# Supplementary material for: Crystal structure and Hirshfeld surface analysis of lithium chloride and lithium bromide with dimethyl ether ligands
Source: Acta Crystallogr E Crystallogr Commun. 2025 Oct 31;81(Pt 11):1086–93. doi: 10.1107/S2056989025009119 (PMC12589833; doi:10.1107/S2056989025009119)
Supplement: Supplementary file 1 [file e-81-01086-sup1.cif]

##############################################################################
#                                                                            #
# This CIF contains the data in a paper accepted for publication in          #
# Acta Crystallographica Section E. It conforms to the requirements of       #
# Notes for Authors for Acta Crystallographica Section E, and has been       #
# peer reviewed under the auspices of the IUCr Commission on Journals.       #
#                                                                            #
# Full details of the Crystallographic Information File format               #
# are given in the paper "The Crystallographic Information File (CIF):       #
# a New Standard Archive File for Crystallography" by S. R. Hall, F. H.      #
# Allen and I. D. Brown [Acta Cryst. (1991), A47, 655-685].                  #
#                                                                            #
# The current version of the core CIF dictionary is obtainable from          #
# ftp://ftp.iucr.org/pub/cif_core.dic.                                       #
#                                                                            #
# Software is freely available for graphical display of the structure(s)     #
# in this CIF. For information consult the CIF software page                 #
# http://www.iucr.org/resources/cif/software.                                #
#                                                                            #
# This file may be used for bona fide research purposes within the           #
# scientific community so long as proper attribution is given to the journal # 
# article from which it was obtained.                                        #
#                                                                            #
##############################################################################
data_mo_b3199_0m
_audit_creation_method
;
Olex2 1.5
(compiled 2025.04.05 svn.rf049d14d for OlexSys, GUI svn.r7205)
;
_chemical_name_systematic
;
Di-\m-chlorido-bis[bis(dimethyl ether-\k<i>O</i>)lithium]
;
_chemical_name_common     ?
_chemical_formula_moiety     'C8 H24 Cl2 Li2 O4'
_chemical_formula_sum     'C8 H24 Cl2 Li2 O4'
_chemical_formula_iupac     '[Li2 Cl2 (C2 H6 O)2]'
_chemical_formula_weight     269.05
_chemical_melting_point     ?
_space_group_crystal_system     monoclinic
_space_group_name_H-M_alt     'P 1 21/n 1'
_space_group_name_Hall     '-P 2yn'
loop_
    _space_group_symop_operation_xyz
    'x, y, z'
    '-x+1/2, y+1/2, -z+1/2'
    '-x, -y, -z'
    'x-1/2, -y-1/2, z-1/2'
_cell_length_a     15.1778(11)
_cell_length_b     11.4091(8)
_cell_length_c     19.2725(14)
_cell_angle_alpha     90
_cell_angle_beta     109.554(2)
_cell_angle_gamma     90
_cell_volume     3144.8(4)
_cell_formula_units_Z     8
_cell_measurement_reflns_used     9994
_cell_measurement_theta_min     2.73
_cell_measurement_theta_max     30.58
_cell_measurement_temperature     100.00
_exptl_crystal_description     block
_exptl_crystal_colour     colourless
_exptl_crystal_size_max     0.482
_exptl_crystal_size_mid     0.368
_exptl_crystal_size_min     0.322
_exptl_crystal_density_diffrn     1.137
_exptl_crystal_density_meas     ?
_exptl_crystal_density_method     ?
_exptl_crystal_F_000     1152
_exptl_absorpt_coefficient_mu     0.406
_exptl_absorpt_correction_type     none
_exptl_absorpt_process_details
;
(SADABS; Bruker, 2016)
;
_exptl_absorpt_correction_T_min     0.4962
_exptl_absorpt_correction_T_max     0.5645
_diffrn_ambient_temperature     100.00
_diffrn_source     'microfocus sealed X-ray tube'
_diffrn_source_power     0.05
_diffrn_source_voltage     50.0
_diffrn_source_current     1.0
_diffrn_radiation_type     MoK\a
_diffrn_radiation_wavelength     0.71073
_diffrn_radiation_monochromator     'HELIOS mirror optics'
_diffrn_measurement_device_type     'Bruker APEXII CCD'
_diffrn_measurement_device     'four-circle diffractometer'
_diffrn_measurement_method     '\f and \w scans'
_diffrn_detector     'Bruker D8 VENTURE area detector'
_diffrn_detector_area_resol_mean     10.4167
_diffrn_reflns_number     302802
_diffrn_reflns_av_R_equivalents     0.0485
_diffrn_reflns_av_unetI/netI     0.0122
_diffrn_reflns_theta_min     2.087
_diffrn_reflns_theta_max     30.620
_diffrn_reflns_theta_full     25.242
_diffrn_measured_fraction_theta_max     0.998
_diffrn_measured_fraction_theta_full     0.999
_diffrn_reflns_limit_h_min     -21
_diffrn_reflns_limit_h_max     21
_diffrn_reflns_limit_k_min     -16
_diffrn_reflns_limit_k_max     16
_diffrn_reflns_limit_l_min     -27
_diffrn_reflns_limit_l_max     27
_diffrn_standards_number     0
_diffrn_radiation_probe     x-ray
_refine_special_details     ?
_reflns_number_total     9680
_reflns_number_gt     6471
_reflns_threshold_expression     'I > 2\s(I)'
_refine_ls_structure_factor_coef     Fsqd
_refine_ls_matrix_type     full
_refine_ls_R_factor_all     0.0533
_refine_ls_R_factor_gt     0.0311
_refine_ls_wR_factor_gt     0.0645
_refine_ls_wR_factor_ref     0.0736
_refine_ls_goodness_of_fit_ref     1.111
_refine_ls_restrained_S_all     1.111
_refine_ls_number_reflns     9680
_refine_ls_number_parameters     481
_refine_ls_number_restraints     0
_refine_ls_hydrogen_treatment     refall
_refine_ls_weighting_scheme     calc
_refine_ls_weighting_details
              'w=1/[\s^2^(Fo^2^)+(0.0227P)^2^+0.7058P] where P=(Fo^2^+2Fc^2^)/3'
_atom_sites_solution_hydrogens     difmap
_atom_sites_solution_primary     dual
_atom_sites_solution_secondary     ?
_refine_ls_shift/su_max     0.002
_refine_ls_shift/su_mean     0.000
_refine_diff_density_max     0.214
_refine_diff_density_min     -0.183
_refine_ls_extinction_method     none
_refine_ls_extinction_coef     .
loop_
    _atom_type_symbol
    _atom_type_description
    _atom_type_scat_dispersion_real
    _atom_type_scat_dispersion_imag
    _atom_type_scat_source
    'C' 'C' 0.0033 0.0016
                         'International Tables Vol C Tables 4.2.6.8 and 6.1.1.4'
    'H' 'H' 0.0000 0.0000
                         'International Tables Vol C Tables 4.2.6.8 and 6.1.1.4'
    'Cl' 'Cl' 0.1484 0.1585
                         'International Tables Vol C Tables 4.2.6.8 and 6.1.1.4'
    'Li' 'Li' -0.0003 0.0001
                         'International Tables Vol C Tables 4.2.6.8 and 6.1.1.4'
    'O' 'O' 0.0106 0.0060
                         'International Tables Vol C Tables 4.2.6.8 and 6.1.1.4'
_computing_data_collection
;
APEX2 (Bruker, 2016)
;
_computing_cell_refinement
;
SAINT (Bruker, 2016)
;
_computing_data_reduction
;
SAINT (Bruker, 2016)
;
_computing_structure_solution
;
SHELXT (Sheldrick, 2015)
;
_computing_structure_refinement
;
SHELXL (Sheldrick, 2008)
;
_computing_molecular_graphics
;
OLEX2  (Dolomanov <i>et al.</i>,  2009)
;
_computing_publication_material
;
OLEX2  (Dolomanov <i>et al.</i>,  2009)
;
loop_
    _atom_site_type_symbol
    _atom_site_label
    _atom_site_fract_x
    _atom_site_fract_y
    _atom_site_fract_z
    _atom_site_U_iso_or_equiv
    _atom_site_adp_type
    _atom_site_calc_flag
    _atom_site_occupancy
    _atom_site_disorder_assembly
    _atom_site_disorder_group
    Cl Cl1 0.68353(2) 0.42118(2) 0.55253(2) 0.02543(6) Uani d 1 . .
    Cl Cl2 0.69161(2) 0.09949(2) 0.57241(2) 0.02483(6) Uani d 1 . .
    O O1 0.50569(7) 0.23978(8) 0.43568(6) 0.0339(2) Uani d 1 . .
    O O2 0.69788(7) 0.23407(8) 0.41059(5) 0.03010(19) Uani d 1 . .
    O O3 0.67685(7) 0.28287(8) 0.71387(5) 0.02805(19) Uani d 1 . .
    O O4 0.86912(7) 0.28167(8) 0.68946(6) 0.0342(2) Uani d 1 . .
    C C1 0.44421(11) 0.33636(12) 0.42514(9) 0.0352(3) Uani d 1 . .
    C C2 0.45713(12) 0.13151(13) 0.41871(10) 0.0400(3) Uani d 1 . .
    C C3 0.70258(12) 0.33073(14) 0.36536(9) 0.0383(3) Uani d 1 . .
    C C4 0.70091(13) 0.12458(14) 0.37673(9) 0.0394(3) Uani d 1 . .
    C C5 0.67488(13) 0.39161(12) 0.75003(9) 0.0361(3) Uani d 1 . .
    C C6 0.67187(13) 0.18530(12) 0.75830(9) 0.0350(3) Uani d 1 . .
    C C7 0.92007(11) 0.38788(12) 0.69874(9) 0.0341(3) Uani d 1 . .
    C C8 0.92843(13) 0.18285(13) 0.71057(11) 0.0420(4) Uani d 1 . .
    Li Li1 0.64013(17) 0.24915(16) 0.48641(12) 0.0259(4) Uani d 1 . .
    Li Li2 0.73515(16) 0.27194(18) 0.63840(12) 0.0254(4) Uani d 1 . .
    Cl Cl3 0.43960(3) 0.43718(2) 0.81722(2) 0.02502(6) Uani d 1 . .
    Cl Cl4 0.43569(3) 0.11452(2) 0.80882(2) 0.02426(5) Uani d 1 . .
    O O5 0.25622(7) 0.28207(8) 0.68456(6) 0.0323(2) Uani d 1 . .
    O O6 0.44944(7) 0.28071(8) 0.66150(5) 0.02776(18) Uani d 1 . .
    O O7 0.42683(7) 0.26077(8) 0.96526(5) 0.03015(19) Uani d 1 . .
    O O8 0.61974(7) 0.26472(7) 0.94111(6) 0.03080(19) Uani d 1 . .
    C C9 0.19855(11) 0.38192(11) 0.67862(8) 0.0310(3) Uani d 1 . .
    C C10 0.20373(12) 0.17812(12) 0.66071(9) 0.0359(3) Uani d 1 . .
    C C11 0.45189(13) 0.38468(13) 0.62190(9) 0.0373(3) Uani d 1 . .
    C C12 0.45266(12) 0.17768(12) 0.62079(8) 0.0350(3) Uani d 1 . .
    C C13 0.42315(13) 0.36033(15) 1.00935(9) 0.0430(4) Uani d 1 . .
    C C14 0.42302(13) 0.15338(15) 1.00121(9) 0.0411(3) Uani d 1 . .
    C C15 0.68096(10) 0.36074(11) 0.94692(8) 0.0301(3) Uani d 1 . .
    C C16 0.66836(11) 0.15741(12) 0.96238(9) 0.0352(3) Uani d 1 . .
    Li Li3 0.39026(16) 0.28051(18) 0.73655(12) 0.0255(4) Uani d 1 . .
    Li Li4 0.48498(16) 0.27073(18) 0.88955(12) 0.0255(4) Uani d 1 . .
    H H6A 0.6656(14) 0.1165(16) 0.7286(10) 0.040(5) Uiso d 1 . .
    H H6B 0.7253(18) 0.1817(18) 0.8020(12) 0.058(6) Uiso d 1 . .
    H H5A 0.7334(15) 0.3994(17) 0.7940(11) 0.050(5) Uiso d 1 . .
    H H12A 0.4497(13) 0.1103(15) 0.6503(9) 0.034(4) Uiso d 1 . .
    H H12B 0.4000(15) 0.1733(15) 0.5769(10) 0.042(5) Uiso d 1 . .
    H H15A 0.7275(14) 0.3428(15) 0.9213(10) 0.042(5) Uiso d 1 . .
    H H11A 0.3998(15) 0.3903(16) 0.5799(10) 0.046(5) Uiso d 1 . .
    H H1A 0.4001(16) 0.3241(16) 0.4512(10) 0.050(5) Uiso d 1 . .
    H H3A 0.7027(13) 0.3989(15) 0.3934(9) 0.033(4) Uiso d 1 . .
    H H3B 0.6498(14) 0.3314(15) 0.3214(10) 0.040(5) Uiso d 1 . .
    H H5B 0.6162(16) 0.3949(16) 0.7642(11) 0.052(5) Uiso d 1 . .
    H H5C 0.6750(15) 0.4554(16) 0.7159(10) 0.047(5) Uiso d 1 . .
    H H10A 0.2474(16) 0.1142(18) 0.6713(11) 0.055(6) Uiso d 1 . .
    H H6C 0.6126(15) 0.1890(15) 0.7700(10) 0.042(5) Uiso d 1 . .
    H H10B 0.1665(15) 0.1819(16) 0.6118(11) 0.047(5) Uiso d 1 . .
    H H7A 0.9705(15) 0.3834(16) 0.6765(10) 0.046(5) Uiso d 1 . .
    H H9A 0.2368(15) 0.4470(17) 0.7000(10) 0.051(5) Uiso d 1 . .
    H H16A 0.6262(15) 0.1000(18) 0.9575(11) 0.053(5) Uiso d 1 . .
    H H4A 0.7015(15) 0.0635(17) 0.4126(11) 0.051(5) Uiso d 1 . .
    H H10C 0.1609(16) 0.1617(17) 0.6876(11) 0.051(5) Uiso d 1 . .
    H H4B 0.7557(13) 0.1175(15) 0.3620(9) 0.037(4) Uiso d 1 . .
    H H14A 0.4161(16) 0.0902(18) 0.9645(11) 0.059(6) Uiso d 1 . .
    H H4C 0.6506(16) 0.1162(17) 0.3341(11) 0.051(5) Uiso d 1 . .
    H H13A 0.4767(17) 0.3637(18) 1.0532(12) 0.059(6) Uiso d 1 . .
    H H2A 0.4182(16) 0.1173(17) 0.4504(11) 0.054(6) Uiso d 1 . .
    H H11B 0.5046(13) 0.3864(14) 0.6052(9) 0.036(4) Uiso d 1 . .
    H H16B 0.7073(14) 0.1414(15) 0.9346(9) 0.039(4) Uiso d 1 . .
    H H3C 0.7578(14) 0.3238(15) 0.3515(10) 0.040(5) Uiso d 1 . .
    H H14B 0.4777(16) 0.1447(18) 1.0453(11) 0.057(6) Uiso d 1 . .
    H H15B 0.6457(16) 0.4303(18) 0.9253(11) 0.059(6) Uiso d 1 . .
    H H9B 0.1561(15) 0.3702(16) 0.7051(10) 0.045(5) Uiso d 1 . .
    H H12C 0.5066(14) 0.1799(14) 0.6057(9) 0.035(4) Uiso d 1 . .
    H H9C 0.1640(14) 0.3967(16) 0.6269(10) 0.046(5) Uiso d 1 . .
    H H11C 0.4560(16) 0.4525(19) 0.6556(11) 0.061(6) Uiso d 1 . .
    H H7B 0.8784(16) 0.4524(18) 0.6792(11) 0.058(6) Uiso d 1 . .
    H H15C 0.7120(14) 0.3787(16) 0.9943(10) 0.044(5) Uiso d 1 . .
    H H8A 0.9724(17) 0.1809(17) 0.6831(11) 0.055(6) Uiso d 1 . .
    H H13B 0.4212(16) 0.4311(19) 0.9814(12) 0.062(6) Uiso d 1 . .
    H H7C 0.9520(14) 0.4028(15) 0.7472(10) 0.044(5) Uiso d 1 . .
    H H16C 0.7039(15) 0.1624(16) 1.0167(11) 0.051(5) Uiso d 1 . .
    H H1B 0.4799(13) 0.4050(15) 0.4443(9) 0.039(4) Uiso d 1 . .
    H H2B 0.5007(17) 0.0703(19) 0.4264(11) 0.064(6) Uiso d 1 . .
    H H13C 0.3635(15) 0.3540(16) 1.0208(10) 0.048(5) Uiso d 1 . .
    H H14C 0.3653(14) 0.1516(15) 1.0141(10) 0.043(5) Uiso d 1 . .
    H H8B 0.9620(17) 0.1880(17) 0.7638(12) 0.056(6) Uiso d 1 . .
    H H2C 0.4171(14) 0.1314(16) 0.3680(11) 0.048(5) Uiso d 1 . .
    H H1C 0.4072(14) 0.3427(16) 0.3744(10) 0.046(5) Uiso d 1 . .
    H H8C 0.8926(16) 0.1183(18) 0.7018(11) 0.055(6) Uiso d 1 . .
loop_
    _atom_site_aniso_label
    _atom_site_aniso_U_11
    _atom_site_aniso_U_22
    _atom_site_aniso_U_33
    _atom_site_aniso_U_12
    _atom_site_aniso_U_13
    _atom_site_aniso_U_23
    Cl1 0.02494(14) 0.01972(10) 0.03317(14) -0.00018(9) 0.01175(11) 0.00162(9)
    Cl2 0.02517(14) 0.01918(10) 0.03273(14) -0.00032(9) 0.01312(11) -0.00063(9)
    O1 0.0187(5) 0.0288(4) 0.0526(6) -0.0005(3) 0.0100(4) -0.0017(4)
    O2 0.0298(5) 0.0349(4) 0.0314(4) 0.0015(4) 0.0179(4) 0.0014(3)
    O3 0.0297(5) 0.0291(4) 0.0309(4) -0.0010(3) 0.0174(4) -0.0012(3)
    O4 0.0196(5) 0.0241(4) 0.0573(6) -0.0016(3) 0.0107(4) 0.0015(4)
    C1 0.0265(7) 0.0359(6) 0.0419(7) 0.0056(5) 0.0097(6) 0.0091(5)
    C2 0.0303(8) 0.0349(6) 0.0529(9) -0.0080(5) 0.0115(6) -0.0141(6)
    C3 0.0300(8) 0.0502(8) 0.0391(7) 0.0082(6) 0.0176(6) 0.0161(6)
    C4 0.0379(9) 0.0467(7) 0.0390(7) -0.0061(6) 0.0200(7) -0.0136(6)
    C5 0.0386(9) 0.0360(6) 0.0382(7) -0.0055(6) 0.0188(7) -0.0103(5)
    C6 0.0345(9) 0.0386(6) 0.0366(7) 0.0048(5) 0.0183(6) 0.0093(5)
    C7 0.0295(7) 0.0304(6) 0.0400(7) -0.0078(5) 0.0086(6) -0.0048(5)
    C8 0.0289(8) 0.0329(6) 0.0591(10) 0.0060(5) 0.0078(7) 0.0110(6)
    Li1 0.0211(11) 0.0270(9) 0.0328(10) -0.0002(7) 0.0131(8) -0.0003(7)
    Li2 0.0222(11) 0.0244(8) 0.0324(10) -0.0007(8) 0.0130(8) -0.0015(7)
    Cl3 0.02503(11) 0.01779(9) 0.03315(12) -0.00034(10) 0.01093(9) -0.00178(9)
    Cl4 0.02525(11) 0.01751(9) 0.03301(12) 0.00010(10) 0.01371(9) -0.00004(9)
    O5 0.0192(5) 0.0230(4) 0.0528(6) 0.0000(3) 0.0095(4) -0.0035(4)
    O6 0.0283(5) 0.0296(4) 0.0305(4) 0.0014(3) 0.0167(4) 0.0012(3)
    O7 0.0283(5) 0.0367(4) 0.0307(4) -0.0026(3) 0.0170(4) -0.0026(3)
    O8 0.0186(4) 0.0238(3) 0.0492(5) -0.0002(3) 0.0103(4) 0.0021(3)
    C9 0.0282(7) 0.0301(5) 0.0345(6) 0.0078(5) 0.0102(5) 0.0012(4)
    C10 0.0303(8) 0.0293(6) 0.0452(8) -0.0069(5) 0.0088(6) -0.0052(5)
    C11 0.0360(9) 0.0412(7) 0.0396(7) 0.0079(6) 0.0194(7) 0.0130(6)
    C12 0.0326(8) 0.0409(7) 0.0356(7) -0.0055(5) 0.0169(6) -0.0116(5)
    C13 0.0356(9) 0.0570(9) 0.0428(8) -0.0120(7) 0.0217(7) -0.0215(7)
    C14 0.0356(8) 0.0534(8) 0.0399(8) 0.0074(7) 0.0200(6) 0.0154(6)
    C15 0.0238(6) 0.0309(5) 0.0349(6) -0.0067(5) 0.0091(5) -0.0020(5)
    C16 0.0297(7) 0.0298(6) 0.0446(8) 0.0061(5) 0.0105(6) 0.0070(5)
    Li3 0.0232(12) 0.0248(8) 0.0307(10) -0.0004(8) 0.0120(9) -0.0010(7)
    Li4 0.0228(11) 0.0255(8) 0.0316(10) -0.0001(8) 0.0134(8) -0.0001(7)
_geom_special_details
;
 All esds (except the esd in the dihedral angle between two l.s. planes)
 are estimated using the full covariance matrix.  The cell esds are taken
 into account individually in the estimation of esds in distances, angles
 and torsion angles; correlations between esds in cell parameters are only
 used when they are defined by crystal symmetry.  An approximate (isotropic)
 treatment of cell esds is used for estimating esds involving l.s. planes.
;
loop_
    _geom_bond_atom_site_label_1
    _geom_bond_atom_site_label_2
    _geom_bond_site_symmetry_2
    _geom_bond_distance
    _geom_bond_publ_flag
    Li1 Cl1 . 2.313(2) y
    Li2 Cl1 . 2.320(2) y
    Li1 Cl2 . 2.325(2) y
    Li2 Cl2 . 2.316(2) y
    Li1 Li2 . 2.811(3) y
    Li1 O1 . 1.948(3) y
    Li1 O2 . 1.947(2) y
    Li2 O3 . 1.943(2) y
    Li2 O4 . 1.943(2) y
    O1 C1 . 1.4140(17) ?
    O1 C2 . 1.4194(16) ?
    O2 C3 . 1.4222(17) ?
    O2 C4 . 1.4173(17) ?
    O3 C5 . 1.4281(16) ?
    O3 C6 . 1.4217(16) ?
    O4 C7 . 1.4162(16) ?
    O4 C8 . 1.4149(17) ?
    C1 H1A . 0.97(2) ?
    C1 H1B . 0.954(18) ?
    C1 H1C . 0.954(19) ?
    C2 H2A . 1.00(2) ?
    C2 H2B . 0.94(2) ?
    C2 H2C . 0.96(2) ?
    C3 H3A . 0.947(17) ?
    C3 H3B . 0.952(19) ?
    C3 H3C . 0.96(2) ?
    C4 H4A . 0.98(2) ?
    C4 H4B . 0.967(19) ?
    C4 H4C . 0.92(2) ?
    C5 H5A . 1.01(2) ?
    C5 H5B . 1.02(2) ?
    C5 H5C . 0.981(19) ?
    C6 H6A . 0.958(18) ?
    C6 H6B . 0.96(2) ?
    C6 H6C . 1.00(2) ?
    C7 H7A . 0.99(2) ?
    C7 H7B . 0.96(2) ?
    C7 H7C . 0.912(19) ?
    C8 H8A . 0.98(2) ?
    C8 H8B . 0.98(2) ?
    C8 H8C . 0.90(2) ?
    Cl3 Li3 . 2.322(2) ?
    Cl3 Li4 . 2.320(2) ?
    Cl4 Li3 . 2.315(2) ?
    Cl4 Li4 . 2.319(2) ?
    O5 C9 . 1.4177(15) ?
    O5 C10 . 1.4168(16) ?
    O5 Li3 . 1.944(2) ?
    O6 C11 . 1.4177(16) ?
    O6 C12 . 1.4232(15) ?
    O6 Li3 . 1.941(2) ?
    O7 C13 . 1.4309(17) ?
    O7 C14 . 1.4182(18) ?
    O7 Li4 . 1.945(2) ?
    O8 C15 . 1.4165(15) ?
    O8 C16 . 1.4175(16) ?
    O8 Li4 . 1.953(3) ?
    C9 H9A . 0.95(2) ?
    C9 H9B . 0.96(2) ?
    C9 H9C . 0.973(19) ?
    C10 H10A . 0.96(2) ?
    C10 H10B . 0.92(2) ?
    C10 H10C . 0.98(2) ?
    C11 H11A . 0.92(2) ?
    C11 H11B . 0.958(19) ?
    C11 H11C . 1.00(2) ?
    C12 H12A . 0.966(17) ?
    C12 H12B . 0.950(19) ?
    C12 H12C . 0.96(2) ?
    C13 H13A . 0.96(2) ?
    C13 H13B . 0.97(2) ?
    C13 H13C . 1.00(2) ?
    C14 H14A . 0.99(2) ?
    C14 H14B . 0.97(2) ?
    C14 H14C . 0.99(2) ?
    C15 H15A . 1.01(2) ?
    C15 H15B . 0.97(2) ?
    C15 H15C . 0.899(19) ?
    C16 H16A . 0.90(2) ?
    C16 H16B . 0.938(19) ?
    C16 H16C . 1.01(2) ?
    Li3 Li4 . 2.817(3) ?
loop_
    _geom_angle_atom_site_label_1
    _geom_angle_atom_site_label_2
    _geom_angle_atom_site_label_3
    _geom_angle_site_symmetry_1
    _geom_angle_site_symmetry_3
    _geom_angle
    _geom_angle_publ_flag
    Li1 Cl1 Li2 . . 74.70(7) y
    Li1 Cl2 L2 . . 74.55(7) y
    C1 O1 C2 . . 112.22(12) ?
    C1 O1 Li1 . . 124.01(10) ?
    C2 O1 Li1 . . 122.64(11) ?
    C3 O2 Li1 . . 121.27(11) ?
    C4 O2 C3 . . 112.65(11) ?
    C4 O2 Li1 . . 121.04(11) ?
    C5 O3 Li2 . . 120.68(10) ?
    C6 O3 C5 . . 111.86(10) ?
    C6 O3 Li2 . . 122.00(10) ?
    C7 O4 Li2 . . 123.19(11) ?
    C8 O4 C7 . . 112.18(12) ?
    C8 O4 Li2 . . 123.87(11) ?
    O1 C1 H1A . . 110.4(11) ?
    O1 C1 H1B . . 108.8(11) ?
    O1 C1 H1C . . 109.9(12) ?
    H1A C1 H1B . . 108.6(15) ?
    H1A C1 H1C . . 105.6(17) ?
    H1B C1 H1C . . 113.5(15) ?
    O1 C2 H2A . . 111.7(12) ?
    O1 C2 H2B . . 109.1(14) ?
    O1 C2 H2C . . 109.7(11) ?
    H2A C2 H2B . . 108.3(17) ?
    H2A C2 H2C . . 108.8(17) ?
    H2B C2 H2C . . 109.3(17) ?
    O2 C3 H3A . . 106.2(10) ?
    O2 C3 H3B . . 110.6(11) ?
    O2 C3 H3C . . 109.4(10) ?
    H3A C3 H3B . . 110.0(15) ?
    H3A C3 H3C . . 112.9(15) ?
    H3B C3 H3C . . 107.7(15) ?
    O2 C4 H4A . . 107.2(12) ?
    O2 C4 H4B . . 111.9(10) ?
    O2 C4 H4C . . 110.9(13) ?
    H4A C4 H4B . . 110.0(15) ?
    H4A C4 H4C . . 111.4(17) ?
    H4B C4 H4C . . 105.5(16) ?
    O3 C5 H5A . . 109.3(11) ?
    O3 C5 H5B . . 109.1(11) ?
    O3 C5 H5C . . 108.1(11) ?
    H5A C5 H5B . . 112.2(15) ?
    H5A C5 H5C . . 107.5(16) ?
    H5B C5 H5C . . 110.6(16) ?
    O3 C6 H6A . . 107.2(11) ?
    O3 C6 H6B . . 111.4(13) ?
    O3 C6 H6C . . 109.6(10) ?
    H6A C6 H6B . . 112.2(16) ?
    H6A C6 H6C . . 104.7(15) ?
    H6B C6 H6C . . 111.5(17) ?
    O4 C7 H7A . . 111.6(11) ?
    O4 C7 H7B . . 110.2(13) ?
    O4 C7 H7C . . 111.7(12) ?
    H7A C7 H7B . . 111.7(16) ?
    H7A C7 H7C . . 103.2(16) ?
    H7B C7 H7C . . 108.2(16) ?
    O4 C8 H8A . . 110.2(12) ?
    O4 C8 H8B . . 108.1(12) ?
    O4 C8 H8C . . 108.2(14) ?
    H8A C8 H8B . . 110.8(19) ?
    H8A C8 H8C . . 111.0(17) ?
    H8B C8 H8C . . 108.4(17) ?
    Cl1 Li1 Cl2 . . 105.35(9) y
    Cl1 Li1 Li2 . . 52.77(6) ?
    Cl2 Li1 Li2 . . 52.57(6) ?
    O1 Li1 Cl1 . . 112.36(10) ?
    O1 Li1 Cl2 . . 111.29(10) ?
    O1 Li1 Li2 . . 127.88(10) ?
    O2 Li1 Cl1 . . 111.83(10) ?
    O2 Li1 Cl2 . . 109.99(10) ?
    O2 Li1 O1 . . 106.11(11) ?
    O2 Li1 Li2 . . 125.98(11) ?
    Cl1 Li2 Li1 . . 52.52(6) ?
    Cl1 Li2 Cl2 . . 105.40(9) y
    Cl2 Li2 Li1 . . 52.88(6) ?
    O3 Li2 Cl1 . . 110.93(10) ?
    O3 Li2 Cl2 . . 110.36(10) ?
    O3 Li2 O4 . . 106.19(11) ?
    O3 Li2 Li1 . . 125.64(10) ?
    O4 Li2 Cl1 . . 111.44(10) ?
    O4 Li2 Cl2 . . 112.61(10) ?
    O4 Li2 Li1 . . 128.17(10) ?
    Li4 Cl3 Li3 . . 74.73(6) ?
    Li3 Cl4 Li4 . . 74.88(6) ?
    C9 O5 Li3 . . 124.08(11) ?
    C10 O5 C9 . . 112.42(11) ?
    C10 O5 Li3 . . 122.51(11) ?
    C11 O6 C12 . . 112.48(11) ?
    C11 O6 Li3 . . 120.28(11) ?
    C12 O6 Li3 . . 121.31(11) ?
    C13 O7 Li4 . . 121.13(11) ?
    C14 O7 C13 . . 112.30(12) ?
    C14 O7 Li4 . . 121.33(11) ?
    C15 O8 C16 . . 112.39(11) ?
    C15 O8 Li4 . . 124.10(10) ?
    C16 O8 Li4 . . 122.18(11) ?
    O5 C9 H9A . . 108.8(12) ?
    O5 C9 H9B . . 110.6(11) ?
    O5 C9 H9C . . 109.2(11) ?
    H9A C9 H9B . . 107.5(16) ?
    H9A C9 H9C . . 110.5(15) ?
    H9B C9 H9C . . 110.1(16) ?
    O5 C10 H10A . . 107.1(13) ?
    O5 C10 H10B . . 112.1(12) ?
    O5 C10 H10C . . 113.0(12) ?
    H10A C10 H10B . . 113.3(16) ?
    H10A C10 H10C . . 106.0(16) ?
    H10B C10 H10C . . 105.2(18) ?
    O6 C11 H11A . . 111.1(12) ?
    O6 C11 H11B . . 112.0(10) ?
    O6 C11 H11C . . 107.7(12) ?
    H11A C11 H11B . . 105.7(15) ?
    H11A C11 H11C . . 111.3(17) ?
    H11B C11 H11C . . 109.0(16) ?
    O6 C12 H12A . . 108.4(10) ?
    O6 C12 H12B . . 111.1(11) ?
    O6 C12 H12C . . 109.7(10) ?
    H12A C12 H12B . . 106.9(15) ?
    H12A C12 H12C . . 114.4(14) ?
    H12B C12 H12C . . 106.3(15) ?
    O7 C13 H13A . . 111.4(13) ?
    O7 C13 H13B . . 109.5(13) ?
    O7 C13 H13C . . 106.9(11) ?
    H13A C13 H13B . . 108.5(18) ?
    H13A C13 H13C . . 111.7(16) ?
    H13B C13 H13C . . 108.7(17) ?
    O7 C14 H14A . . 106.9(12) ?
    O7 C14 H14B . . 110.6(13) ?
    O7 C14 H14C . . 109.0(10) ?
    H14A C14 H14B . . 113.8(17) ?
    H14A C14 H14C . . 105.9(16) ?
    H14B C14 H14C . . 110.4(16) ?
    O8 C15 H15A . . 110.7(10) ?
    O8 C15 H15B . . 110.3(13) ?
    O8 C15 H15C . . 111.3(12) ?
    H15A C15 H15B . . 109.3(16) ?
    H15A C15 H15C . . 109.2(16) ?
    H15B C15 H15C . . 106.0(16) ?
    O8 C16 H16A . . 108.4(14) ?
    O8 C16 H16B . . 111.7(11) ?
    O8 C16 H16C . . 107.3(11) ?
    H16A C16 H16B . . 111.2(17) ?
    H16A C16 H16C . . 105.4(16) ?
    H16B C16 H16C . . 112.6(16) ?
    Cl3 Li3 Li4 . . 52.60(6) ?
    Cl4 Li3 Cl3 . . 105.22(8) ?
    Cl4 Li3 Li4 . . 52.62(6) ?
    O5 Li3 Cl3 . . 112.67(10) ?
    O5 Li3 Cl4 . . 111.55(10) ?
    O5 Li3 Li4 . . 128.27(10) ?
    O6 Li3 Cl3 . . 111.83(10) ?
    O6 Li3 Cl4 . . 109.29(10) ?
    O6 Li3 O5 . . 106.34(11) ?
    O6 Li3 Li4 . . 125.36(10) ?
    Cl3 Li4 Li3 . . 52.68(6) ?
    Cl4 Li4 Cl3 . . 105.17(9) ?
    Cl4 Li4 Li3 . . 52.49(6) ?
    O7 Li4 Cl3 . . 112.37(10) ?
    O7 Li4 Cl4 . . 109.45(10) ?
    O7 Li4 O8 . . 106.09(11) ?
    O7 Li4 Li3 . . 125.93(10) ?
    O8 Li4 Cl3 . . 112.59(10) ?
    O8 Li4 Cl4 . . 111.23(10) ?
    O8 Li4 Li3 . . 127.91(10) ?
_shelx_space_group_comment
;
The symmetry employed for this shelxl refinement is uniquely defined
by the following loop, which should always be used as a source of
symmetry information in preference to the above space-group names.
They are only intended as comments.
;
_shelx_estimated_absorpt_T_min     0.828
_shelx_estimated_absorpt_T_max     0.880
_shelx_hkl_file
;
   2   0   0 0.15495 0.09509  21
   2   0   0 -0.0071 0.13586   3
   2   0   0 0.00640 0.10277   4
   2   0   0 -0.0621 0.11822   4
   2   0   0 -0.8555 0.81812   5
   2   0   0 -1.0850 1.10153   6
   2   0   0 1.83403 0.97750   7
   2   0   0 1.29167 0.82912   8
   2   0   0 -0.8500 1.05641   9
   2   0   0 0.08899 0.14523   1
  -2   0   0 0.07135 0.08586  21
  -2   0   0 0.10630 0.12977   1
  -2   0   0 0.06732 0.13428   3
  -2   0   0 0.07808 0.13766   4
  -2   0   0 -0.0630 0.11036   4
  -2   0   0 0.01664 0.09055  13
  -2   0   0 0.01735 0.09641  15
  -2   0   0 0.12635 0.10853  15
  -2   0   0 0.02630 0.10236  16
   2   0   0 0.03854 0.09752  13
   2   0   0 0.07463 0.11883  15
   2   0   0 0.03884 0.10289  15
   2   0   0 0.12305 0.10240  16
  -2   0   0 -0.2424 1.00083   9
  -3   0   0 -1.5892 1.45256  10
   3   0   0 1.47463 1.45718   6
  -3   0   0 0.87100 1.44514   9
   3   0   0 -0.7957 2.17930  10
  -4   0   0 0.47848 0.23455  21
   4   0   0 4.26506 2.09011   8
  -4   0   0 0.22625 0.33611   3
  -4   0   0 -3.0597 2.02095  10
   4   0   0 -0.3575 0.33521   3
   4   0   0 0.56355 0.36381   4
   4   0   0 0.38376 0.28750  13
  -4   0   0 0.36239 0.38694   4
  -4   0   0 0.12571 0.31302   4
   4   0   0 0.04334 0.31779   4
   4   0   0 0.20921 0.36975   1
   4   0   0 0.10648 0.21223  21
   4   0   0 0.57192 0.30821  15
  -4   0   0 0.02339 0.28595  16
   4   0   0 0.45089 2.08368   9
   4   0   0 0.80219 1.51145   5
  -4   0   0 2.71810 2.36912   9
  -4   0   0 0.31596 0.29405  15
  -4   0   0 0.50683 0.38062   1
   5   0   0 0.12046 0.38172   3
   5   0   0 0.15690 0.30125  13
   5   0   0 1.82177 3.79900  10
   5   0   0 -4.4503 2.78000   6
  -5   0   0 0.40858 0.25499  21
   5   0   0 0.08447 0.21998  21
  -5   0   0 0.80558 0.44269   4
  -5   0   0 0.36413 0.38335   1
  -5   0   0 2.55717 2.76605  10
  -5   0   0 0.21908 0.32451  16
  -5   0   0 0.20359 0.35249   3
   5   0   0 -0.1802 2.71070   9
  -5   0   0 0.34857 0.33215   4
   5   0   0 0.22253 0.32878   1
   5   0   0 0.38508 0.26981  15
  -5   0   0 0.68873 0.28900  15
   5   0   0 0.03919 0.35431   4
   5   0   0 0.07288 0.37494   4
   5   0   0 -1.4877 1.85044   5
  -6   0   0 -0.9724 4.30926  10
  -6   0   0 0.31220 0.35342  16
   6   0   0 0.04694 0.46297   3
  -6   0   0 0.06367 0.26454  21
   6   0   0 -0.1321 0.31754   4
   6   0   0 -0.0026 0.43528   1
   6   0   0 0.52005 0.37383  15
  -6   0   0 -1.9542 2.78952   9
   6   0   0 4.61792 2.42487   7
   6   0   0 0.47322 0.28052  21
   6   0   0 -5.4611 3.31069   8
  -6   0   0 0.14927 0.49857   3
  -6   0   0 0.55422 0.35885  15
   6   0   0 5.80030 4.58887  10
   6   0   0 0.47202 0.37798  13
  -6   0   0 0.16784 0.35756   4
   6   0   0 -3.4004 3.31753   5
   6   0   0 0.25819 0.47448   4
  -6   0   0 0.36671 0.47273   4
  -6   0   0 -0.2193 0.37302   1
   7   0   0 -1.5213 4.31206   6
   7   0   0 0.20360 0.52623   1
  -7   0   0 0.35705 0.46120   1
  -7   0   0 0.19346 0.50091   3
   7   0   0 0.24417 0.37338  15
  -7   0   0 -2.1821 3.71489   9
   7   0   0 4.10207 4.10294  10
  -7   0   0 4.97795 4.60158  10
   7   0   0 -0.0078 0.48965   3
  -7   0   0 0.17525 0.54943   4
   7   0   0 1.40802 0.65823   4
   7   0   0 -1.0358 2.99670   5
  -8   0   0 1646.71 60.4207  10
   8   0   0 1563.85 45.1199   4
  -8   0   0 1708.50 60.8766   9
   8   0   0 1794.53 63.3606   5
   8   0   0 1767.05 45.6388   3
  -8   0   0 1744.77 45.9625   1
   8   0   0 1787.71 60.7118   9
  -8   0   0 1702.87 44.6444  15
   8   0   0 1751.89 45.4062   4
   8   0   0 1788.46 46.2917   1
  -8   0   0 1767.35 45.5184   4
  -8   0   0 1723.63 45.4399   3
   8   0   0 1749.40 44.5904  21
  -8   0   0 1752.62 45.2485   4
   8   0   0 1740.41 66.1840  10
   8   0   0 1710.48 60.7280   6
   8   0   0 1762.90 61.3246   7
   8   0   0 1700.37 57.7698   8
  -8   0   0 1702.76 44.2497  11
   8   0   0 1714.85 44.7030  13
   8   0   0 1732.19 44.5924  15
  -8   0   0 1699.61 44.5843  21
   8   0   0 1716.62 44.2645  24
   8   0   0 1692.97 44.1262  20
  -8   0   0 1722.69 44.2531  23
  -8   0   0 1739.09 44.7153  16
   9   0   0 7.61878 5.94396  10
  -9   0   0 0.84453 0.59539   3
  -9   0   0 0.12661 0.31707  23
   9   0   0 1.27145 6.64841   8
   9   0   0 -0.2239 0.44425   1
  -9   0   0 -0.3934 0.42648  15
   9   0   0 1.03110 0.54937   4
   9   0   0 0.14129 0.53352   4
   9   0   0 0.36418 0.39365  21
  -9   0   0 0.18496 0.45774   1
  -9   0   0 0.02998 0.27180  27
   9   0   0 0.04291 0.26726  20
   9   0   0 -0.0964 0.61646   3
  -9   0   0 -0.1625 0.55594   4
  -9   0   0 0.42253 0.54813   4
  -9   0   0 0.17347 0.42943  21
  -9   0   0 0.03923 0.45496  16
   9   0   0 0.05415 0.31705  14
   9   0   0 -0.0285 0.37747  13
   9   0   0 0.19745 0.38260  24
  -9   0   0 -0.0262 0.28482  11
   9   0   0 6.27340 5.75091   6
   9   0   0 -0.5800 5.06563   9
   9   0   0 0.56641 0.50359  15
  -9   0   0 -3.1404 4.33632  10
  -9   0   0 4.77032 5.26017   9
  10   0   0 -2.2548 6.17004   7
  10   0   0 3.30399 6.03707  10
  10   0   0 5.66546 6.53537   5
  10   0   0 -5.0613 6.97651   6
 -10   0   0 4.32757 7.19889   9
 -10   0   0 0.55952 5.85969  10
 -11   0   0 -0.2056 0.56126   4
  11   0   0 -0.4181 0.76539   3
 -11   0   0 0.07839 0.30358  27
  11   0   0 -0.0780 0.26033  19
  11   0   0 -0.2231 0.62525   4
  11   0   0 0.36634 0.36280  24
 -11   0   0 0.24729 0.54546   4
 -11   0   0 -1.3227 0.59899   1
 -11   0   0 -0.2171 0.68809   3
 -11   0   0 2.68131 7.90842   9
 -11   0   0 0.37086 0.35146  11
  11   0   0 -0.3297 0.37195  14
  11   0   0 0.15519 0.43650  21
 -11   0   0 0.01999 0.52718  16
 -11   0   0 0.11006 0.51593  15
 -11   0   0 0.78932 0.49513  21
 -11   0   0 0.63191 0.41503  23
  11   0   0 -0.1841 0.64465   1
  11   0   0 -0.2872 0.63410   4
  11   0   0 0.13346 0.37037  20
  11   0   0 -0.0741 0.39026  15
  11   0   0 0.54293 0.43684  13
  12   0   0 0.10574 0.45273  24
  12   0   0 0.80323 0.67952  13
  12   0   0 0.92361 0.45502  14
  12   0   0 0.90775 0.76373   3
  12   0   0 0.56597 0.30079  19
 -12   0   0 0.04157 0.64021  16
 -12   0   0 0.23061 0.31789  27
  12   0   0 -0.4394 0.45532  21
 -12   0   0 0.20456 0.70421   1
 -12   0   0 -0.2342 0.34605  11
 -12   0   0 -0.2095 0.54161  21
 -12   0   0 0.00648 0.47907  23
  12   0   0 0.80569 0.73619   1
  12   0   0 -0.2175 0.57600  15
 -12   0   0 0.52373 0.72341   4
  12   0   0 -0.9932 0.74083   4
 -12   0   0 0.35162 0.73175   3
  12   0   0 0.19797 0.38105  20
 -12   0   0 1.98556 0.80419  15
  12   0   0 -0.4632 0.77986   4
 -12   0   0 1.00173 0.75881   4
  13   0   0 0.39469 0.74965   4
  13   0   0 0.98460 0.73811  13
  13   0   0 0.85182 0.69052  21
 -13   0   0 0.57867 0.71725  16
  13   0   0 -0.1051 0.46671  24
  13   0   0 0.12283 0.88029   4
 -13   0   0 0.35028 0.73715  15
  13   0   0 0.65000 0.50488  14
  13   0   0 -0.3639 0.80776   1
 -13   0   0 -0.0369 0.89579   3
 -13   0   0 0.90937 0.51817  23
 -13   0   0 0.15517 0.54942  21
  13   0   0 0.45734 0.49708  18
 -13   0   0 -0.0576 0.87087   4
  13   0   0 0.92922 0.89512   3
 -13   0   0 0.27460 0.80773   1
 -13   0   0 0.75429 0.47074  11
  13   0   0 0.41164 0.48498  20
  13   0   0 1.00181 0.73517  15
 -13   0   0 -0.7227 0.79397   4
 -13   0   0 0.25293 0.34962  27
  13   0   0 0.75826 0.31178  19
  14   0   0 0.68677 0.70307  21
  14   0   0 -0.4820 0.69740  13
 -14   0   0 1.18166 0.98594   4
 -14   0   0 0.31649 0.42639  11
  14   0   0 0.49088 0.37645  19
 -14   0   0 0.43116 0.82180  16
  14   0   0 -0.6893 1.00151   4
  14   0   0 0.68097 1.10601   1
  14   0   0 1.07258 0.97568   4
  14   0   0 0.14556 0.66325  15
 -14   0   0 0.47129 0.59135  23
  14   0   0 -0.9813 0.78487   3
  14   0   0 -0.3819 0.45048  20
 -14   0   0 0.46748 0.75789  15
 -14   0   0 -0.0089 0.85113   4
 -14   0   0 0.39083 0.91915   3
  14   0   0 -0.1061 0.50267  18
  14   0   0 -0.8016 0.46507  14
 -14   0   0 0.17393 0.66888  21
 -14   0   0 -0.6326 0.34088  27
 -14   0   0 0.13587 0.88289   1
  14   0   0 0.15876 0.55035  24
  15   0   0 -0.6784 0.55737  18
  15   0   0 0.13725 0.93689   1
 -15   0   0 0.29361 0.53059  23
 -15   0   0 -0.6366 1.03924   4
 -15   0   0 -0.2540 0.80433  16
 -15   0   0 -0.3316 0.87008   1
 -15   0   0 -0.0151 0.79579  21
  15   0   0 0.52861 0.88431  13
  15   0   0 -0.0592 0.72308  21
  15   0   0 0.12547 0.58121  24
 -15   0   0 -0.1023 0.66263  15
  15   0   0 -0.6411 0.84044   3
  15   0   0 0.18379 0.49414  14
 -15   0   0 0.67935 0.44415  11
  15   0   0 0.43405 0.71178  15
  15   0   0 0.76937 0.56550  20
  15   0   0 -0.5285 0.88439   4
  15   0   0 0.14361 0.35178  19
 -16   0   0 308.271 10.4430  16
 -16   0   0 327.424 11.7598   4
  16   0   0 326.474 9.29351  14
 -16   0   0 333.528 10.3513  21
  16   0   0 314.119 11.9973   3
  16   0   0 334.834 9.41979  20
 -16   0   0 332.662 9.72241  11
  16   0   0 345.483 13.1168   1
 -16   0   0 322.900 10.4177  15
 -16   0   0 339.176 12.4417   1
  16   0   0 337.153 11.7025   4
  16   0   0 332.690 10.5743  13
  16   0   0 345.786 10.4154  15
  16   0   0 333.484 10.3621  21
  16   0   0 312.075 9.67601  24
  16   0   0 343.317 9.36693  18
  16   0   0 332.103 11.7654   2
 -16   0   0 343.290 9.67712  23
 -17   0   0 1.33947 0.91699  15
  17   0   0 1.20185 1.21476   4
  17   0   0 0.94180 0.74280  18
  17   0   0 2.36902 1.44825   1
  17   0   0 1.10067 0.73127  24
  17   0   0 -0.3239 1.13987   3
  17   0   0 -0.6164 0.81705  21
 -17   0   0 1.09287 0.92590  16
  17   0   0 2.70389 1.14142  13
  17   0   0 0.75875 0.52485  14
 -17   0   0 0.83376 1.05599  21
 -17   0   0 0.97024 0.59073  23
 -17   0   0 -1.7148 1.10583   4
 -17   0   0 0.44816 0.56310  11
  17   0   0 1.30339 0.90519  16
  17   0   0 0.47151 1.07280  15
  17   0   0 1.92649 0.73122  20
  18   0   0 0.06279 0.59957  14
  18   0   0 0.50718 0.62732  20
  18   0   0 -0.1660 0.95863  15
  18   0   0 1.00096 0.94232  13
 -18   0   0 -0.2911 0.55174  11
 -18   0   0 -1.1991 1.11164  21
 -18   0   0 0.32797 0.76144  16
  18   0   0 0.53382 0.76867  24
  18   0   0 0.12260 1.37893   1
  18   0   0 0.69862 1.11327  16
 -18   0   0 1.05687 0.99865  15
  18   0   0 0.56220 0.76281  18
 -18   0   0 0.35362 0.63799  23
  18   0   0 -0.7681 0.94402  21
 -19   0   0 0.27232 1.11414  15
 -19   0   0 -2.7592 1.25493  21
  19   0   0 1.09069 0.74187  20
  19   0   0 0.45973 1.09019  13
  19   0   0 -2.0325 1.38047   1
 -19   0   0 1.22525 0.83409  23
  19   0   0 -1.6384 0.59418  14
  19   0   0 0.14116 0.89632  16
  19   0   0 0.35953 0.75356  24
 -19   0   0 -1.0197 0.80490  16
  19   0   0 -0.2011 1.03434  15
  19   0   0 0.88981 1.10562  21
 -19   0   0 -0.6724 0.48686  11
  19   0   0 -0.3495 0.90719  18
  20   0   0 2.34497 1.11525  14
  20   0   0 -0.5905 1.56206   1
 -20   0   0 1.43016 0.75117  11
  20   0   0 -0.8957 1.25365  15
 -20   0   0 -0.5998 0.80968  23
 -20   0   0 1.97102 1.12702  16
  20   0   0 0.17767 1.25258  21
  20   0   0 0.70317 1.15000  16
  20   0   0 -0.1250 0.75633  24
 -20   0   0 -0.3633 1.16485  15
  20   0   0 0.18325 1.14912  13
  20   0   0 0.29213 0.73717  20
   1  -1   0 14.5007 1.49714   5
  -1  -1   0 12.2008 0.40931  16
   1  -1   0 12.8118 0.46462  14
   1  -1   0 11.9572 0.48255   4
   1   1   0 12.0790 1.39587  10
   1   1   0 12.7312 0.42453  21
  -1   1   0 13.7027 0.43195  15
  -1   1   0 12.7826 0.43412  13
   1   1   0 12.9625 0.38901  14
   1   1   0 13.6338 1.22416   9
   1   1   0 12.2236 0.47241   4
  -1   1   0 13.2613 0.50367   4
   1   1   0 13.0748 1.73479   8
   1   1   0 12.5243 0.42248  21
   1   1   0 13.2447 1.62546   7
   1   1   0 12.4589 0.43045  13
   1   1   0 12.9878 1.49838   5
   1   1   0 11.5928 0.55484   1
   1   1   0 12.6279 0.41930  15
  -1   1   0 12.4627 1.22763   6
  -1   1   0 14.5249 1.35699   9
   1   1   0 14.6586 1.37321  10
   1   1   0 13.1809 0.41969  15
  -1   1   0 13.3699 0.42919  21
  -1   1   0 13.7689 0.57385   1
  -1   1   0 13.2473 0.52761   3
   1   1   0 11.8795 0.51562   3
  -1   1   0 12.8497 0.41986  15
  -1   1   0 15.1930 1.66305   5
  -1   1   0 9.92020 1.33775  10
  -1   1   0 12.4450 0.40311  12
   1   1   0 12.5753 0.47466   4
   1   1   0 12.5399 0.42128  16
  -1   1   0 12.8161 0.51842   2
  -1   1   0 11.4536 1.07487   7
  -1   1   0 13.4868 0.42887  21
  -2  -1   0 0.00390 1.19873   9
  -2  -1   0 0.10236 0.15742   4
   2  -1   0 1.37594 1.01395   5
  -2  -1   0 -0.1059 0.13790   1
   2  -1   0 -0.0808 0.15909   4
  -2  -1   0 0.20945 0.11098  15
   2  -1   0 -0.0951 0.07565  12
   2  -1   0 -0.0899 1.08529   9
  -2  -1   0 0.01483 0.07833  15
  -2  -1   0 -0.0086 0.10633  16
  -2  -1   0 -0.0377 0.12994   3
   2  -1   0 0.00783 0.10681  21
   2  -1   0 0.81820 1.44862  10
   2  -1   0 0.11845 0.10818  15
  -2  -1   0 0.13419 0.14409   4
   2  -1   0 -0.0425 0.08961   4
  -2  -1   0 0.04975 0.05253  21
  -2  -1   0 0.36800 1.16036  10
   2  -1   0 0.01716 0.13661  13
   2  -1   0 -0.0200 0.14454   1
   2  -1   0 0.05571 0.11763  14
  -2  -1   0 0.01139 0.09815  13
   2  -1   0 0.10829 0.12226  15
   2  -1   0 0.10846 0.10391  16
   2  -1   0 -0.0634 0.09027   2
   2  -1   0 0.10105 0.18255   3
  -2   1   0 0.15592 0.12111  13
  -2   1   0 -0.0969 0.07294  12
  -2   1   0 0.00359 0.09979  15
  -2   1   0 0.07199 0.14106   4
   2   1   0 0.29980 1.22710  10
  -2   1   0 0.11733 0.12152  21
  -2   1   0 0.01608 0.09766  16
  -2   1   0 0.28816 0.15609   4
   2   1   0 -0.0422 0.13813   1
  -2   1   0 -0.1595 0.11794   2
   2   1   0 -1.1984 0.97644   7
  -2   1   0 -1.1733 0.74216   8
   2   1   0 0.03448 0.09644  21
   2   1   0 0.05601 0.12900  13
   2   1   0 0.82777 1.19895   6
  -2   1   0 0.04015 0.16087   3
   2   1   0 0.13187 0.12711  15
   2   1   0 0.07474 0.17384   4
  -2   1   0 1.24379 1.02398  10
  -2   1   0 -0.7465 1.21160   6
   2   1   0 0.00366 0.11699   4
  -2   1   0 0.00742 0.09320  21
  -2   1   0 -0.0921 0.07521  25
   2   1   0 0.12148 0.12670  16
   2   1   0 -1.4687 1.18751   8
   2   1   0 -0.0417 0.12851   3
  -2   1   0 0.01473 0.15526   1
  -2   1   0 0.38397 0.13028  15
   2   1   0 0.23794 0.10939  21
   2   1   0 0.07949 0.12633  15
   3  -1   0 -0.1356 0.17924   4
  -3  -1   0 3.78084 1.94624  10
   3  -1   0 0.55836 0.22285  15
   3  -1   0 0.04965 0.12688  12
  -3  -1   0 0.35732 0.15781  21
   3  -1   0 1.94721 1.03044   8
  -3  -1   0 -0.0175 0.16819  15
   3  -1   0 -0.0042 0.25704   1
  -3  -1   0 0.10247 0.25746   4
   3  -1   0 0.49368 0.31839   3
   3  -1   0 0.08021 0.26870   4
   3  -1   0 0.19494 0.18103  21
  -3  -1   0 -0.7385 1.30988   9
  -3  -1   0 0.25618 0.24839   1
   3  -1   0 0.11087 0.21328   2
   3  -1   0 0.85397 2.05169   9
  -3  -1   0 0.02995 0.27185   3
  -3  -1   0 -0.0001 0.20669  16
   3  -1   0 0.26445 0.20253  16
   3  -1   0 2.03724 1.82993   5
   3  -1   0 0.34410 0.20704  13
  -3  -1   0 0.35168 0.27947   4
   3   1   0 0.14983 0.19587  13
   3   1   0 0.35122 0.21742  15
  -3   1   0 0.09339 0.19752  16
  -3   1   0 0.09963 0.29756   3
  -3   1   0 0.18270 0.17553  21
   3   1   0 0.25009 0.28534   3
  -3   1   0 0.11822 0.25107   1
   3   1   0 0.21697 0.23039   4
   3   1   0 0.14223 0.25902   1
  -3   1   0 0.28506 0.21874  15
  -3   1   0 1.17207 1.69805   9
  -3   1   0 0.38130 0.22037  15
  -3   1   0 0.42789 0.15539  12
  -3   1   0 -2.3639 1.53716  10
   3   1   0 3.55742 2.14112   6
  -3   1   0 0.53515 0.19945  13
   3   1   0 0.17946 0.21018  15
  -3   1   0 0.26058 0.14543  25
  -3   1   0 0.14790 0.24477   4
  -3   1   0 1.30678 1.72932   6
   3   1   0 0.09994 0.25147   4
  -3   1   0 0.25707 0.25934   4
   3   1   0 0.42705 0.16074  21
  -4  -1   0 8079.11 219.355   9
   4  -1   0 8476.09 216.063   8
   4  -1   0 8617.05 219.631   6
   4  -1   0 8486.42 218.464   7
   4  -1   0 8326.38 224.264  10
  -4  -1   0 8399.02 220.238  10
   4  -1   0 8209.98 221.191   5
   4  -1   0 8397.45 219.780   9
   4   1   0 8268.40 220.450   7
  -4   1   0 8596.26 220.685   9
   4   1   0 8023.31 219.599   8
   4   1   0 8220.76 219.235   9
   4   1   0 8192.67 220.950   5
   4   1   0 7984.48 221.990  10
   4   1   0 7978.18 220.915   6
  -4   1   0 8446.59 220.214  10
  -5  -1   0 -0.1489 0.30748   3
  -5  -1   0 0.67899 0.40626   4
   5  -1   0 4.50756 2.32915   8
   5  -1   0 0.18964 0.35960   4
   5  -1   0 0.41757 0.37931   1
   5  -1   0 7.60212 4.00738  10
  -5  -1   0 0.20598 0.36968   4
  -5  -1   0 0.20647 0.28017  16
  -5  -1   0 -3.0568 2.50099  10
   5  -1   0 0.14349 0.22094  21
  -5  -1   0 0.25868 0.30403  15
   5  -1   0 0.60711 0.33525  15
   5  -1   0 0.43482 0.31466  13
   5  -1   0 0.02986 0.39863   3
   5  -1   0 0.14920 0.29592   4
  -5  -1   0 0.40822 0.21809  21
  -5  -1   0 -0.0093 0.34269   1
   5  -1   0 -1.3226 2.91481   5
  -5   1   0 -0.0128 0.35031   3
   5   1   0 0.35867 0.37504   4
  -5   1   0 0.30396 0.37104   4
  -5   1   0 -0.0748 0.36227   1
  -5   1   0 -0.0401 0.21397  21
   5   1   0 0.17306 0.37912   1
   5   1   0 -0.0693 0.29539  15
  -5   1   0 0.94605 2.50829  10
   5   1   0 0.00024 2.53059   6
   5   1   0 -5.4706 3.10162  10
   5   1   0 -3.1287 1.86981   5
  -5   1   0 -0.0180 0.27903   4
  -5   1   0 -2.5075 1.84535   9
   5   1   0 0.15320 0.22211  21
   5   1   0 -0.0168 0.27090  13
   5   1   0 -3.4110 3.28152   8
   5   1   0 0.05822 0.32508   4
  -5   1   0 0.56312 0.34407  16
   5   1   0 0.21906 0.39220   3
  -5   1   0 -0.0382 0.33507  15
   6  -1   0 0.30737 0.51534   4
   6  -1   0 -1.2647 3.06829   8
  -6  -1   0 0.39753 0.44992   4
   6  -1   0 0.44115 0.40029  13
   6  -1   0 0.02226 0.34517   1
   6  -1   0 1.34418 2.73980   6
  -6  -1   0 0.19564 0.34150  15
  -6  -1   0 -0.1615 0.40160   4
   6  -1   0 6.62182 4.02542   5
   6  -1   0 -0.1001 0.31950  15
  -6  -1   0 0.28083 0.44478   3
   6  -1   0 3.86367 2.65613   7
   6  -1   0 0.52445 0.26958  21
   6  -1   0 0.06911 3.56586  10
  -6  -1   0 -0.7627 4.14952   9
  -6  -1   0 -0.1140 0.36223   1
  -6  -1   0 -5.7176 3.57866  10
  -6  -1   0 0.33352 0.30499  21
   6  -1   0 0.39340 3.03406   9
   6  -1   0 0.18019 0.36996   4
   6  -1   0 0.24099 0.47591   3
  -6  -1   0 -0.2736 0.26641  16
   6   1   0 -0.2531 0.31166   4
  -6   1   0 0.43219 0.41021   4
   6   1   0 -5.3884 3.36067   6
   6   1   0 0.05780 0.29086  15
   6   1   0 -2.2104 3.36447   5
  -6   1   0 0.02972 0.28010  15
   6   1   0 0.52943 0.48453   4
  -6   1   0 0.22314 0.45117   1
  -6   1   0 0.83942 2.71643   9
   6   1   0 1.86301 2.82475   7
  -6   1   0 0.49049 0.41303  16
  -6   1   0 0.25492 0.45185   3
  -6   1   0 0.31195 0.28066  21
   6   1   0 0.90295 0.56422   3
   6   1   0 -0.0121 0.27609  21
   6   1   0 -1.3846 3.86111  10
  -6   1   0 0.35498 0.45175   4
  -6   1   0 -3.1571 2.35268  10
   6   1   0 -0.0063 0.47232   1
   6   1   0 1.71374 4.00349   9
   6   1   0 -0.0903 0.30301  13
  -7  -1   0 0.61235 0.56819   4
   7  -1   0 -4.8538 4.41263   8
   7  -1   0 0.67978 0.57568   1
   7  -1   0 -0.1004 0.46263   4
  -7  -1   0 0.21613 0.53853   3
   7  -1   0 -4.4676 4.26238   6
   7  -1   0 -0.2707 3.15779   7
  -7  -1   0 -0.1741 0.34069  15
  -7  -1   0 0.54911 0.50587   1
   7  -1   0 -3.6722 3.56887   9
   7  -1   0 -0.0609 0.44186   3
  -7  -1   0 0.13446 0.30965  21
   7  -1   0 -0.3171 0.32652  21
   7  -1   0 -0.0005 0.39847  13
   7  -1   0 -0.2770 0.31128  14
  -7  -1   0 0.27851 0.40836  16
   7  -1   0 0.36649 0.34436  24
   7  -1   0 -0.0787 0.39650  15
  -7  -1   0 9.33359 5.17947   9
   7  -1   0 -8.8109 4.93770  10
  -7  -1   0 0.38529 0.27989  11
   7  -1   0 0.91688 0.53391   4
   7  -1   0 1.61892 4.15969   5
  -7  -1   0 0.72733 0.47903   4
   7   1   0 -5.3943 3.47510   5
   7   1   0 0.67381 0.41282   3
   7   1   0 -8.8095 4.80306  10
  -7   1   0 0.10448 0.46224   1
  -7   1   0 -0.6198 0.29383  21
  -7   1   0 1.10515 0.53191  16
   7   1   0 -0.3590 0.32314  21
   7   1   0 0.24430 0.43226   1
  -7   1   0 0.30274 0.29813  23
   7   1   0 1.92784 3.80544   9
   7   1   0 0.19809 0.24447  20
   7   1   0 0.71873 0.59550   4
   7   1   0 -4.3436 3.20800   7
  -7   1   0 0.16314 0.54043   3
   7   1   0 -0.3367 0.33444  15
  -7   1   0 0.50684 0.44097  15
   7   1   0 0.09626 0.38553   4
   7   1   0 0.11402 0.38598  13
  -7   1   0 0.43126 0.26748  11
  -7   1   0 -0.1070 0.49885   4
  -7   1   0 0.07145 0.43516   4
   7   1   0 -0.1144 0.30927  24
  -7   1   0 -2.6101 3.82426  10
   8  -1   0 -0.3008 0.39501   3
   8  -1   0 -0.0264 0.29753  24
   8  -1   0 0.37938 0.46414   4
   8  -1   0 -0.5435 0.40750  15
  -8  -1   0 0.10809 0.53648   4
   8  -1   0 0.48984 0.63753   1
   8  -1   0 -2.1043 4.80266   6
   8  -1   0 0.64918 5.48340  10
  -8  -1   0 -4.2002 4.82466  10
  -8  -1   0 0.10886 0.49148   3
  -8  -1   0 -0.4886 0.38873  16
   8  -1   0 1.40854 4.20430   5
   8  -1   0 0.16148 0.34313  14
   8  -1   0 -1.1354 3.90660   7
  -8  -1   0 0.39502 0.45950  15
  -8  -1   0 -0.0710 0.26896  23
  -8  -1   0 0.29164 0.34655  21
   8  -1   0 0.52985 0.42255  13
  -8  -1   0 -0.1058 0.46587   1
   8  -1   0 6.15146 4.34976   8
   8  -1   0 0.31287 0.59884   4
   8  -1   0 0.06598 0.30740  21
  -8  -1   0 0.22984 0.51632   4
  -8  -1   0 0.56162 0.26948  11
  -8   1   0 -0.0966 0.45023   4
  -8   1   0 -1.5828 4.24189   9
   8   1   0 -0.1368 0.27545  21
  -8   1   0 -0.0990 0.38340   1
   8   1   0 -0.4722 3.46410   9
   8   1   0 -0.2703 0.38434  13
   8   1   0 0.22236 0.50592   4
   8   1   0 -0.4322 4.47382   5
  -8   1   0 0.08115 0.29504  23
  -8   1   0 0.19500 0.45801  16
  -8   1   0 0.21274 0.56918   3
  -8   1   0 0.63649 0.36500  21
   8   1   0 -0.0852 0.26441  20
  -8   1   0 4.05700 4.07692  10
   8   1   0 10.4393 5.80659  10
  -8   1   0 0.66254 0.24522  27
   8   1   0 -0.0938 0.31627  17
   8   1   0 0.20442 0.62750   1
   8   1   0 -5.5054 5.80017   6
   8   1   0 -0.2521 0.50059   3
  -8   1   0 0.39474 0.48017  15
   8   1   0 -0.4523 0.40466  15
  -8   1   0 -0.1177 0.39133   4
  -8   1   0 0.30580 0.31559  11
   8   1   0 -0.1942 0.31152  24
   8   1   0 1.98648 5.32762   8
   8   1   0 0.36492 0.48035   4
   9  -1   0 16.9845 7.31405   7
  -9  -1   0 25.5040 1.18044  23
   9  -1   0 26.6461 1.24449  14
   9  -1   0 28.8259 2.37398   1
   9  -1   0 21.8094 8.72818   6
   9  -1   0 25.9789 1.56401  13
   9  -1   0 27.5772 2.13414   3
  -9  -1   0 37.1307 9.43431   9
  -9  -1   0 26.3324 2.16701   1
  -9  -1   0 27.1298 1.42818  21
   9  -1   0 22.9724 7.89577   8
  -9  -1   0 24.4240 1.79009   4
  -9  -1   0 27.5325 1.23532  11
  -9  -1   0 20.0111 9.48165  10
  -9  -1   0 27.2996 1.55164  16
   9  -1   0 27.8132 1.50863  15
  -9  -1   0 25.7845 1.92812   4
   9  -1   0 26.3837 1.88243   4
   9  -1   0 26.3208 1.08907  20
  -9  -1   0 25.5448 1.50075  15
  -9  -1   0 24.8043 1.92297   3
   9  -1   0 26.0741 1.77222   4
   9  -1   0 25.9328 1.43194  21
   9  -1   0 25.9977 1.23006  24
   9  -1   0 28.3163 1.21695  19
   9  -1   0 29.8923 10.2158   5
   9   1   0 19.9381 8.72541   5
   9   1   0 23.5743 2.21209   1
  -9   1   0 27.8375 1.48003  21
  -9   1   0 26.2616 1.24228  23
   9   1   0 24.9169 1.15907  20
   9   1   0 27.0757 1.92139   4
  -9   1   0 26.7759 2.16195   1
  -9   1   0 27.6299 1.58001  16
   9   1   0 22.0538 1.72501   4
   9   1   0 27.2806 1.52357  15
   9   1   0 22.1097 7.19877   7
  -9   1   0 25.1194 1.21795  11
  -9   1   0 28.5764 1.58719  15
  -9   1   0 24.5421 1.89367   4
  -9   1   0 26.7541 1.10481  27
  -9   1   0 26.9168 1.83860   4
   9   1   0 25.2147 2.06132   3
   9   1   0 32.8819 9.09229   6
   9   1   0 27.1093 1.23279  24
   9   1   0 34.3429 9.82989   9
  -9   1   0 28.4528 2.01201   3
   9   1   0 21.8227 8.21790   8
   9   1   0 26.3093 1.55742  13
   9   1   0 23.6263 8.99878  10
   9   1   0 25.7367 1.40110  21
  10  -1   0 7.67707 8.24333  10
 -10  -1   0 0.17214 0.28367  11
 -10  -1   0 -0.0359 7.51933   9
  10  -1   0 -0.0854 0.57933   1
  10  -1   0 -0.3809 0.73178   3
  10  -1   0 0.20647 0.51405   4
  10  -1   0 0.55906 0.41038  21
 -10  -1   0 0.23392 0.48001  16
 -10  -1   0 0.10890 0.50625   1
  10  -1   0 0.05512 0.55204   4
 -10  -1   0 0.72297 0.39350  21
  10  -1   0 -3.1983 5.87904   8
  10  -1   0 0.26411 0.52111  15
 -10  -1   0 0.43752 0.45376  15
 -10  -1   0 -0.6617 0.37890   4
 -10  -1   0 0.93686 0.65715   3
 -10  -1   0 5.67742 6.03253  10
  10  -1   0 -0.1159 0.27096  19
  10  -1   0 0.16477 0.38520  24
 -10  -1   0 -0.0029 0.33045  23
  10  -1   0 3.04170 6.40612   5
 -10  -1   0 1.17716 0.78932   4
  10  -1   0 -0.1624 0.49924  13
  10  -1   0 0.34417 0.29883  20
  10  -1   0 0.60887 0.39541  14
  10   1   0 0.39483 0.53579  13
 -10   1   0 -0.3027 0.70845   3
 -10   1   0 -0.0402 0.51347  16
 -10   1   0 0.52098 0.39713  23
  10   1   0 -0.4691 0.38716  21
  10   1   0 -0.0537 0.55341   4
  10   1   0 2.69703 5.62742   5
  10   1   0 0.03936 0.61895   3
  10   1   0 -2.2237 5.25808   7
  10   1   0 0.56341 0.41896  24
 -10   1   0 0.29118 0.52234  15
 -10   1   0 0.20404 0.40339  21
  10   1   0 -0.4065 0.57153   4
  10   1   0 0.45266 0.38198  20
  10   1   0 -2.3492 7.29197   6
 -10   1   0 0.34943 0.62716   4
 -10   1   0 -0.4318 0.53405   1
 -10   1   0 -0.1614 0.26456  27
  10   1   0 0.20813 0.46925  15
 -10   1   0 -0.0551 0.46866   4
 -10   1   0 0.22081 0.26643  11
  10   1   0 0.10675 0.50739   1
  11  -1   0 -0.0465 0.65522   4
 -11  -1   0 0.03014 0.58928  15
  11  -1   0 0.08776 0.25472  19
 -11  -1   0 0.08594 0.31634  11
  11  -1   0 -0.7030 0.45296  15
  11  -1   0 -0.4784 0.63688   4
  11  -1   0 0.93216 0.78406   3
 -11  -1   0 -0.1464 0.49398  21
  11  -1   0 0.68757 0.60890  13
 -11  -1   0 0.07440 0.33299  22
 -11  -1   0 -0.3323 0.47714   4
 -11  -1   0 0.36336 0.64252   4
  11  -1   0 -0.6238 0.53756   1
  11  -1   0 0.55913 0.54021  21
 -11  -1   0 -0.7401 0.51147   1
  11  -1   0 -0.0482 0.31677  20
 -11  -1   0 -0.0906 0.40653  23
 -11  -1   0 0.22728 0.70773   3
  11  -1   0 0.45774 0.41487  24
  11  -1   0 -0.1765 0.41982  14
 -11  -1   0 -0.0006 0.52551  16
  11   1   0 0.18608 0.65236   1
 -11   1   0 0.35362 0.70857   4
  11   1   0 0.18179 0.47969  13
 -11   1   0 0.21305 0.52345  16
  11   1   0 -0.3001 0.38969  24
 -11   1   0 -0.1981 0.60814   3
  11   1   0 0.39411 0.35352  14
  11   1   0 -0.4940 0.31180  21
  11   1   0 0.11207 0.69134   4
 -11   1   0 -0.0097 0.41031  21
  11   1   0 0.04114 0.58129  15
 -11   1   0 0.00692 0.25285  27
 -11   1   0 0.67164 0.30464  11
  11   1   0 0.13114 0.31055  20
 -11   1   0 0.10024 0.61336   4
 -11   1   0 -0.1311 0.52496   1
 -11   1   0 0.10743 0.36592  23
 -11   1   0 0.53310 0.55152  15
  11   1   0 -0.2067 0.60163   3
  11   1   0 0.13751 0.65516   4
 -12  -1   0 358.418 10.9007  16
 -12  -1   0 372.003 10.2271  23
  12  -1   0 371.732 11.7331   2
 -12  -1   0 365.330 10.7999  15
  12  -1   0 383.534 10.2477  14
  12  -1   0 357.000 9.87115  19
 -12  -1   0 371.116 10.2867  11
  12  -1   0 377.081 12.8587   1
  12  -1   0 366.398 10.0252  20
 -12  -1   0 378.953 12.4876   1
  12  -1   0 391.637 11.9442   4
 -12  -1   0 376.304 11.8813   4
  12  -1   0 365.492 11.5545   4
  12  -1   0 379.627 10.8127  21
  12  -1   0 361.480 10.8895  13
  12  -1   0 373.840 10.7894  15
 -12  -1   0 377.357 11.8970   3
 -12  -1   0 377.682 10.7971  21
  12  -1   0 375.132 12.1940   3
 -12  -1   0 356.503 9.95879  22
 -12  -1   0 373.680 11.6005   4
  12  -1   0 361.395 10.2880  24
 -12   1   0 371.560 10.0463  27
  12   1   0 362.674 10.0989  18
  12   1   0 369.423 10.9310  13
  12   1   0 370.846 10.8132  15
 -12   1   0 373.270 10.3134  23
  12   1   0 366.454 9.98152  14
 -12   1   0 368.972 10.2944  11
 -12   1   0 366.586 11.6720   4
 -12   1   0 353.372 12.2915   1
  12   1   0 359.871 11.7545   4
  12   1   0 367.394 10.1392  20
  12   1   0 371.276 10.2799  24
 -12   1   0 374.772 12.0519   4
 -12   1   0 379.994 10.9043  15
  12   1   0 372.852 12.8548   1
  12   1   0 376.960 10.7943  21
 -12   1   0 375.573 10.8025  21
 -12   1   0 380.207 11.0673  16
  12   1   0 365.486 12.1269   3
  12   1   0 359.276 11.6026   4
 -12   1   0 361.100 11.8061   3
  13  -1   0 -0.1684 0.82742   4
 -13  -1   0 -0.1875 0.41207  22
 -13  -1   0 0.53047 0.49593  23
 -13  -1   0 0.73058 0.93526   1
  13  -1   0 -0.1346 0.49503  24
  13  -1   0 -0.1880 1.00210   3
  13  -1   0 -0.4072 0.58420  15
 -13  -1   0 0.13168 0.41823  11
 -13  -1   0 0.67558 0.56157  15
  13  -1   0 -0.3591 0.77183   1
  13  -1   0 -0.4606 0.77707   2
 -13  -1   0 -0.1246 0.79797   4
  13  -1   0 -0.3651 0.39331  20
 -13  -1   0 0.22666 0.81681   3
 -13  -1   0 0.57908 0.57417  21
  13  -1   0 0.45367 0.51704  14
  13  -1   0 0.02099 0.44631  18
  13  -1   0 0.13034 0.53225  21
 -13  -1   0 0.65155 0.83499   4
  13  -1   0 -0.0409 0.34008  19
 -13  -1   0 1.15536 0.80008  16
  13  -1   0 -0.6777 0.71392  13
  13  -1   0 -0.1957 0.71409   4
 -13   1   0 0.26206 0.72575  16
  13   1   0 1.06947 0.48269  18
 -13   1   0 0.99297 0.65607  21
  13   1   0 0.13689 0.80226   3
  13   1   0 1.86395 0.99873   4
  13   1   0 0.62564 0.85189   1
 -13   1   0 0.13116 0.43572  11
  13   1   0 0.57805 0.52032  24
  13   1   0 0.83250 0.96038   4
  13   1   0 1.34060 0.75075  21
 -13   1   0 0.91258 0.84043  15
  13   1   0 0.17560 0.42756  14
 -13   1   0 0.66981 0.89748   4
 -13   1   0 0.65741 0.63258   4
 -13   1   0 0.51694 0.40743  23
 -13   1   0 -0.3268 0.63538   1
  13   1   0 0.70498 0.40469  20
  13   1   0 0.69049 0.27491  19
  13   1   0 1.23404 0.77028  15
 -13   1   0 1.06831 0.89380   3
  13   1   0 0.46969 0.69557  13
 -13   1   0 0.18664 0.32093  27
  14  -1   0 -0.0631 0.33621  19
 -14  -1   0 2.35432 1.16845   4
  14  -1   0 -0.0051 0.52304  24
  14  -1   0 0.33631 0.77443  21
  14  -1   0 -0.1187 0.95156   1
 -14  -1   0 -0.2593 0.90468   3
  14  -1   0 0.50002 0.84804   2
  14  -1   0 0.25482 0.46587  14
 -14  -1   0 0.00149 0.56559  23
 -14  -1   0 0.67610 0.64829  21
 -14  -1   0 0.73458 0.78582  16
  14  -1   0 -0.0824 0.46047  20
  14  -1   0 -0.3728 0.47657  18
 -14  -1   0 0.23192 0.82093   4
  14  -1   0 -0.4337 0.87534   4
 -14  -1   0 0.49813 0.93112   1
  14  -1   0 1.33853 0.91712  13
  14  -1   0 -1.1377 0.82504   3
  14  -1   0 -0.4116 0.65376  15
 -14  -1   0 0.59443 0.76386  15
 -14  -1   0 0.48925 0.45880  11
  14  -1   0 -0.9254 0.77927   4
 -14   1   0 -0.5191 0.65532  16
  14   1   0 -0.0259 0.73849  15
  14   1   0 1.53220 0.99982   4
 -14   1   0 -0.8538 0.84270   1
  14   1   0 -0.4373 0.71297   4
 -14   1   0 1.16001 0.66652  23
 -14   1   0 -0.4404 0.72329  15
 -14   1   0 0.02820 0.69333  21
 -14   1   0 0.08847 0.44086  11
  14   1   0 0.04722 0.51522  20
 -14   1   0 0.95149 1.04546   4
  14   1   0 0.98461 0.93552   3
  14   1   0 -0.0517 0.47314  18
  14   1   0 -0.3500 0.50968  24
 -14   1   0 -0.2685 0.35114  27
 -14   1   0 -1.5060 0.68236   3
  14   1   0 0.03325 0.94315   1
  14   1   0 1.58962 0.86351  13
  14   1   0 -0.1900 0.43325  14
 -14   1   0 -0.3585 1.01098   4
  14   1   0 -0.3704 0.61088  21
  15  -1   0 5.02005 0.56564  19
 -15  -1   0 4.80230 1.25436  16
 -15  -1   0 5.88822 1.58411   4
  15  -1   0 4.79768 1.40850   3
 -15  -1   0 4.50775 0.84090  11
  15  -1   0 3.89037 1.19408   2
  15  -1   0 2.59774 1.10681  13
 -15  -1   0 4.26213 0.98272  21
  15  -1   0 4.71199 1.01578  21
  15  -1   0 3.76248 1.63518   1
  15  -1   0 4.78331 0.96507  24
  15  -1   0 5.52013 1.51906   4
 -15  -1   0 5.31438 0.89527  23
  15  -1   0 6.01187 0.90623  18
 -15  -1   0 2.95451 1.37476   1
  15  -1   0 3.76237 1.05752  15
  15  -1   0 5.48833 0.84795  14
  15  -1   0 4.00093 0.81160  20
 -15  -1   0 5.25574 1.25831  15
  15   1   0 4.54176 1.18414  13
 -15   1   0 4.64053 0.67852  27
  15   1   0 4.50333 0.67667  14
 -15   1   0 2.75781 1.00071  16
 -15   1   0 4.49941 1.50199   1
 -15   1   0 5.21218 0.89013  11
 -15   1   0 4.95095 0.86916  23
  15   1   0 3.81127 1.37800   3
  15   1   0 4.65451 0.83288  18
 -15   1   0 3.59869 1.33080   4
 -15   1   0 3.93056 1.00325  21
  15   1   0 3.03489 1.15846  15
  15   1   0 5.31302 1.52824   4
  15   1   0 4.22595 1.16238  21
 -15   1   0 4.61242 1.20706  15
  15   1   0 4.32151 1.44853   1
  15   1   0 4.76171 0.83788  20
  15   1   0 5.58509 0.99561  24
  16  -1   0 -0.2214 0.54945  20
 -16  -1   0 -1.0333 0.85527  21
 -16  -1   0 -0.2857 0.52168  11
  16  -1   0 0.32788 0.64673  18
 -16  -1   0 -0.5708 0.51631  23
  16  -1   0 -1.3854 1.15991   2
  16  -1   0 0.23638 0.58277  24
  16  -1   0 0.19915 0.83584  16
  16  -1   0 0.37755 0.77200  13
  16  -1   0 0.85841 1.08724   1
  16  -1   0 0.50660 0.96471   3
  16  -1   0 -0.2028 0.74129  21
  16  -1   0 0.36976 0.37531  19
 -16  -1   0 0.45641 1.01804   4
  16  -1   0 0.44351 0.86298  15
 -16  -1   0 -1.2212 0.71550  15
 -16  -1   0 -0.8070 0.71135  16
  16  -1   0 -0.9037 0.97029   4
 -16   1   0 0.68269 1.29587   4
  16   1   0 0.04732 0.88130  15
  16   1   0 1.35562 1.12043   3
 -16   1   0 -0.7228 0.46027  11
 -16   1   0 1.68404 0.93617  21
 -16   1   0 1.08199 1.02318  15
  16   1   0 -0.3095 0.61187  18
  16   1   0 0.66624 0.86656  13
 -16   1   0 -0.7687 1.00417   1
  16   1   0 0.25249 0.98550   4
 -16   1   0 0.40885 0.67243  23
  16   1   0 0.00049 0.63165  24
  16   1   0 -0.2437 0.56637  20
  16   1   0 -0.0912 1.08984   1
 -16   1   0 0.85265 0.94027  16
 -16   1   0 0.39373 0.43232  27
 -17  -1   0 20.4051 1.95252  16
 -17  -1   0 18.7986 1.43040  11
  17  -1   0 19.1281 1.39222  14
  17  -1   0 19.5592 1.34313  20
  17  -1   0 16.5475 1.71799  16
  17  -1   0 16.3682 1.89955  15
 -17  -1   0 18.2340 2.02342  21
  17  -1   0 19.9822 2.92032   4
  17  -1   0 20.9126 2.07574  13
  17  -1   0 19.6925 1.40821  18
  17  -1   0 17.0838 1.47893  24
 -17  -1   0 20.9792 2.00553  15
  17  -1   0 19.3556 3.11961   1
 -17  -1   0 19.0007 1.39922  23
  17  -1   0 15.1614 1.80322  21
 -17  -1   0 16.4370 2.56648   4
  17  -1   0 19.8547 3.03646   3
  17   1   0 18.9297 1.98985  13
  17   1   0 21.1425 2.86745   1
  17   1   0 16.8727 1.12881  14
  17   1   0 18.2130 3.03309   3
  17   1   0 20.3746 1.44198  20
 -17   1   0 18.4036 1.87853  21
  17   1   0 16.8722 1.35422  18
  17   1   0 20.2295 1.98467  16
 -17   1   0 23.3208 2.09820  15
 -17   1   0 20.7594 1.96481  16
  17   1   0 17.1911 2.68837   4
  17   1   0 17.4314 1.48066  24
  17   1   0 18.3453 1.84066  21
 -17   1   0 20.2859 1.49800  23
  17   1   0 20.0741 2.03393  15
 -17   1   0 21.2263 1.51385  11
 -17   1   0 19.9599 2.95606   4
 -18  -1   0 0.92949 1.27212  21
 -18  -1   0 0.89902 0.69758  23
  18  -1   0 0.68068 1.48084   1
 -18  -1   0 0.81335 1.04629  15
  18  -1   0 1.02963 0.59231  20
  18  -1   0 0.47832 0.60092  14
  18  -1   0 0.00831 0.70556  24
 -18  -1   0 -0.5412 0.96109  16
  18  -1   0 1.25754 1.17089  21
  18  -1   0 -0.4667 0.93212  18
  18  -1   0 0.28208 1.06270  15
  18  -1   0 1.02681 0.97848  16
  18  -1   0 0.53596 1.16376  13
 -18  -1   0 -0.2738 0.62189  11
 -18   1   0 0.52905 0.61446  11
 -18   1   0 0.40131 0.59973  23
  18   1   0 0.10186 0.68673  24
  18   1   0 -0.5507 0.53020  14
 -18   1   0 1.92539 1.18389  21
  18   1   0 -0.6848 1.11424  13
  18   1   0 -2.0843 0.93000  15
 -18   1   0 1.90555 1.27024  15
  18   1   0 0.80920 0.98053  16
  18   1   0 -0.1464 0.64186  20
  18   1   0 2.33162 1.57724   1
  18   1   0 -1.0361 0.85434  21
 -18   1   0 -0.3750 0.77332  16
  18   1   0 0.95891 0.63814  18
  19  -1   0 0.33862 0.65784  14
  19  -1   0 -0.1211 1.05433  13
 -19  -1   0 -1.2025 0.63117  23
 -19  -1   0 -0.7963 1.06231  15
  19  -1   0 -0.4939 1.18054  16
  19  -1   0 -1.3916 0.55087  24
 -19  -1   0 1.34020 0.72871  11
  19  -1   0 -1.2083 1.21463  21
  19  -1   0 -0.0356 0.58560  20
 -19  -1   0 0.52208 1.08400  16
  19  -1   0 -1.6679 0.85582  15
  19  -1   0 -1.6465 1.24263   1
 -19   1   0 -2.7938 1.12480  21
  19   1   0 -1.2826 0.66415  24
  19   1   0 -0.9877 0.63987  14
 -19   1   0 1.41792 0.85505  23
 -19   1   0 1.23662 0.74267  11
  19   1   0 -2.4321 1.23180   1
  19   1   0 0.23959 1.10226  15
  19   1   0 0.40880 0.79765  18
 -19   1   0 1.11745 1.15734  15
  19   1   0 -1.4057 0.79099  13
  19   1   0 0.09926 1.05104  16
  19   1   0 -0.5846 0.64510  20
 -19   1   0 -0.8521 0.97123  16
  19   1   0 -0.9066 0.96262  21
 -20  -1   0 6.27043 1.58696  16
 -20  -1   0 2.71913 1.55529  15
  20  -1   0 7.71448 1.73908  13
 -20  -1   0 6.35456 1.17590  11
  20  -1   0 6.99653 2.33373   1
  20  -1   0 4.82033 0.95012  14
  20  -1   0 6.87221 1.17994  20
  20  -1   0 2.38513 1.45841  15
  20  -1   0 6.52720 1.46234  16
  20  -1   0 4.48556 1.10704  24
 -20  -1   0 5.90665 1.19300  23
  20  -1   0 4.19823 1.52350  21
  20   1   0 5.74627 1.57207  13
  20   1   0 4.23848 2.12394   1
  20   1   0 4.10922 1.43929  21
  20   1   0 6.75792 1.19896  20
 -20   1   0 7.76544 1.33567  23
  20   1   0 8.44224 1.89547  16
  20   1   0 3.03435 1.39396  15
 -20   1   0 6.89551 1.15236  11
 -20   1   0 6.96611 1.50066  16
  20   1   0 5.44723 1.22153  18
 -20   1   0 3.85967 1.93479  21
  20   1   0 5.43673 1.24984  24
 -20   1   0 5.33734 1.50925  15
   0  -2   0 2178.51 60.7031   7
   0  -2   0 2242.54 58.4582   2
   0  -2   0 2201.14 60.5675   5
   0   2   0 2381.84 60.9442   7
   0   2   0 2337.45 63.3722   6
   0   2   0 2369.49 62.1745   8
   0   2   0 2306.87 60.4453   5
   1  -2   0 0.02980 0.13708   1
  -1  -2   0 0.18810 0.92634  10
   1  -2   0 -1.6603 0.95490   8
   1  -2   0 0.16437 0.13495  12
  -1  -2   0 -0.1487 0.10432  14
   1  -2   0 0.11751 0.19661   2
  -1  -2   0 0.09581 0.09609  13
   1  -2   0 0.16340 0.13306   4
   1  -2   0 -1.8640 1.01060  10
   1  -2   0 -0.0749 0.13772  14
   1  -2   0 -1.2507 0.74966   7
  -1  -2   0 -0.0620 0.13434   1
  -1  -2   0 -0.0063 0.12773   3
   1  -2   0 -0.0123 0.07633  21
  -1   2   0 0.07171 0.17928   2
   1   2   0 0.24114 0.11635   4
   1   2   0 -0.1322 0.07493  16
  -1   2   0 0.04280 0.08858  21
   1   2   0 0.29844 0.83183   9
   1   2   0 -0.0688 0.14805   1
  -1   2   0 -0.0444 0.11699  13
  -1   2   0 1.25594 0.93073   9
  -1   2   0 0.10095 0.12305  25
  -1   2   0 0.27100 0.14512   4
  -1   2   0 0.04451 0.14244   1
  -1   2   0 -0.0075 0.12043   4
   1   2   0 -0.1909 0.10661  14
   1   2   0 0.03385 0.10701  13
   1   2   0 0.36588 1.33752   6
  -1   2   0 -0.1423 0.14991   3
  -1   2   0 0.10535 0.12979  12
  -1   2   0 0.12843 0.09901  15
  -1   2   0 -0.4776 1.05476   9
   1   2   0 0.05237 0.08745  21
  -1   2   0 0.04547 0.07361  21
  -1   2   0 0.15627 0.08221  16
   1   2   0 0.12927 0.08198  21
   1   2   0 0.13551 0.14517   3
   1   2   0 -1.7560 1.04849   7
  -1   2   0 -0.3375 0.84077  10
  -1   2   0 0.01120 0.67316   7
  -1   2   0 0.32660 0.09896  15
   1   2   0 -0.0850 0.08977   4
  -1   2   0 -0.0596 0.14747  14
  -2  -2   0 0.14708 0.14519  16
   2  -2   0 -0.0694 0.98307   7
   2  -2   0 0.04587 0.18708  13
  -2  -2   0 0.31115 0.17757  13
  -2  -2   0 0.11267 0.15883  15
   2  -2   0 0.08158 0.22750   4
  -2  -2   0 0.05644 0.18932   1
  -2  -2   0 -0.1026 0.15687   4
  -2  -2   0 -0.0190 0.09555  14
   2  -2   0 0.13132 0.26102   3
   2  -2   0 0.23405 0.13240  12
  -2  -2   0 0.28048 0.23075   3
   2  -2   0 0.21986 0.21967   2
  -2  -2   0 -0.3917 0.98079   9
   2  -2   0 -0.3219 1.82063  10
   2  -2   0 0.22198 0.23659  14
   2  -2   0 0.35006 1.37449   9
  -2  -2   0 0.05912 0.18363   4
   2  -2   0 0.22854 0.14402  16
   2  -2   0 0.20879 0.16850   4
  -2   2   0 -1.1560 1.10763   6
  -2   2   0 0.20973 0.13581  25
   2   2   0 0.38545 1.26649  10
  -2   2   0 0.02943 0.18158   2
  -2   2   0 0.16920 0.12831  21
   2   2   0 0.04280 0.15971   4
   2   2   0 0.17945 0.21191   4
   2   2   0 1.70224 1.81836   6
  -2   2   0 0.31764 0.14601  12
  -2   2   0 0.38149 0.27234   3
   2   2   0 0.09159 0.16144  15
   2   2   0 0.11124 0.13220  21
   2   2   0 0.06562 0.11260  14
  -2   2   0 -1.8978 1.28931  10
   2   2   0 -0.9384 1.36609   9
   2   2   0 -0.0605 0.14897  16
   2   2   0 -0.1636 0.21588   3
   2   2   0 0.05002 0.15588  21
   2   2   0 1.52246 1.24625   5
   2   2   0 -2.1607 1.26082  10
  -2   2   0 0.17975 0.18906   4
  -2   2   0 0.33998 0.22269   1
   2   2   0 0.04121 0.21642   1
   2   2   0 -0.0157 0.15544  15
  -2   2   0 0.27628 0.18926  13
   2   2   0 0.39253 0.19490  13
  -2   2   0 -0.7185 1.34818   9
  -2   2   0 0.18957 0.12997  21
  -2   2   0 0.29979 0.19116  15
  -2   2   0 0.00162 0.15366  16
  -2   2   0 0.21056 0.16042  15
  -2   2   0 0.32020 0.26412   4
  -3  -2   0 19.6447 1.13972   1
   3  -2   0 20.1554 0.99635   2
  -3  -2   0 18.8468 0.93939   4
   3  -2   0 20.1131 0.85656  14
   3  -2   0 20.1311 0.84557  13
   3  -2   0 19.6025 0.93332   4
   3  -2   0 22.5140 4.99414   5
  -3  -2   0 20.0266 1.06484   3
   3  -2   0 19.4541 0.77136  16
  -3  -2   0 20.2782 2.69720   9
   3  -2   0 20.0584 0.99456   4
  -3  -2   0 26.1730 3.47047  10
   3  -2   0 19.3607 1.08845   3
  -3  -2   0 19.0196 0.79288  16
   3  -2   0 19.5327 0.70520  12
   3  -2   0 16.0111 2.57694   7
  -3   2   0 15.5322 2.90254   6
  -3   2   0 20.1613 0.80448  15
   3   2   0 19.3421 3.96025   9
  -3   2   0 20.0881 1.08066   3
  -3   2   0 19.9013 0.72512  12
   3   2   0 21.1070 3.76291   6
  -3   2   0 19.6617 0.80236  21
  -3   2   0 23.0852 1.21887   1
   3   2   0 20.1967 0.78733  21
   3   2   0 20.0747 1.02748   4
  -3   2   0 19.3662 0.99937   2
   3   2   0 19.2782 1.17451   1
   3   2   0 22.1837 4.86689   8
  -3   2   0 22.7472 4.46583  10
   3   2   0 24.8398 3.43346  10
   3   2   0 20.6853 3.44390   7
   3   2   0 18.7901 0.78106  21
  -3   2   0 18.6940 0.99141   4
   3   2   0 19.5013 0.82064  15
   3   2   0 20.9228 3.45545   5
  -3   2   0 20.2127 0.83631  15
  -3   2   0 20.4841 0.84243  16
   3   2   0 19.5309 0.82982  13
  -3   2   0 21.6974 0.82628  21
  -3   2   0 19.1020 0.82254  13
  -3   2   0 19.0090 3.05523   9
  -3   2   0 19.5969 0.74180  25
   3   2   0 19.8471 0.97850   4
   3   2   0 18.5632 0.62061  14
   3   2   0 20.1647 0.80292  15
  -3   2   0 20.1884 1.00099   4
   3   2   0 19.8300 1.08515   3
   4  -2   0 -0.8339 1.91464   7
   4  -2   0 4.48598 2.56902   9
   4  -2   0 1.40706 2.67183  10
   4  -2   0 3.44120 2.32428   5
  -4   2   0 4.98441 3.27881   9
   4   2   0 -1.6564 1.85523  10
  -4   2   0 0.45381 0.34715   4
  -4   2   0 2.17454 2.61819  10
   4   2   0 -0.9488 2.50482   6
   4   2   0 -1.9954 1.98856   5
   4   2   0 0.77300 2.38947   8
  -5  -2   0 24.9814 5.62681   9
  -5  -2   0 16.3210 1.08205   4
   5  -2   0 20.6339 0.94402  14
   5  -2   0 32.3268 8.37201  10
  -5  -2   0 18.5578 1.24420   3
   5  -2   0 16.4429 1.09909   2
  -5  -2   0 19.8207 1.36467   1
   5  -2   0 17.9305 1.12020   4
   5  -2   0 19.1566 0.92511  15
   5  -2   0 18.3139 1.18590   4
  -5  -2   0 18.9988 0.95224  16
  -5  -2   0 19.5676 1.21444   4
  -5  -2   0 18.3311 0.92345  15
   5  -2   0 17.5882 0.96575  13
   5  -2   0 16.1041 1.26051   3
   5  -2   0 19.7469 3.29803   8
   5  -2   0 27.2068 6.55914   9
  -5  -2   0 18.1810 0.89843  21
   5  -2   0 17.3388 1.41554   1
   5  -2   0 19.5700 0.94328  21
   5  -2   0 20.9875 5.47646   5
  -5   2   0 17.8095 0.89680  15
  -5   2   0 17.6087 0.94581  16
   5   2   0 28.8633 5.48039  10
  -5   2   0 25.2619 4.32007  10
   5   2   0 19.1203 5.42864   5
   5   2   0 19.6710 0.93405  21
   5   2   0 19.6809 1.24948   4
   5   2   0 19.2167 1.20981   4
  -5   2   0 16.6946 0.78104  12
   5   2   0 27.3344 5.99869   9
  -5   2   0 17.0431 0.81268  25
   5   2   0 18.7298 6.44783   6
  -5   2   0 18.1726 1.40250   1
  -5   2   0 18.6467 1.30735   3
   5   2   0 26.8876 5.78772   8
  -5   2   0 20.6575 1.24891   4
  -5   2   0 18.4265 0.91538  21
  -5   2   0 18.1138 0.97330  15
   5   2   0 19.7627 1.47819   1
   5   2   0 17.7985 1.26936   3
   5   2   0 17.2622 0.94938  13
   5   2   0 17.5527 0.93874  15
  -5   2   0 17.1132 1.21336   4
   5   2   0 18.5425 0.93851  15
   5   2   0 16.3720 4.44116   7
   6  -2   0 0.56691 0.34898  14
  -6  -2   0 0.53004 0.49575   4
  -6  -2   0 0.66078 0.28240  21
   6  -2   0 0.24317 0.38120   2
   6  -2   0 0.50568 0.49339   4
   6  -2   0 0.07456 0.36686  13
   6  -2   0 -0.0784 0.32501   4
   6  -2   0 0.12420 3.16924   9
   6  -2   0 0.11211 0.29599  21
  -6  -2   0 0.54163 0.39891   4
   6  -2   0 -1.0726 2.86250   7
   6  -2   0 0.71352 0.53800   1
  -6  -2   0 0.72389 0.47380   1
   6  -2   0 0.33704 0.29001  15
  -6  -2   0 0.08567 0.36206  15
  -6  -2   0 0.46141 0.36122  16
   6  -2   0 -2.8132 3.22107   5
   6  -2   0 1.88359 4.91928  10
  -6  -2   0 2.59300 4.77863   9
  -6  -2   0 -0.1055 0.38285   3
   6  -2   0 -0.1467 0.45902   3
  -6   2   0 0.44209 0.43870  15
  -6   2   0 0.18163 3.41115   9
  -6   2   0 0.31284 0.42408   4
   6   2   0 0.08596 0.50142   3
   6   2   0 -4.6988 4.30712   6
   6   2   0 0.57775 0.37484  20
  -6   2   0 -1.4985 2.70481  10
   6   2   0 -0.0648 0.32679   4
   6   2   0 0.35112 0.24006  21
   6   2   0 2.96033 4.12263  10
   6   2   0 -4.3123 3.66008   7
  -6   2   0 0.32663 0.29200  21
   6   2   0 0.66981 0.53423   1
  -6   2   0 0.37240 0.23488  11
   6   2   0 -7.3424 4.18779   8
   6   2   0 0.19266 0.35671  15
   6   2   0 0.34307 0.36790  13
  -6   2   0 0.42762 0.51961   3
   6   2   0 -0.0587 0.46871   4
   6   2   0 -1.5415 3.09061   5
  -6   2   0 0.62884 0.45072   4
  -6   2   0 1.00033 0.51037   1
  -6   2   0 0.36794 0.36937  16
   7  -2   0 -0.0038 0.52886   4
   7  -2   0 -4.6703 3.74854   5
   7  -2   0 0.16986 0.54786   3
  -7  -2   0 0.38526 0.49275   4
  -7  -2   0 1.14260 0.53066  16
  -7  -2   0 -1.6678 4.55159   9
   7  -2   0 -2.9520 5.13263  10
   7  -2   0 4.71824 3.63872   7
  -7  -2   0 0.33261 0.36228  15
   7  -2   0 0.32406 0.50851   1
   7  -2   0 -0.0120 4.54276   9
   7  -2   0 0.84304 0.37384  14
   7  -2   0 -0.1701 0.30992  21
   7  -2   0 -0.0319 0.40406   2
  -7  -2   0 8.13612 4.56865  10
  -7  -2   0 1.70540 0.59764   1
   7  -2   0 -0.0822 0.41174   4
  -7  -2   0 0.38638 0.42621   3
   7  -2   0 -0.6547 0.34870  15
  -7  -2   0 0.51647 0.55191   4
  -7  -2   0 0.43502 0.25679  11
   7  -2   0 0.36539 0.40293  13
  -7  -2   0 0.84198 0.36200  21
   7  -2   0 0.25979 0.31723  24
  -7   2   0 0.12097 0.25106  11
  -7   2   0 0.23487 0.35321  21
   7   2   0 0.29161 0.38381  15
  -7   2   0 0.65014 0.49743   1
  -7   2   0 0.00921 0.43213  16
   7   2   0 0.92313 0.60138   4
  -7   2   0 -1.0449 3.75838   9
   7   2   0 -1.5544 5.24112   8
   7   2   0 0.88106 0.31036  20
   7   2   0 0.43255 0.33204  24
   7   2   0 0.82579 3.97964   6
  -7   2   0 0.39180 0.30002  23
   7   2   0 -4.8828 4.09629   5
  -7   2   0 0.05184 0.50079   3
  -7   2   0 0.29571 0.40857  15
   7   2   0 9.47535 4.93617  10
   7   2   0 0.12392 0.29295  21
   7   2   0 0.54031 0.51869   3
   7   2   0 0.20558 0.38695  13
  -7   2   0 0.56680 0.45950   4
   7   2   0 0.94806 0.51271   4
  -7   2   0 0.06914 0.45261   4
   7   2   0 -6.5227 4.07170   9
   7   2   0 0.04261 0.44130   1
   8  -2   0 113.513 3.73186  15
   8  -2   0 113.446 3.57554  14
   8  -2   0 116.258 3.50118  24
  -8  -2   0 136.885 11.4095   9
   8  -2   0 123.689 14.7830  10
   8  -2   0 111.235 3.31796  19
  -8  -2   0 115.868 3.77380  15
  -8  -2   0 116.647 3.75853  21
   8  -2   0 121.611 12.7983   9
  -8  -2   0 118.033 4.21140   4
  -8  -2   0 115.241 3.59819  23
   8  -2   0 108.252 10.9844   7
   8  -2   0 114.503 4.56188   3
  -8  -2   0 105.939 3.75008  16
   8  -2   0 111.336 4.32120   4
  -8  -2   0 138.702 11.4347  10
   8  -2   0 111.647 4.19122   2
   8  -2   0 94.3240 9.55298   8
   8  -2   0 116.048 4.21258   4
   8  -2   0 120.941 4.99551   1
  -8  -2   0 103.231 4.23223   4
  -8  -2   0 118.184 4.74421   1
   8  -2   0 112.832 3.73158  21
   8  -2   0 116.411 3.87213  13
  -8  -2   0 114.745 3.46736  11
   8  -2   0 114.562 12.7316   5
  -8  -2   0 111.919 4.37785   3
   8   2   0 116.394 3.77685  21
  -8   2   0 112.909 3.52688  23
   8   2   0 117.006 12.7615   6
   8   2   0 120.106 4.41449   4
  -8   2   0 114.959 4.29509   4
   8   2   0 115.837 3.77063  15
   8   2   0 112.338 11.9662   9
  -8   2   0 111.318 4.40142   3
  -8   2   0 117.980 4.48249   4
   8   2   0 103.505 12.5669  10
  -8   2   0 116.485 4.75819   1
  -8   2   0 114.506 3.86766  16
   8   2   0 120.754 4.38581   4
   8   2   0 112.872 3.43957  24
   8   2   0 112.879 4.50848   3
  -8   2   0 121.760 3.89195  15
  -8   2   0 130.501 11.5805  10
   8   2   0 117.265 11.7031   7
  -8   2   0 115.564 3.76405  21
  -8   2   0 118.523 3.51531  11
   8   2   0 113.713 3.44527  20
   8   2   0 108.911 12.5786   5
  -8   2   0 130.372 12.6545   9
   8   2   0 110.245 3.81293  13
   9  -2   0 -7.2476 5.36423   9
   9  -2   0 0.21160 0.36220  21
  -9  -2   0 0.63726 0.51948  15
  -9  -2   0 -0.4873 5.25522  10
  -9  -2   0 0.48688 0.41702  21
   9  -2   0 0.61314 0.55649  13
   9  -2   0 -1.9268 6.69268   6
  -9  -2   0 0.03890 0.53464   3
  -9  -2   0 0.38203 0.34808  23
  -9  -2   0 -0.3687 0.26730  11
   9  -2   0 1.96874 5.21210   5
   9  -2   0 0.38406 0.40517  24
  -9  -2   0 -0.1242 0.44800   1
  -9  -2   0 1.24948 0.62079  16
  -9  -2   0 -0.4961 0.56390   4
   9  -2   0 0.32833 0.50487   1
   9  -2   0 -0.4224 0.54445   3
   9  -2   0 -0.1445 0.66470   4
   9  -2   0 0.46886 7.86482  10
  -9  -2   0 0.11822 0.49821   4
   9  -2   0 7.95491 5.05302   8
  -9  -2   0 -4.4519 6.37669   9
  -9  -2   0 0.06454 0.30545  22
   9  -2   0 0.09697 0.42825  15
   9  -2   0 0.41652 0.26653  19
   9  -2   0 0.49330 0.49086   4
   9  -2   0 -0.1964 0.41287  14
   9  -2   0 2.85093 4.37294   7
   9  -2   0 0.58075 0.47239   2
  -9   2   0 0.24614 0.31817  23
   9   2   0 -0.0036 0.34304  20
   9   2   0 6.91356 5.76763   7
   9   2   0 -3.3033 7.25291  10
   9   2   0 -3.9722 6.85249   8
  -9   2   0 0.49720 0.41529   4
   9   2   0 -5.3991 5.82289   5
   9   2   0 -0.1199 0.51293   4
  -9   2   0 -1.9358 5.32221   9
   9   2   0 0.42546 0.39923  24
   9   2   0 1.27072 0.46090  21
  -9   2   0 -0.3480 0.45662   3
  -9   2   0 -0.1208 0.25000  11
   9   2   0 0.08642 0.56498   4
  -9   2   0 -0.0001 0.66872   4
   9   2   0 0.21564 0.49497  15
   9   2   0 0.22610 0.42003  13
  -9   2   0 -0.0638 0.51259   1
   9   2   0 0.25739 0.53059   3
  -9   2   0 0.44171 0.32235  21
   9   2   0 -0.2691 0.27402  17
   9   2   0 0.88945 0.63565   1
  -9   2   0 0.21118 0.55977  15
   9   2   0 -3.9153 6.87706   6
  -9   2   0 -0.0238 0.28342  27
 -10  -2   0 0.42686 0.29118  11
  10  -2   0 0.17402 0.23445  19
 -10  -2   0 0.09352 0.54451   3
  10  -2   0 0.04150 0.48172  15
  10  -2   0 -0.1166 0.27784  20
  10  -2   0 1.05733 0.56719  13
  10  -2   0 0.19660 0.60527   1
 -10  -2   0 0.16607 0.67111   4
 -10  -2   0 1.03810 0.61730   4
  10  -2   0 -0.2267 0.39686  24
  10  -2   0 -0.2184 0.45410  14
 -10  -2   0 0.24754 0.39781  22
  10  -2   0 0.21677 0.45045  21
  10  -2   0 -0.3847 0.58893   3
 -10  -2   0 -0.6993 0.30109  23
  10  -2   0 9.41327 5.94613   5
  10  -2   0 0.51858 0.69914   4
 -10  -2   0 1.58429 8.32733   9
  10  -2   0 1.08332 7.65774   9
 -10  -2   0 0.76535 0.45850  21
  10  -2   0 -0.0517 0.42835   4
 -10  -2   0 -6.7568 5.81484  10
  10  -2   0 -9.6940 7.44266   6
 -10  -2   0 0.01907 0.55612  15
 -10  -2   0 -0.0249 0.52589  16
  10  -2   0 5.94263 8.75895  10
  10  -2   0 0.42133 0.50894   2
  10  -2   0 4.88367 6.77515   7
  10  -2   0 5.49731 6.79316   8
 -10   2   0 -0.0700 0.25026  11
  10   2   0 0.40146 0.47651  13
 -10   2   0 -0.8046 0.43402   3
  10   2   0 -12.745 7.53965  10
  10   2   0 0.14372 0.57229   1
 -10   2   0 0.22401 0.60541  16
  10   2   0 0.30770 0.33778  24
  10   2   0 0.05820 0.55043  15
 -10   2   0 -3.1898 6.18326   9
 -10   2   0 1.23970 0.53575  21
 -10   2   0 0.09569 0.50276  15
 -10   2   0 -0.5039 0.53979   4
  10   2   0 -9.5536 7.34050   8
 -10   2   0 0.06288 0.53371   4
 -10   2   0 -6.0747 6.74589  10
 -10   2   0 0.50776 0.36326  23
 -10   2   0 -0.4005 0.43767   1
  10   2   0 -0.0325 0.49663   3
  10   2   0 0.64505 0.39291  20
 -10   2   0 0.08626 0.24716  27
  10   2   0 -2.3924 5.87770   7
  10   2   0 8.09496 7.39438   9
  10   2   0 0.21432 0.56494   4
  10   2   0 -0.7675 0.47925   4
  10   2   0 7.21732 8.62876   6
  10   2   0 0.81365 0.43698  21
  11  -2   0 6.40423 0.57548  19
 -11  -2   0 7.07617 1.16383  16
 -11  -2   0 5.86110 0.69170  22
  11  -2   0 7.19698 1.05876  15
 -11  -2   0 6.46197 1.34496   4
 -11  -2   0 5.73874 1.19928   1
 -11  -2   0 7.25016 1.29393   3
 -11  -2   0 7.27216 1.10432  15
 -11  -2   0 8.02689 0.70226  11
  11  -2   0 5.98395 1.01468   2
  11  -2   0 6.39067 1.16425   4
  11  -2   0 8.00485 1.52852   3
 -11  -2   0 6.88146 1.18276   4
 -11  -2   0 5.59612 0.84994  21
  11  -2   0 6.91279 1.42084   4
  11  -2   0 5.60553 1.41618   1
  11  -2   0 7.77963 1.10351  21
  11  -2   0 5.52485 0.71249  24
  11  -2   0 6.42129 1.08702  13
  11  -2   0 7.35192 0.95494  14
 -11  -2   0 7.58337 0.72507  23
  11  -2   0 7.46445 0.61057  20
 -11   2   0 7.14887 1.08606  21
  11   2   0 6.46938 1.41162   3
 -11   2   0 7.64585 1.40091   4
 -11   2   0 7.61060 1.16067  15
  11   2   0 8.39149 1.22819  13
  11   2   0 5.08592 1.17228   4
  11   2   0 6.12783 0.65792  20
  11   2   0 7.10172 1.04884  15
 -11   2   0 6.73984 0.72290  23
 -11   2   0 6.67690 0.63835  27
 -11   2   0 5.46733 1.27553   1
 -11   2   0 8.52627 1.35628  16
  11   2   0 7.59800 0.77187  24
  11   2   0 7.35652 1.43452   4
  11   2   0 6.86397 0.99918  21
 -11   2   0 6.63873 1.38755   4
 -11   2   0 6.17279 1.32156   3
 -11   2   0 4.89832 0.63551  11
  11   2   0 4.97665 1.20633   1
  12  -2   0 -0.7556 0.42641  14
 -12  -2   0 0.57417 0.78808   4
 -12  -2   0 -0.3786 0.76025   3
 -12  -2   0 0.04873 0.35119  11
 -12  -2   0 0.18666 0.47234  23
 -12  -2   0 0.09147 0.87209   1
 -12  -2   0 0.30279 0.63079  16
  12  -2   0 -0.7561 0.40387  18
  12  -2   0 -0.4400 0.61417   1
  12  -2   0 -0.1897 0.72605   3
  12  -2   0 -0.4459 0.72959   4
  12  -2   0 0.44939 0.67372  15
  12  -2   0 1.62581 0.75458   4
 -12  -2   0 -0.1889 0.58714  15
  12  -2   0 0.18233 0.40280  20
  12  -2   0 0.91307 0.69884  13
  12  -2   0 0.27760 0.64613   2
  12  -2   0 0.51828 0.34101  19
 -12  -2   0 0.44118 0.43943  22
 -12  -2   0 0.47322 0.56513  21
 -12  -2   0 -0.1270 0.60589   4
  12  -2   0 0.55285 0.55464  21
  12  -2   0 -0.2649 0.42233  24
  12   2   0 0.62279 0.48317  18
  12   2   0 0.64945 0.39510  20
  12   2   0 0.49327 0.86457   1
  12   2   0 -0.0027 0.47521  21
 -12   2   0 -0.0634 0.39867  23
 -12   2   0 0.46395 0.41118  11
 -12   2   0 0.15252 0.33126  27
  12   2   0 -0.0950 0.82744   3
 -12   2   0 -0.0886 0.56860  21
 -12   2   0 -0.5927 0.64651   4
 -12   2   0 0.22863 0.67785  16
 -12   2   0 0.51313 0.76615   4
  12   2   0 0.50243 0.36073  14
 -12   2   0 0.07681 0.70838   1
  12   2   0 0.36566 0.49169  24
 -12   2   0 0.41704 0.69138  15
  12   2   0 -0.5081 0.54340  13
  12   2   0 -0.1994 0.54953   4
  12   2   0 -0.1218 0.76791   4
 -12   2   0 0.12514 0.82875   3
  12   2   0 -0.2650 0.60327  15
 -13  -2   0 3.97540 0.93671  21
  13  -2   0 4.04735 1.42903   1
 -13  -2   0 5.47592 0.84619  23
  13  -2   0 6.79202 1.20240  15
 -13  -2   0 3.22581 1.08778  16
 -13  -2   0 4.31477 0.73781  22
 -13  -2   0 3.25555 1.00083   4
 -13  -2   0 3.42190 0.90618  15
  13  -2   0 5.82500 1.34210   4
  13  -2   0 4.48566 0.83301  14
  13  -2   0 4.04212 1.15297   4
  13  -2   0 6.38062 1.03040  24
 -13  -2   0 3.12377 1.17578   3
  13  -2   0 3.95141 1.31147   3
 -13  -2   0 3.44781 0.70580  11
  13  -2   0 4.47072 1.10266  13
  13  -2   0 5.23221 0.73455  18
  13  -2   0 3.76323 0.92730  21
  13  -2   0 4.79251 0.70446  20
  13  -2   0 5.09679 0.69543  19
 -13  -2   0 3.10718 1.07648   4
 -13  -2   0 4.51010 1.29502   1
  13  -2   0 3.73378 0.93798   2
  13   2   0 4.01229 0.62029  14
 -13   2   0 4.98413 0.81920  11
  13   2   0 3.96999 0.96633  15
 -13   2   0 3.67319 1.20251   4
  13   2   0 4.03817 0.80996  24
 -13   2   0 4.74548 0.65852  27
  13   2   0 4.90086 0.77665  20
 -13   2   0 4.77419 0.88898  23
  13   2   0 3.81331 0.93564  21
 -13   2   0 5.50550 1.14201  15
 -13   2   0 3.91415 1.22171   1
  13   2   0 2.62328 1.10475   1
 -13   2   0 5.51666 1.39332   4
  13   2   0 3.33604 1.15616   4
 -13   2   0 3.92557 1.01697  16
 -13   2   0 4.00168 1.25964   3
  13   2   0 5.83229 1.47040   4
 -13   2   0 4.82794 0.92846  21
  13   2   0 3.28155 1.41497   3
  13   2   0 3.54571 1.06941  13
  13   2   0 5.58288 0.84904  18
 -14  -2   0 0.29693 1.09712   1
  14  -2   0 1.95148 0.62063  18
  14  -2   0 1.51813 0.58214  20
  14  -2   0 0.60757 1.09178   1
 -14  -2   0 0.76089 0.87158  15
  14  -2   0 2.08134 0.94813   4
  14  -2   0 1.15703 0.97920   4
  14  -2   0 1.62322 0.51792  19
 -14  -2   0 0.91436 0.52530  23
  14  -2   0 1.99268 0.68701  14
  14  -2   0 1.50332 0.67760  24
  14  -2   0 0.84997 0.63139  21
 -14  -2   0 0.15649 0.81237   4
 -14  -2   0 0.04416 1.23359   3
  14  -2   0 0.80583 0.80409  15
 -14  -2   0 1.82202 0.88334  16
  14  -2   0 1.03755 0.80075  13
 -14  -2   0 0.88492 0.98229   4
  14  -2   0 1.91686 0.89844   2
 -14  -2   0 0.61095 0.55657  22
 -14  -2   0 0.77489 0.73289  21
 -14  -2   0 0.95941 0.51453  11
  14  -2   0 0.19740 1.01835   3
 -14   2   0 2.04665 0.83344  21
  14   2   0 -0.7096 0.88801   3
 -14   2   0 2.20179 0.87455   3
  14   2   0 0.73303 0.83216  13
  14   2   0 0.75968 0.74803  15
 -14   2   0 1.04627 0.54943  23
  14   2   0 1.70308 1.12794   1
  14   2   0 1.44093 0.44051  14
 -14   2   0 0.95059 0.48069  27
 -14   2   0 1.56406 1.04265  16
  14   2   0 0.64787 0.58505  24
  14   2   0 1.20522 0.85587   4
  14   2   0 1.63761 0.61633  20
 -14   2   0 2.53793 1.02972   4
  14   2   0 1.27998 0.59763  18
 -14   2   0 0.89128 0.85639   1
  14   2   0 1.61160 0.85683  21
 -14   2   0 1.06262 0.59615  11
 -14   2   0 1.45432 0.89308  15
 -15  -2   0 -0.4127 0.53643  23
  15  -2   0 -0.3825 0.82202   2
 -15  -2   0 -0.0261 0.65970  21
 -15  -2   0 -0.1715 0.73691  15
 -15  -2   0 0.08252 0.84092  16
 -15  -2   0 -1.8600 1.01745   4
  15  -2   0 -0.1907 0.51813  24
 -15  -2   0 0.09851 0.60269  22
  15  -2   0 -0.1522 0.56850  14
  15  -2   0 -0.5654 0.44782  20
  15  -2   0 -1.4211 0.96353   3
  15  -2   0 -0.2518 0.86354   4
  15  -2   0 -0.0837 0.38455  19
 -15  -2   0 -0.1980 0.95642   1
  15  -2   0 -0.2015 0.73325  13
  15  -2   0 -0.4815 0.70161  21
  15  -2   0 0.95465 1.12296   1
  15  -2   0 -0.1874 0.59591  18
 -15  -2   0 -0.4157 0.47177  11
 -15  -2   0 -2.2777 0.79725   4
  15  -2   0 -0.4631 0.88813  15
 -15   2   0 -0.6816 0.90876   3
  15   2   0 1.12516 1.20464   3
  15   2   0 0.34237 0.94111   4
 -15   2   0 -0.7831 0.86164   4
  15   2   0 -1.1914 0.63540  21
  15   2   0 0.86327 0.68961  18
 -15   2   0 0.60939 0.75824  21
 -15   2   0 0.44504 0.50997  23
 -15   2   0 -1.0819 0.63887  16
  15   2   0 0.81466 0.90569  13
  15   2   0 -0.0772 0.56477  24
 -15   2   0 0.50890 0.43639  27
  15   2   0 -1.2467 0.69607  15
 -15   2   0 -0.0667 0.90219  15
 -15   2   0 0.51209 0.49640  11
 -15   2   0 0.94129 0.95115   1
  15   2   0 0.85138 1.08471   1
  15   2   0 0.53162 0.55724  20
  16  -2   0 -1.2354 0.69219  18
  16  -2   0 0.57307 1.04127   3
  16  -2   0 -0.5048 0.89009  21
 -16  -2   0 1.45622 0.64585  23
  16  -2   0 0.84451 1.17476   1
  16  -2   0 -1.3400 0.73744  13
  16  -2   0 -0.0764 1.00091   4
  16  -2   0 0.73827 0.71620  24
  16  -2   0 0.38417 0.58312  14
 -16  -2   0 1.32802 0.99748  15
 -16  -2   0 0.12968 1.10767  21
 -16  -2   0 0.01230 0.71297  16
  16  -2   0 1.67390 0.89622  16
 -16  -2   0 0.65939 0.53631  11
  16  -2   0 1.42438 1.16729   2
  16  -2   0 0.69180 0.98424  15
  16  -2   0 0.56179 0.43314  19
  16  -2   0 0.95736 0.56539  20
 -16  -2   0 0.55515 0.99930   4
 -16   2   0 0.27058 0.60615  23
  16   2   0 0.39491 0.98325   1
  16   2   0 1.07022 0.76895  21
 -16   2   0 0.44099 0.44478  27
 -16   2   0 1.53009 1.10373   4
  16   2   0 1.30514 0.69916  18
  16   2   0 1.87881 0.99587  13
  16   2   0 0.68487 0.67388  24
 -16   2   0 -0.0053 0.83220  16
 -16   2   0 1.58989 1.07208  15
  16   2   0 -0.5322 1.00180   3
  16   2   0 0.38844 0.60953  20
  16   2   0 1.05903 1.05359  15
 -16   2   0 1.51815 0.61563  11
  16   2   0 2.03364 1.07557   4
 -16   2   0 0.50345 0.82038  21
 -16   2   0 0.49185 1.17707   1
 -17  -2   0 1.78775 1.42745   4
  17  -2   0 -0.4118 0.98889  15
 -17  -2   0 -1.7095 1.27643  21
  17  -2   0 -2.1916 1.10900   2
  17  -2   0 1.09643 1.00047  13
 -17  -2   0 -0.0506 0.77401  16
  17  -2   0 -0.7139 0.96686   3
 -17  -2   0 0.45385 0.64990  23
 -17  -2   0 -1.5058 0.81999  15
  17  -2   0 0.32833 0.45470  19
  17  -2   0 -0.8496 0.60417  14
  17  -2   0 1.43738 1.21629   4
 -17  -2   0 -0.2302 0.63627  11
  17  -2   0 -1.8545 1.11964  21
  17  -2   0 -0.5268 0.68251  16
  17  -2   0 1.00086 0.60472  20
  17  -2   0 0.46591 1.39430   1
  17  -2   0 -0.1526 0.56073  24
  17   2   0 0.91741 0.67795  20
 -17   2   0 0.25339 0.57924  11
 -17   2   0 -0.0315 0.58271  23
  17   2   0 0.12566 0.94754   3
  17   2   0 0.82780 0.97079  16
 -17   2   0 -0.7547 0.94239  16
 -17   2   0 -1.2742 0.95109  21
  17   2   0 -1.3365 0.98688   4
  17   2   0 -0.1600 0.90826  15
  17   2   0 -0.0411 0.66616  24
  17   2   0 -1.4608 0.87287   1
 -17   2   0 1.93585 1.21529   4
  17   2   0 -0.6539 0.61073  18
 -17   2   0 -0.1244 0.45983  27
 -17   2   0 0.83116 1.07265  15
  17   2   0 0.96628 0.82482  21
  17   2   0 0.26739 0.89751  13
 -17   2   0 -0.9593 1.19908   1
 -18  -2   0 -0.1129 0.91922  16
  18  -2   0 0.64856 1.47576   1
  18  -2   0 -2.3774 0.87559  15
 -18  -2   0 -0.9914 0.58004  23
  18  -2   0 0.99249 1.14183  13
  18  -2   0 -0.9678 1.12719  21
 -18  -2   0 -0.4199 0.62752  11
 -18  -2   0 0.88545 0.98608  15
  18  -2   0 0.59791 0.93885  16
  18  -2   0 0.21566 0.69949  24
  18  -2   0 0.05252 0.58552  20
  18  -2   0 1.36941 0.79181  14
  18   2   0 0.36398 0.71138  20
  18   2   0 0.32010 0.72633  18
  18   2   0 0.49258 0.72508  24
  18   2   0 0.05405 0.99582  13
 -18   2   0 -0.4923 0.93286  21
 -18   2   0 -0.7347 0.99080  16
  18   2   0 -0.5080 1.31851   1
 -18   2   0 1.34335 0.83033  23
 -18   2   0 0.47871 0.99981  15
  18   2   0 -1.1288 0.74950  21
 -18   2   0 -0.4642 0.63462  11
  18   2   0 0.14694 0.98439  16
 -18   2   0 0.23867 0.55671  27
  18   2   0 0.97782 0.97236  15
  19  -2   0 4.60327 1.12451  24
  19  -2   0 5.36773 0.98915  14
  19  -2   0 7.10381 1.06016  20
  19  -2   0 5.23915 1.55938  16
  19  -2   0 3.50681 2.02125   1
  19  -2   0 3.78516 1.21509  15
 -19  -2   0 4.36332 1.41913  15
  19  -2   0 10.3555 1.96053  13
 -19  -2   0 4.79352 1.45143  16
 -19  -2   0 6.23981 1.02759  23
 -19  -2   0 5.15088 1.04834  11
 -19   2   0 2.67287 1.45773  21
 -19   2   0 7.67911 1.33384  23
  19   2   0 5.67822 1.10000  20
 -19   2   0 5.79982 1.09526  11
  19   2   0 5.44443 1.14666  24
  19   2   0 6.57485 1.10219  18
 -19   2   0 5.94032 1.41677  15
 -19   2   0 3.92248 1.50420  16
  19   2   0 4.36547 1.41444  15
  19   2   0 5.79852 2.08306   1
  19   2   0 6.59200 1.56350  13
  19   2   0 3.12073 1.00855  21
  19   2   0 4.54376 1.38345  16
  20  -2   0 -1.1583 0.60776  24
 -20  -2   0 -0.2445 0.80388  23
  20  -2   0 -0.0209 1.18111  16
 -20  -2   0 -3.2639 1.18242  15
  20  -2   0 -1.2200 1.21231  15
  20  -2   0 -0.3943 1.21387  13
 -20  -2   0 -0.5745 0.72107  11
  20  -2   0 -3.9337 1.61298   1
 -20  -2   0 1.14348 1.12763  16
  20  -2   0 -0.8486 0.77518  14
  20  -2   0 0.60319 1.21551  20
  20   2   0 -0.9957 0.64686  24
  20   2   0 1.82606 1.33677  16
  20   2   0 -0.7684 1.10458  15
  20   2   0 1.41364 1.14745  13
  20   2   0 -1.5227 0.81527  18
 -20   2   0 -0.1637 0.86763  23
 -20   2   0 -1.6755 1.20871  15
  20   2   0 -0.3151 0.76001  20
 -20   2   0 0.54063 0.99885  16
  20   2   0 -2.4208 1.53966   1
 -20   2   0 -0.2042 0.67711  11
   0   3   0 2.94163 1.99628   6
   0   3   0 -0.6943 1.83592   8
  -1  -3   0 54.3029 1.85546   1
  -1  -3   0 58.0894 1.78252  14
   1  -3   0 63.2476 1.93518   1
  -1  -3   0 55.7881 1.81727   3
   1  -3   0 63.3025 3.53248   7
  -1  -3   0 55.1624 1.64485  13
  -1  -3   0 58.7801 1.68182  13
   1  -3   0 63.2834 2.22891   2
   1  -3   0 59.1174 1.88079  14
   1   3   0 61.9115 1.94491  25
  -1   3   0 59.0847 5.25805   6
   1   3   0 63.2459 5.73599   6
  -1   3   0 61.1272 3.48348   9
  -1   3   0 63.0427 3.28657   7
   1   3   0 62.7511 2.40377   2
   1   3   0 59.7394 1.70518  13
  -1   3   0 61.0643 1.75172   4
  -1   3   0 62.1820 4.19852   8
  -1   3   0 63.2648 1.81860  12
   1   3   0 64.7900 5.61349   8
  -1   3   0 63.0205 1.95089   1
  -1   3   0 65.7939 4.38383   5
   1   3   0 58.6566 1.67234  21
  -1   3   0 63.6990 1.69523  21
   1   3   0 61.0995 1.85214   3
  -1   3   0 61.5024 1.86931   3
   1   3   0 61.7264 4.95432   7
  -1   3   0 60.3003 1.71374  13
   1   3   0 63.1787 1.69129  21
  -1   3   0 61.6544 1.83899  25
   1   3   0 58.1448 1.89972   1
  -1   3   0 59.0112 1.67409  16
  -1   3   0 63.2056 2.21554   2
  -1   3   0 64.2777 1.69789  21
  -1   3   0 60.9640 1.77577   4
   2  -3   0 0.01205 0.17651  12
   2  -3   0 0.30091 0.26285  14
  -2  -3   0 0.20487 0.23985   1
   2  -3   0 0.82886 0.18305  16
   2  -3   0 -0.0975 0.19572   4
   2  -3   0 -1.6400 1.38210   9
   2  -3   0 0.19681 0.22254   3
   2  -3   0 0.16089 0.18544   4
  -2  -3   0 0.26799 0.12958  16
  -2  -3   0 -0.0567 0.16085  14
   2  -3   0 0.06149 0.21147  21
  -2  -3   0 0.17642 0.27545   3
   2  -3   0 0.08808 0.30647   2
   2  -3   0 -0.0040 0.13889  13
   2  -3   0 0.14814 0.17198  15
   2  -3   0 0.49428 0.26962   1
   2  -3   0 2.98842 2.00545   9
  -2   3   0 0.32153 0.19949  25
  -2   3   0 0.10832 0.26391   2
   2   3   0 0.18974 0.16112  21
  -2   3   0 0.42176 0.20589  13
   2   3   0 0.18513 0.15527  16
   2   3   0 -0.0397 0.17446  14
  -2   3   0 -0.0347 0.21464   3
   2   3   0 -3.4810 2.63330   6
  -2   3   0 1.08775 1.04394   7
  -2   3   0 0.00167 0.19259  16
   2   3   0 -0.1550 0.19484   4
  -2   3   0 0.11442 0.13535  21
  -2   3   0 0.28894 0.13947  21
   2   3   0 0.40381 2.82824   8
   2   3   0 2.01062 1.94019   5
  -2   3   0 0.39812 0.18933  15
  -2   3   0 -0.8472 1.59993   9
  -2   3   0 -0.1124 0.15801  12
   2   3   0 -0.1122 0.21551   4
   2   3   0 0.24562 0.18669  13
  -2   3   0 -0.0065 0.24080   1
  -2   3   0 -0.5843 1.95138   6
   2   3   0 -0.0743 0.12773  21
   2   3   0 0.19564 0.27104   3
   2   3   0 0.13227 0.17745  15
  -2   3   0 0.39316 0.25888   4
  -2   3   0 0.03701 0.21780   4
   2   3   0 0.00111 0.17664  15
   2   3   0 0.33708 0.25003   1
  -2   3   0 0.15224 0.18254  15
   3  -3   0 0.06635 0.25653  14
  -3  -3   0 0.13179 0.25533   1
   3  -3   0 0.21382 0.19585  16
  -3  -3   0 -0.1973 0.21335   4
   3  -3   0 0.24520 0.18417  12
   3  -3   0 0.05909 0.23679   4
  -3  -3   0 -0.2137 0.15298  15
   3  -3   0 0.30255 0.23397   4
  -3  -3   0 -0.1678 0.14473  21
   3  -3   0 0.78872 0.34021   3
  -3  -3   0 -0.1334 0.26003   3
  -3  -3   0 2.51643 2.28112  10
   3  -3   0 0.21198 0.26431   2
  -3  -3   0 -0.2892 0.18093  16
   3   3   0 -0.0472 0.22582   4
  -3   3   0 0.04667 0.19348  15
   3   3   0 0.10243 0.26430   4
  -3   3   0 -0.0626 0.24516   3
   3   3   0 -0.0841 0.26399   3
   3   3   0 -0.0078 0.20526  13
   3   3   0 -0.0580 0.21410  15
  -3   3   0 0.16018 0.25904   2
   3   3   0 -2.6674 2.74492   8
  -3   3   0 0.25237 0.17918  15
  -3   3   0 0.23147 0.20152  12
  -3   3   0 -0.0238 0.17489  16
   3   3   0 0.08585 0.18071  21
   3   3   0 0.10084 0.28576   1
  -3   3   0 3.78570 2.14571   6
   3   3   0 0.04811 2.79474   6
  -3   3   0 0.10634 0.22399   4
  -3   3   0 0.17190 0.14407  21
   3   3   0 1.47678 1.70985  10
  -3   3   0 0.31930 0.17791  25
  -3   3   0 0.24996 0.21401  13
  -3   3   0 0.58328 0.25449   1
  -3   3   0 0.49458 0.28378   4
  -3   3   0 -0.0121 0.14901  21
   3   3   0 -2.5131 1.85685   5
   3   3   0 -0.4803 1.77988   9
  -4  -3   0 1484.35 38.1084  16
  -4  -3   0 1473.41 38.3356   4
  -4  -3   0 1542.69 38.3797   4
   4  -3   0 1459.66 38.4880   2
   4  -3   0 1476.40 48.7458   5
   4  -3   0 1477.09 38.2115  13
   4  -3   0 1489.08 38.2688  14
   4  -3   0 1482.42 38.3542   4
   4  -3   0 1550.05 50.6618  10
  -4  -3   0 1447.05 38.7985   1
   4  -3   0 1450.08 38.4523   4
  -4  -3   0 1515.94 47.0952  10
   4  -3   0 1461.55 43.2889   7
  -4  -3   0 1493.74 38.6059   3
   4  -3   0 1504.72 38.7057   3
   4  -3   0 1494.50 45.7591   9
  -4   3   0 1453.22 38.0525  25
   4   3   0 1467.08 38.1328  21
  -4   3   0 1505.77 38.6707   3
   4   3   0 1465.53 38.5110   4
  -4   3   0 1483.37 38.5225   2
  -4   3   0 1627.90 47.1578   9
   4   3   0 1440.24 38.6283   3
  -4   3   0 1522.13 45.3196   6
   4   3   0 1555.84 48.3823   5
   4   3   0 1390.28 37.8871  14
   4   3   0 1503.32 50.2232   8
  -4   3   0 1487.63 38.1961  15
   4   3   0 1474.91 38.1511  15
  -4   3   0 1509.96 46.1431  10
   4   3   0 1460.30 38.1578  21
  -4   3   0 1502.02 38.5542   4
   4   3   0 1453.93 46.8602  10
  -4   3   0 1508.72 38.2174  16
   4   3   0 1440.22 51.2149   6
  -4   3   0 1463.56 38.1715  21
  -4   3   0 1466.89 38.0182  12
   4   3   0 1518.09 38.5772   4
   4   3   0 1486.07 38.1796  15
   4   3   0 1485.09 38.9388   1
   4   3   0 1436.74 38.1902  13
   4   3   0 1470.85 46.3340   9
   4   3   0 1547.50 49.5455   7
  -4   3   0 1561.56 38.9348   1
  -4   3   0 1499.57 38.5790   4
  -4   3   0 1515.22 38.1713  15
  -4   3   0 1566.19 38.1996  21
  -5  -3   0 -0.2784 0.33598   4
   5  -3   0 1.38344 3.71255  10
   5  -3   0 0.21984 0.31394  15
  -5  -3   0 1.71182 4.53255  10
  -5  -3   0 0.28427 0.35450   1
  -5  -3   0 0.32407 0.33669   4
   5  -3   0 3.17440 3.02215   5
   5  -3   0 -0.1218 0.40810   4
  -5  -3   0 0.76065 0.32085  16
   5  -3   0 0.34503 0.26933  21
   5  -3   0 -0.1891 0.26253   4
   5  -3   0 0.29481 0.31712  13
   5  -3   0 -0.1573 0.30409   1
   5  -3   0 0.20796 0.42347   3
  -5  -3   0 0.28841 0.25452  21
  -5  -3   0 -0.4395 0.39382   3
   5  -3   0 0.31154 0.31532   2
   5  -3   0 -0.0227 0.34049  14
  -5  -3   0 0.31637 3.37559   9
   5   3   0 0.45759 0.44659   1
  -5   3   0 -0.2411 0.39613   3
  -5   3   0 -0.1667 0.22803  12
  -5   3   0 -3.3535 2.89663   9
   5   3   0 -2.8490 3.38805   6
   5   3   0 0.07939 0.41339   3
  -5   3   0 0.13954 0.24578  21
  -5   3   0 -0.0927 0.26729  15
   5   3   0 -1.4473 2.67681   5
  -5   3   0 0.38048 0.36624   4
   5   3   0 0.28144 0.36143   4
  -5   3   0 0.11958 0.35793   4
   5   3   0 0.10947 0.31757  15
  -5   3   0 -0.0649 2.84512  10
  -5   3   0 0.25863 0.29807  16
  -5   3   0 0.08837 0.26868  15
  -5   3   0 1.35326 2.81226   6
   5   3   0 -0.9358 3.79379   8
  -5   3   0 -0.0049 0.33275   2
  -5   3   0 -0.1441 0.36542   1
   5   3   0 0.00597 0.40577   4
   5   3   0 0.69098 0.32208  15
   5   3   0 0.14570 0.24658  21
   5   3   0 0.06273 0.34537  13
  -6  -3   0 2.52334 0.44870  21
  -6  -3   0 3.86522 5.11632  10
   6  -3   0 2.96522 0.56203   2
   6  -3   0 3.12794 0.79121   3
  -6  -3   0 3.07592 0.56958  16
   6  -3   0 3.12462 0.37984  19
  -6  -3   0 2.59303 0.55780   4
  -6  -3   0 2.66634 0.44295  15
  -6  -3   0 3.60715 0.45270  11
   6  -3   0 4.46635 0.82073   4
   6  -3   0 3.97593 0.62276  15
   6  -3   0 3.70209 0.42632  24
  -6  -3   0 4.87584 4.11576   9
   6  -3   0 4.04274 0.61371  14
   6  -3   0 2.80351 4.16955   9
   6  -3   0 3.24445 0.85177   1
   6  -3   0 3.54379 0.54284  21
  -6  -3   0 2.47025 0.65327   1
  -6  -3   0 2.98935 0.72376   3
   6  -3   0 -0.9805 4.21857   5
  -6  -3   0 3.42805 0.67492   4
   6  -3   0 2.75659 4.30510  10
   6  -3   0 4.01007 0.69846  13
   6  -3   0 3.43937 0.66608   4
  -6   3   0 1.60863 4.37459   9
   6   3   0 3.82783 0.56380  15
  -6   3   0 3.20911 0.41266  25
  -6   3   0 3.11335 0.39826  11
  -6   3   0 2.47288 0.69099   1
   6   3   0 3.34569 0.53440  21
  -6   3   0 3.55314 0.80713   3
  -6   3   0 4.34561 0.52262  21
  -6   3   0 2.95060 0.66914   4
   6   3   0 0.30699 3.94501   7
   6   3   0 4.49866 4.02289   9
  -6   3   0 4.28930 0.58431  23
   6   3   0 3.19079 0.73647   3
   6   3   0 6.51441 3.83811   5
   6   3   0 2.50032 0.62058   1
   6   3   0 3.03387 0.72413   4
   6   3   0 2.57049 0.65532   4
   6   3   0 3.08269 0.57262  15
   6   3   0 -4.4344 4.26383   8
   6   3   0 3.50947 0.58127  13
  -6   3   0 3.66918 0.63532  16
  -6   3   0 -3.5960 4.00450  10
   6   3   0 3.21708 0.50305  20
  -6   3   0 4.03944 0.49818  12
  -6   3   0 4.23387 0.83550   4
  -6   3   0 4.31345 0.68260  15
   7  -3   0 0.81333 0.66217   3
  -7  -3   0 1.50567 0.42568  16
   7  -3   0 -3.6365 4.25703   5
   7  -3   0 0.75900 0.51763   4
   7  -3   0 1.01436 0.42157  21
  -7  -3   0 1.13911 0.50503   4
  -7  -3   0 -4.3488 4.75350  10
  -7  -3   0 0.88151 0.40155  15
   7  -3   0 1.00245 0.38079  24
   7  -3   0 4.87796 3.67038   7
   7  -3   0 0.17607 3.48855   8
  -7  -3   0 1.11295 0.55186   4
  -7  -3   0 0.99576 0.39346  21
   7  -3   0 0.70055 0.43378   4
  -7  -3   0 1.54858 0.59320   3
   7  -3   0 0.60591 0.37983  15
   7  -3   0 0.51504 0.46361  14
   7  -3   0 0.93367 0.30726  19
  -7  -3   0 -6.8390 5.48075   9
   7  -3   0 0.38844 0.43115  13
   7  -3   0 0.76702 0.55747   1
   7  -3   0 2.23038 4.77017   9
  -7  -3   0 1.27601 0.32694  11
  -7  -3   0 0.70428 0.42178   1
  -7  -3   0 1.12543 0.39249  22
  -7   3   0 0.26463 0.52185  15
   7   3   0 0.67058 0.48081  15
  -7   3   0 4.15949 3.83047   6
  -7   3   0 0.88257 0.48736   4
   7   3   0 0.93888 0.62338   1
  -7   3   0 0.48326 0.28387  25
  -7   3   0 0.65387 0.47775  16
   7   3   0 0.23732 0.48585   3
  -7   3   0 0.67152 0.60300   3
   7   3   0 -4.2721 3.82581  10
  -7   3   0 -6.0449 4.33030  10
   7   3   0 0.24647 0.41042  13
  -7   3   0 1.52234 0.43287  23
  -7   3   0 0.60909 0.54126   1
  -7   3   0 0.44907 0.30405  12
   7   3   0 0.29627 0.29745  21
   7   3   0 1.34031 0.52210   4
   7   3   0 0.94113 0.38285  24
   7   3   0 -2.0974 4.12337   5
  -7   3   0 0.57063 0.33510  21
  -7   3   0 0.54358 5.13871   9
   7   3   0 -3.8785 4.28136   9
   7   3   0 0.39845 0.35952  20
   7   3   0 0.23011 0.59236   4
  -7   3   0 0.36396 0.26066  11
  -7   3   0 0.75381 0.61479   4
   8  -3   0 -0.1300 0.45162   4
  -8  -3   0 0.17554 0.34108  22
   8  -3   0 -0.2099 0.45577  14
   8  -3   0 -1.1767 5.71131   6
  -8  -3   0 -0.3958 0.45484   4
  -8  -3   0 0.51085 0.30640  23
  -8  -3   0 -7.7727 6.33765   9
  -8  -3   0 -0.2175 0.41796   1
   8  -3   0 0.27042 0.23749  19
  -8  -3   0 -0.1363 0.39524  16
  -8  -3   0 0.32421 0.37637  21
   8  -3   0 -0.0614 6.32594   9
   8  -3   0 -0.7325 5.83364   5
  -8  -3   0 -0.0975 0.38192  15
   8  -3   0 0.14970 0.54154   3
  -8  -3   0 0.17401 0.41861   3
   8  -3   0 -0.0113 0.50706   1
   8  -3   0 -3.5392 4.46089   8
  -8  -3   0 -0.0813 0.46300   4
   8  -3   0 -0.1496 0.38080   2
   8  -3   0 0.08869 0.34822  24
  -8  -3   0 0.45148 0.32050  11
   8  -3   0 -0.4855 0.32000  21
  -8  -3   0 -7.6341 4.77317  10
   8  -3   0 0.10767 0.44405  13
   8  -3   0 0.26907 0.38953   4
   8  -3   0 0.03397 0.34479  15
   8   3   0 -0.4065 0.37966   3
  -8   3   0 0.32168 0.33961  21
   8   3   0 1.61599 4.52698   9
   8   3   0 -0.0974 0.41229  13
  -8   3   0 0.79056 0.55791   1
  -8   3   0 0.13420 0.46338  15
   8   3   0 2.47331 5.07152  10
  -8   3   0 0.27332 0.27681  11
  -8   3   0 0.32814 0.30191  23
  -8   3   0 -0.4444 0.35164   4
  -8   3   0 0.38534 0.42578   4
   8   3   0 1.18075 0.60480   4
   8   3   0 -0.1604 0.56159   4
   8   3   0 4.69502 6.70532   6
   8   3   0 0.54198 0.38941  24
   8   3   0 0.09302 0.32970  20
  -8   3   0 0.16871 0.48959  16
  -8   3   0 -0.3762 0.44882   3
  -8   3   0 -0.9655 4.76732   9
  -8   3   0 -4.9339 5.45448  10
   8   3   0 -0.1578 0.57354   1
   8   3   0 0.49586 0.52999  15
   8   3   0 -0.1355 0.31581  21
   8   3   0 1.72689 5.05617   5
   9  -3   0 33.5454 2.08618   4
   9  -3   0 32.1276 1.93514   4
   9  -3   0 31.1806 1.58012  21
  -9  -3   0 28.2142 1.80954   4
  -9  -3   0 28.6637 2.00243   3
  -9  -3   0 34.0283 2.36588   1
   9  -3   0 40.2144 14.4231  10
   9  -3   0 31.0926 2.44246   1
   9  -3   0 48.1832 8.92002   9
  -9  -3   0 30.9958 1.37458  22
   9  -3   0 31.2665 1.68610  13
   9  -3   0 30.7325 1.92493   2
   9  -3   0 33.9836 2.31213   3
  -9  -3   0 31.2608 1.36238  11
   9  -3   0 34.5239 6.76487   8
   9  -3   0 47.9704 9.57377   5
  -9  -3   0 32.0095 11.1408  10
  -9  -3   0 32.0752 9.13276   9
   9  -3   0 32.8105 1.41662  24
  -9  -3   0 32.7558 1.62322  15
   9  -3   0 30.6972 1.27319  19
  -9  -3   0 32.8261 1.64903  16
  -9  -3   0 32.4370 2.05222   4
   9  -3   0 32.4417 1.61335  15
   9  -3   0 30.3429 1.53070  14
  -9  -3   0 32.1310 1.58356  21
  -9  -3   0 30.6942 1.28451  23
   9   3   0 34.2557 11.1190  10
   9   3   0 31.6651 10.5927   6
  -9   3   0 32.6674 2.19719   4
   9   3   0 31.6572 1.35825  24
   9   3   0 35.4277 2.24431   3
  -9   3   0 31.6661 1.45340  23
   9   3   0 30.3553 1.67470  13
  -9   3   0 32.6707 1.41961  11
   9   3   0 33.6175 2.55985   1
  -9   3   0 31.7881 2.04575   4
  -9   3   0 35.0864 1.80237  15
  -9   3   0 33.2161 9.09173   9
   9   3   0 22.9134 8.93607   8
  -9   3   0 31.8692 1.74905  16
  -9   3   0 29.7123 2.28666   1
   9   3   0 20.9768 9.06828   5
   9   3   0 29.6985 1.24802  17
  -9   3   0 29.9372 2.08618   3
  -9   3   0 41.4269 11.5345  10
   9   3   0 23.2695 8.92919   7
   9   3   0 31.6209 1.65449  15
   9   3   0 32.3529 1.61520  21
   9   3   0 32.2720 1.38584  20
   9   3   0 32.4467 2.14133   4
   9   3   0 32.0168 2.09558   4
   9   3   0 30.3296 8.86702   9
  -9   3   0 31.7954 1.63417  21
 -10  -3   0 0.74448 0.74132   4
 -10  -3   0 2.40267 0.75230  15
  10  -3   0 4.23882 7.34707  10
 -10  -3   0 1.78438 0.75112   3
  10  -3   0 2.00123 0.85383   4
  10  -3   0 3.49215 0.79935  15
  10  -3   0 1.95436 0.56789   2
 -10  -3   0 2.10605 0.54960  22
  10  -3   0 3.98431 0.73252  21
 -10  -3   0 2.22097 0.78243   1
  10  -3   0 2.55089 1.02071   3
  10  -3   0 -9.4105 7.67250   6
  10  -3   0 5.39823 0.99061  13
 -10  -3   0 2.50643 0.65618  21
  10  -3   0 3.42060 0.57211  19
  10  -3   0 3.04192 1.08454   1
  10  -3   0 11.1813 7.94597   7
 -10  -3   0 -9.4774 7.48591   9
  10  -3   0 1.88443 0.78997   4
  10  -3   0 2.69412 0.70451  14
 -10  -3   0 1.79750 0.70337  16
 -10  -3   0 2.49728 0.54961  23
  10  -3   0 3.13015 0.69742  24
 -10  -3   0 2.10683 0.84513   4
 -10   3   0 2.39822 0.90240   3
 -10   3   0 2.69173 0.99019   1
 -10   3   0 3.45068 0.62591  23
  10   3   0 2.02882 0.70657  15
 -10   3   0 -2.7456 6.96501   9
  10   3   0 3.00934 0.61299  24
  10   3   0 2.24900 0.81683   3
 -10   3   0 3.28733 0.82536  15
  10   3   0 2.47032 0.91623   4
 -10   3   0 4.95436 1.11271   4
 -10   3   0 3.55541 0.76773  21
  10   3   0 2.63334 0.54443  20
  10   3   0 3.46964 7.43008   9
  10   3   0 1.33393 0.69883   4
  10   3   0 2.21814 0.93874   1
  10   3   0 -7.6024 7.78368   6
  10   3   0 13.1522 7.34369   7
  10   3   0 -5.5252 8.59443   8
  10   3   0 3.19942 0.87269  13
  10   3   0 -8.5820 6.68878  10
 -10   3   0 3.20836 0.84396  16
  10   3   0 2.85255 0.71175  21
 -10   3   0 3.46280 0.60260  11
 -10   3   0 3.22142 1.08486   4
 -11  -3   0 1.12984 0.50031  22
  11  -3   0 0.06745 0.43406  14
 -11  -3   0 -0.3709 0.45718  23
  11  -3   0 -0.3493 0.42695  21
 -11  -3   0 -0.5207 0.54612   4
  11  -3   0 -0.0190 0.40614  24
 -11  -3   0 -0.7526 0.52151  21
 -11  -3   0 0.51338 0.42082  11
 -11  -3   0 1.11080 0.66910  16
  11  -3   0 0.29852 0.44247  13
  11  -3   0 -0.0570 0.46844   4
  11  -3   0 1.20423 0.84318   3
 -11  -3   0 0.11129 0.68045   4
  11  -3   0 -0.1693 0.63575   4
 -11  -3   0 0.05726 0.64643   1
  11  -3   0 -0.1695 0.31970  20
  11  -3   0 0.05284 0.50020   2
 -11  -3   0 -0.4523 0.69779   3
  11  -3   0 -0.4483 0.55477  15
  11  -3   0 0.23614 0.34267  19
 -11  -3   0 -0.9919 0.52719  15
  11  -3   0 0.46429 0.71442   1
 -11   3   0 -0.1065 0.37420  11
 -11   3   0 -0.0699 0.61887   4
  11   3   0 0.32729 0.53966  21
 -11   3   0 -0.6325 0.55557  15
  11   3   0 0.48756 0.56364  13
  11   3   0 0.56636 0.52573  15
 -11   3   0 0.78670 0.84239   4
  11   3   0 -0.2493 0.74410   1
 -11   3   0 -0.3727 0.43156  16
 -11   3   0 0.03266 0.57115   1
 -11   3   0 0.25388 0.37808  23
 -11   3   0 0.00644 0.32530  27
  11   3   0 0.45733 0.81468   4
 -11   3   0 0.19196 0.65271   3
 -11   3   0 0.93149 0.46426  21
  11   3   0 0.06571 0.63857   3
  11   3   0 0.37644 0.65250   4
  11   3   0 -0.0278 0.40352  24
  11   3   0 -0.1431 0.33048  20
  11   3   0 0.37952 0.49723  18
 -12  -3   0 190.420 6.92285   4
 -12  -3   0 186.960 7.53082   1
 -12  -3   0 183.767 6.03566  21
  12  -3   0 191.055 7.97180   1
  12  -3   0 190.176 5.74276  24
 -12  -3   0 184.807 5.55509  22
  12  -3   0 187.092 6.70489   4
  12  -3   0 193.447 6.09659  15
 -12  -3   0 182.504 6.64303   4
  12  -3   0 181.453 5.39274  19
  12  -3   0 188.892 7.34496   3
  12  -3   0 184.183 6.07137  21
  12  -3   0 186.580 5.30448  20
 -12  -3   0 185.155 5.50183  23
 -12  -3   0 187.663 5.63500  11
 -12  -3   0 190.799 7.10689   3
 -12  -3   0 187.772 6.08567  15
 -12  -3   0 195.719 6.19604  16
  12  -3   0 186.367 5.79443  14
  12  -3   0 181.277 6.18636  13
  12  -3   0 197.236 7.09295   4
  12  -3   0 193.031 6.79234   2
  12   3   0 183.563 6.22030  13
 -12   3   0 185.613 5.76485  23
 -12   3   0 185.501 6.34743  16
 -12   3   0 194.304 6.18306  21
 -12   3   0 190.277 5.74918  11
  12   3   0 186.241 5.62613  18
 -12   3   0 193.690 7.32059   4
  12   3   0 191.280 7.34239   3
  12   3   0 190.573 7.91765   1
 -12   3   0 189.675 6.33585  15
 -12   3   0 181.247 7.53152   1
 -12   3   0 186.822 6.98173   4
  12   3   0 187.742 6.10706  21
 -12   3   0 195.417 7.24708   3
 -12   3   0 191.911 5.56927  27
  12   3   0 187.786 5.63869  20
  12   3   0 188.434 6.17617  15
  12   3   0 184.067 6.91985   4
  12   3   0 197.260 7.16467   4
  12   3   0 185.253 5.64273  24
  13  -3   0 0.34936 0.70853  15
  13  -3   0 0.74452 0.66010   2
 -13  -3   0 -0.7527 1.00108   3
 -13  -3   0 -0.1384 0.66421  16
  13  -3   0 -0.3067 0.49283  18
  13  -3   0 -0.0346 0.50210  24
 -13  -3   0 -0.5766 0.33031  11
  13  -3   0 -0.3404 0.76092   1
  13  -3   0 -1.0045 0.55857  21
 -13  -3   0 -0.6499 0.67498  21
  13  -3   0 0.49664 0.38520  20
  13  -3   0 1.74960 0.95768   4
 -13  -3   0 0.15069 0.59841  15
  13  -3   0 -0.2271 0.52566  14
  13  -3   0 -0.2086 0.91262   3
 -13  -3   0 -0.5579 0.55455   4
  13  -3   0 0.54706 0.43638  19
 -13  -3   0 0.03812 0.44200  22
  13  -3   0 -1.5805 0.56658   4
 -13  -3   0 0.51355 0.80460   4
 -13  -3   0 -0.5191 0.82363   1
  13  -3   0 0.32768 0.60078  13
 -13  -3   0 0.55764 0.54363  23
  13   3   0 -0.1144 0.88695   4
  13   3   0 -0.3178 0.44606  20
  13   3   0 -0.4516 0.49091  24
 -13   3   0 0.07318 0.51168  23
 -13   3   0 0.41918 0.61879   1
 -13   3   0 -0.6660 0.36759  27
  13   3   0 0.28518 0.86930   4
  13   3   0 1.19986 0.94395   1
  13   3   0 0.26858 0.55753  18
 -13   3   0 -0.0716 0.40349  11
 -13   3   0 0.80498 0.73578  16
 -13   3   0 -0.0056 0.77510   4
 -13   3   0 0.76581 0.98180   3
  13   3   0 0.18301 0.55204  21
  13   3   0 0.99022 0.78464  13
  13   3   0 0.01249 0.90882   3
 -13   3   0 -0.8393 0.77581   4
 -13   3   0 0.98487 0.71992  15
 -13   3   0 -0.3827 0.58458  21
  13   3   0 0.34618 0.65842  15
  14  -3   0 -0.1911 0.65433  15
  14  -3   0 0.76957 0.97625   4
  14  -3   0 1.15741 0.49769  20
  14  -3   0 1.47422 0.82878  13
 -14  -3   0 1.09748 0.61680  22
  14  -3   0 0.39023 0.63124  24
  14  -3   0 -0.0005 0.69858  21
 -14  -3   0 0.50076 0.88169  21
  14  -3   0 0.20570 0.84611   2
 -14  -3   0 0.21562 0.85868   4
  14  -3   0 -0.3232 0.83177   3
 -14  -3   0 -0.3518 0.95068   1
  14  -3   0 0.72376 0.43880  19
  14  -3   0 -0.2893 0.55130  18
  14  -3   0 -0.7410 0.89752   4
 -14  -3   0 -0.5779 0.77131  16
 -14  -3   0 1.74271 1.06027   4
 -14  -3   0 1.66313 0.60224  23
 -14  -3   0 1.29012 0.78964  15
  14  -3   0 0.19396 1.13760   1
  14  -3   0 2.27328 0.75586  14
 -14  -3   0 0.68582 0.51490  11
  14   3   0 0.41331 1.06715   3
  14   3   0 -0.2265 0.88911   4
  14   3   0 -0.0022 0.62328  18
 -14   3   0 1.13315 0.98870   4
 -14   3   0 1.06390 1.00174   3
 -14   3   0 0.28572 0.52567  23
 -14   3   0 0.38441 0.75325   1
  14   3   0 0.83947 0.55287  24
  14   3   0 -0.4572 0.63683  21
 -14   3   0 -0.3169 0.68669  16
 -14   3   0 1.19990 0.51209  11
  14   3   0 1.08012 0.53943  20
  14   3   0 -0.0961 0.75366  15
  14   3   0 2.48711 1.16777   1
 -14   3   0 0.72910 0.45128  27
 -14   3   0 -0.1185 0.72678  21
 -14   3   0 0.46893 0.84209  15
  14   3   0 -0.1481 0.79663  13
 -15  -3   0 9.18831 0.96590  11
  15  -3   0 9.32485 1.61494  16
  15  -3   0 9.78166 1.48054   2
  15  -3   0 9.02856 1.31406  24
 -15  -3   0 8.72452 1.66837   4
 -15  -3   0 7.89662 1.67164   4
  15  -3   0 10.7991 1.66373  21
  15  -3   0 9.69069 1.10040  14
  15  -3   0 8.42862 0.84366  20
 -15  -3   0 8.55954 0.91774  23
  15  -3   0 8.02468 2.04244   3
 -15  -3   0 7.24618 1.01524  22
 -15  -3   0 6.84708 1.21013  21
  15  -3   0 9.90199 2.11711   1
  15  -3   0 8.64510 1.72352   4
  15  -3   0 9.72417 1.66488  13
  15  -3   0 11.1012 1.56043  15
  15  -3   0 7.00839 0.76988  19
 -15  -3   0 6.77188 1.15417  15
 -15  -3   0 6.45569 1.32399  16
 -15   3   0 8.91301 1.03653  11
 -15   3   0 9.94722 1.83609   1
  15   3   0 12.0975 1.80454  13
 -15   3   0 9.32463 1.02750  23
  15   3   0 10.2122 1.26248  24
 -15   3   0 8.32236 1.52212  15
 -15   3   0 8.72541 0.90117  27
 -15   3   0 8.47427 1.34177  21
  15   3   0 8.18904 1.90198   1
 -15   3   0 9.49710 2.06228   4
  15   3   0 9.76566 1.87341   4
  15   3   0 5.98697 1.63306   3
 -15   3   0 9.01151 2.04235   3
 -15   3   0 9.27560 1.72239  16
  15   3   0 8.27497 1.00024  20
  15   3   0 7.76178 1.38148  15
  15   3   0 9.23626 1.07255  18
  15   3   0 7.40562 1.25535  21
  16  -3   0 -1.1473 0.72848  15
  16  -3   0 0.24146 0.59756  20
  16  -3   0 1.22928 1.08874   4
 -16  -3   0 -0.2751 0.61001  22
  16  -3   0 0.50583 1.11636   2
 -16  -3   0 -0.0266 0.72859  16
 -16  -3   0 -0.2077 1.02443   4
  16  -3   0 0.48829 0.86684  16
  16  -3   0 -2.0959 0.81977   3
  16  -3   0 0.41281 0.95088  21
  16  -3   0 0.97631 0.73811  14
  16  -3   0 0.98485 0.48625  19
 -16  -3   0 -0.3180 0.47562  11
  16  -3   0 0.13076 0.92934  13
  16  -3   0 1.70698 0.75337  24
 -16  -3   0 -1.3539 0.70529  15
 -16  -3   0 0.13869 0.57300  23
  16  -3   0 -0.0702 1.12023   1
  16   3   0 0.90031 1.12663   4
 -16   3   0 0.11384 0.45613  11
  16   3   0 0.14366 0.88895  13
  16   3   0 -0.1897 0.95463   3
 -16   3   0 -2.0510 0.92458   1
  16   3   0 1.35371 0.90993  15
 -16   3   0 0.31776 0.72352  21
  16   3   0 0.85095 0.62494  18
  16   3   0 -0.8054 0.83433  16
  16   3   0 -0.0783 0.50204  20
 -16   3   0 -0.2996 0.70119  16
  16   3   0 -0.7146 1.00364   1
 -16   3   0 0.59650 0.65202  23
 -16   3   0 0.91305 0.51624  27
 -16   3   0 -0.9868 0.96557  15
 -16   3   0 -1.1751 0.92252   4
  16   3   0 -0.5629 0.68594  21
  17  -3   0 0.14427 1.16045   3
 -17  -3   0 0.95028 0.97479  15
  17  -3   0 0.66529 0.77508  14
  17  -3   0 1.54030 1.13761  13
  17  -3   0 -0.9739 0.59146  24
  17  -3   0 -0.2124 1.05457  21
 -17  -3   0 1.77788 0.94676  16
  17  -3   0 1.68558 0.59697  19
  17  -3   0 0.33343 0.68608  20
 -17  -3   0 0.10889 1.02676   4
  17  -3   0 0.48190 0.94107  16
  17  -3   0 0.59393 1.08464  15
 -17  -3   0 -0.8303 0.64719  23
 -17  -3   0 0.04659 0.58282  11
  17  -3   0 2.17458 1.66950   1
  17   3   0 -1.4179 0.88199  13
 -17   3   0 1.18084 0.60986  27
 -17   3   0 -2.2328 1.31506   1
  17   3   0 0.46206 1.02716   4
  17   3   0 0.18995 1.14379   1
 -17   3   0 1.32674 0.79321  23
  17   3   0 -0.0699 0.72651  21
  17   3   0 1.09687 0.73712  18
 -17   3   0 1.79156 0.86349  21
  17   3   0 0.37010 0.69906  24
  17   3   0 0.72775 0.95069  16
 -17   3   0 0.79930 1.11050  16
 -17   3   0 1.87754 1.02129  15
  17   3   0 -0.7133 0.99499   3
 -17   3   0 0.03100 1.00191   4
  17   3   0 1.05602 1.03444  15
  17   3   0 0.60680 0.63762  20
 -17   3   0 1.83652 0.75406  11
  18  -3   0 0.28372 0.59952  24
  18  -3   0 0.27640 1.00020  13
  18  -3   0 1.33605 0.53536  19
 -18  -3   0 -0.6159 0.67468  23
  18  -3   0 1.57521 1.08307  16
  18  -3   0 0.77460 0.75078  14
  18  -3   0 -0.0300 1.04310  15
 -18  -3   0 0.86312 0.89160  16
 -18  -3   0 0.32117 0.79575  15
 -18  -3   0 0.94059 0.65505  11
  18  -3   0 -0.0176 1.53979   1
  18   3   0 -0.3788 0.75029  13
 -18   3   0 1.71143 1.08027  21
 -18   3   0 0.82392 0.83431  23
 -18   3   0 0.33576 1.05285  15
  18   3   0 1.21974 0.79462  24
  18   3   0 0.59294 1.55354   1
 -18   3   0 0.15564 1.08641  16
  18   3   0 1.14605 0.84841  18
  18   3   0 1.17865 0.95224  16
  18   3   0 -1.1376 0.97536  15
 -18   3   0 0.37949 0.44845  27
 -18   3   0 0.24081 0.52084  11
  18   3   0 1.36808 0.71744  20
  19  -3   0 -0.8244 0.61541  24
 -19  -3   0 0.32751 0.65284  11
 -19  -3   0 -0.5028 1.26928  15
  19  -3   0 0.46225 1.06355  16
  19  -3   0 0.02158 1.86461   1
 -19  -3   0 0.41603 0.73135  23
  19  -3   0 -1.3798 0.88226  13
 -19  -3   0 0.05179 0.85058  16
  19  -3   0 -0.3015 1.34044  15
  19  -3   0 -0.4158 0.74443  14
  19   3   0 -0.4258 1.09052  15
 -19   3   0 0.98018 0.99837  21
  19   3   0 -0.2189 1.03432  13
  19   3   0 0.58114 0.86280  24
  19   3   0 0.40306 0.75753  18
 -19   3   0 0.15295 0.73140  11
 -19   3   0 1.92463 1.12229  16
  19   3   0 0.79860 0.98469  16
  19   3   0 0.61069 0.81361  20
 -19   3   0 -0.3010 0.55033  27
 -19   3   0 1.65546 0.90046  23
 -19   3   0 0.72975 1.19348  15
 -20  -3   0 33.6257 2.05065  23
  20  -3   0 35.2608 4.49387   1
  20  -3   0 35.6321 2.72894  16
  20  -3   0 32.0152 2.76934  13
  20  -3   0 29.8384 2.10305  24
 -20  -3   0 29.5141 2.52339  16
  20  -3   0 35.1831 2.77806  15
  20  -3   0 35.1214 2.14145  14
 -20   3   0 36.4381 2.92739  21
 -20   3   0 38.4257 2.29852  23
  20   3   0 33.4654 2.75789  16
 -20   3   0 35.3976 2.95332  16
  20   3   0 30.6959 2.08069  24
  20   3   0 28.1225 2.58207  15
 -20   3   0 32.0001 2.13296  11
  20   3   0 27.5026 4.00808   1
 -20   3   0 37.8884 2.90160  15
  20   3   0 33.1818 2.05342  18
  20   3   0 28.8196 2.62076  13
  20   3   0 38.1404 2.24367  20
   0  -4   0 888.798 23.0828   3
   0  -4   0 857.357 23.2337  14
   0  -4   0 890.947 23.0965   3
   0  -4   0 910.410 23.9736   2
   0   4   0 919.073 23.2235   1
   0   4   0 928.587 23.0059  13
   0   4   0 897.784 23.3105  25
   0   4   0 895.095 32.0429   6
   0   4   0 878.692 23.1224   3
   0   4   0 904.894 23.9412   2
   0   4   0 929.322 30.2240   8
   0   4   0 894.788 28.0534   7
   0   4   0 919.138 23.0027  13
   0   4   0 921.318 27.5373   5
  -1  -4   0 -0.3686 0.17718   3
   1  -4   0 -1.0295 1.94110  10
   1  -4   0 0.39856 0.26226  14
  -1  -4   0 -0.0739 0.13698   1
   1  -4   0 -0.0659 0.29136   2
   1  -4   0 -0.0049 0.17661   3
   1  -4   0 -0.0656 0.17905   1
   1  -4   0 0.02236 0.18152   1
  -1  -4   0 -0.2597 0.14613   1
  -1  -4   0 0.12730 0.16720   3
   1  -4   0 -0.0439 0.11742  13
  -1  -4   0 -0.0071 0.19529  14
  -1   4   0 0.05502 0.18034   1
   1   4   0 0.16056 0.24838  25
   1   4   0 0.61256 1.72101   5
  -1   4   0 -0.0531 0.08340  21
  -1   4   0 -0.2033 0.17398   4
  -1   4   0 0.15907 0.19692   3
   1   4   0 1.18497 3.18895   8
   1   4   0 0.00370 0.12291  21
  -1   4   0 0.08492 0.14225  13
   1   4   0 -0.2710 0.18015   1
  -1   4   0 -0.2268 0.28150   2
   1   4   0 -0.2323 0.31411   2
   1   4   0 -0.0313 0.11094  16
   1   4   0 -0.2130 0.12212  21
  -1   4   0 -0.0959 0.11633  21
  -1   4   0 -0.0743 0.13979  16
   1   4   0 -0.1406 0.19464   3
  -1   4   0 -1.8423 2.03259   8
  -1   4   0 0.08749 0.17328   4
   1   4   0 -0.1489 0.16926  13
  -1   4   0 0.17153 0.22324  25
  -1   4   0 0.21945 0.24753  12
   2  -4   0 8.13117 0.73873   1
   2  -4   0 3.28473 2.81865  10
  -2  -4   0 8.77295 0.51827  14
  -2  -4   0 8.53025 0.66700   3
  -2  -4   0 9.16775 0.67880   1
   2  -4   0 7.60047 0.63956  14
  -2  -4   0 9.70124 2.89887  10
   2  -4   0 7.80092 0.85096   2
   2   4   0 12.2616 4.53937   6
   2   4   0 9.45490 0.46378  15
  -2   4   0 8.16031 0.83644   2
   2   4   0 9.20350 1.10933   2
   2   4   0 7.75702 3.37148   7
   2   4   0 8.68957 0.57279   4
   2   4   0 10.1524 0.71334   3
  -2   4   0 8.67327 0.47655  15
  -2   4   0 8.23665 0.43089  21
   2   4   0 11.5759 2.45270   9
   2   4   0 9.27614 0.50824  13
  -2   4   0 8.35342 0.45011  21
  -2   4   0 8.22700 3.17249   5
  -2   4   0 8.66006 0.46400  16
   2   4   0 9.93398 0.46841  21
  -2   4   0 9.59805 2.64639   9
   2   4   0 8.89271 0.72878   1
  -2   4   0 8.77045 0.54085  12
  -2   4   0 7.93338 0.53586  25
  -2   4   0 8.69238 0.61135   4
  -2   4   0 8.46219 0.66657   3
  -2   4   0 8.25071 0.49163  13
   2   4   0 9.07401 0.65645  25
  -2   4   0 11.8822 1.70627   7
   2   4   0 8.96718 0.44228  21
   2   4   0 8.24478 0.54527   4
  -2   4   0 9.30839 0.48487  15
   2   4   0 8.85236 0.47124  15
  -2   4   0 9.44082 0.74117   1
  -2   4   0 8.15721 0.57783   4
   3  -4   0 3.04760 0.35742  15
   3  -4   0 2.72227 0.52750   3
   3  -4   0 -0.5250 2.16692   9
   3  -4   0 1.98931 0.36456   4
   3  -4   0 -2.1063 2.75694  10
  -3  -4   0 2.13905 0.22730  16
   3  -4   0 2.68302 0.27770  16
   3  -4   0 2.80148 0.49287  14
  -3  -4   0 1.77330 0.37610   3
  -3  -4   0 1.64122 0.38544   1
   3  -4   0 1.65742 0.47566   1
   3  -4   0 2.39804 0.33234   4
   3  -4   0 3.41015 0.43407  13
  -3  -4   0 1.66802 0.27746  14
  -3   4   0 1.57570 0.43358   1
   3   4   0 2.50542 0.44742   4
  -3   4   0 2.58069 0.37668  15
  -3   4   0 2.59420 0.33565  21
  -3   4   0 2.34121 0.33787  25
  -3   4   0 -2.7409 2.91809   5
   3   4   0 1.35929 0.40045   1
  -3   4   0 2.63720 0.51128   3
   3   4   0 -1.3550 3.75012   8
   3   4   0 2.24542 0.33601  15
   3   4   0 0.04508 4.30564   6
   3   4   0 2.64723 0.40162  13
   3   4   0 2.00181 0.30496  21
   3   4   0 1.94178 0.45100   3
   3   4   0 7.88857 3.44019   7
   3   4   0 2.26696 0.32853  21
   3   4   0 2.12202 0.42901   4
  -3   4   0 2.06587 0.44584   2
   3   4   0 2.58039 0.36870  15
  -3   4   0 3.31221 0.44237  13
  -3   4   0 6.28791 2.33969  10
  -3   4   0 2.79093 0.48747   4
   3   4   0 2.81822 2.58228   5
  -3   4   0 3.19970 0.53777   4
  -3   4   0 2.97589 0.36231  12
  -3   4   0 1.49521 1.75844   7
  -3   4   0 2.91275 0.31264  21
  -3   4   0 3.43375 1.96273   9
  -3   4   0 2.75477 0.38119  15
   4  -4   0 4.97624 4.28726  10
  -4  -4   0 -0.1394 0.19721  16
  -4  -4   0 0.07756 0.32147   3
  -4  -4   0 0.18144 0.25554   4
   4  -4   0 0.00286 0.31175   2
   4  -4   0 0.04244 0.19487  16
   4  -4   0 0.35767 0.35574  14
   4  -4   0 0.29771 0.30645  13
   4  -4   0 -0.2266 0.23675   4
   4  -4   0 0.22893 0.27225  19
  -4  -4   0 0.01071 0.15600  14
   4  -4   0 0.53864 0.46487   3
  -4  -4   0 -0.1455 3.58966  10
  -4  -4   0 0.39559 0.36424   1
  -4  -4   0 0.21068 0.26645  21
   4  -4   0 0.25238 0.38441   4
   4  -4   0 -0.2112 0.25167  15
  -4  -4   0 0.70245 2.40736   9
  -4  -4   0 0.03946 0.22421   4
  -4  -4   0 -0.1103 0.19652  15
   4  -4   0 4.48196 2.58465   5
   4   4   0 0.24612 0.30690  13
  -4   4   0 0.27919 0.42638   3
   4   4   0 0.14242 0.27622  15
  -4   4   0 -0.1401 0.23414  23
  -4   4   0 4.29029 3.11836   9
   4   4   0 0.46771 0.46827   3
  -4   4   0 -0.2172 0.26604   4
   4   4   0 3.40267 2.18006  10
   4   4   0 -0.0671 0.32944  15
  -4   4   0 0.20295 0.24639  15
  -4   4   0 0.31891 0.28502  13
   4   4   0 2.22568 3.55276   9
  -4   4   0 -0.2227 0.31843   1
   4   4   0 1.78127 2.83807   7
   4   4   0 -3.1469 3.22879   5
   4   4   0 -0.0562 0.35171   1
   4   4   0 -0.2767 0.29965   4
  -4   4   0 0.16084 0.20171  25
  -4   4   0 -0.0824 0.35611   2
  -4   4   0 -0.0263 0.19136  21
  -4   4   0 -0.1482 0.18056  21
  -4   4   0 0.03309 0.23913  12
  -4   4   0 -0.3109 0.25904  15
   4   4   0 0.24610 0.24142  21
   4   4   0 -0.1104 3.27606   6
   4   4   0 0.31609 0.41950   4
  -4   4   0 0.60728 0.38722   4
  -4   4   0 -0.1795 0.24253  16
  -5  -4   0 0.71049 0.35717   4
   5  -4   0 1.21080 0.29937  19
  -5  -4   0 0.70561 0.48367   3
   5  -4   0 0.34865 3.69662   5
   5  -4   0 0.69277 0.34948   4
   5  -4   0 -3.1709 4.25260  10
   5  -4   0 1.44400 0.52313   3
  -5  -4   0 0.48162 0.27459  16
  -5  -4   0 1.04924 0.42240   4
  -5  -4   0 -1.7190 4.17796  10
   5  -4   0 1.29530 0.41468  14
  -5  -4   0 1.35801 0.31505  15
   5  -4   0 0.41838 0.40471   4
   5  -4   0 -4.9078 3.49890   9
   5  -4   0 0.12864 0.30700   2
  -5  -4   0 0.52135 0.36514  22
   5  -4   0 0.92211 0.38861  13
  -5  -4   0 -2.7818 3.17690   9
  -5  -4   0 0.82762 0.39755   1
   5   4   0 1.34685 3.31998  10
   5   4   0 0.38135 0.51253   1
   5   4   0 0.70649 0.34507  15
  -5   4   0 0.68991 0.47413   4
  -5   4   0 1.33669 0.57936   3
  -5   4   0 0.53552 0.22731  25
  -5   4   0 0.68851 0.28253  12
   5   4   0 1.10525 0.39583  15
   5   4   0 1.16570 0.43475  13
  -5   4   0 0.92618 0.28587  11
  -5   4   0 0.96950 0.34286  16
   5   4   0 1.20575 0.53025   4
   5   4   0 0.95670 0.36082  21
   5   4   0 5.39157 4.03753   9
  -5   4   0 1.08446 0.47886   4
  -5   4   0 1.57522 0.49790   1
   5   4   0 0.58204 0.23955  14
  -5   4   0 3.79575 3.40313   9
  -5   4   0 1.14036 0.33572  21
  -5   4   0 0.80936 0.38504  15
   5   4   0 -4.8959 3.69836   5
   5   4   0 0.73099 0.46420   3
  -5   4   0 1.07216 0.33300  21
  -5   4   0 1.26106 0.38100  15
   5   4   0 1.33579 0.36292  20
  -5   4   0 0.63039 0.32145  23
   5   4   0 0.13808 0.46567   4
  -5   4   0 0.56938 0.37058   2
  -5   4   0 -0.6376 3.15388   6
  -6  -4   0 -0.3605 0.28595  16
   6  -4   0 0.12865 0.41406   4
   6  -4   0 0.04186 0.28695  21
   6  -4   0 0.38396 0.33484  13
   6  -4   0 -0.2122 0.38878  14
   6  -4   0 0.15725 0.27211   4
   6  -4   0 1.31043 5.41397  10
  -6  -4   0 -0.0871 0.28775  22
  -6  -4   0 0.01504 0.42027   3
   6  -4   0 0.28088 0.39066   1
  -6  -4   0 -0.1650 0.35718   4
   6  -4   0 0.39964 0.26653  19
  -6  -4   0 0.11380 0.44606   1
   6  -4   0 -0.0818 0.22586  15
   6  -4   0 -1.6262 4.33942   5
   6  -4   0 -0.0587 0.35086   2
  -6  -4   0 -0.0667 0.37996   4
   6  -4   0 6.75530 3.96030   9
   6  -4   0 0.24916 0.49654   3
   6  -4   0 0.11752 0.26425  24
  -6  -4   0 3.99134 4.05613   9
  -6   4   0 -0.0519 0.28290  16
  -6   4   0 0.34708 0.23257  11
  -6   4   0 0.24940 0.37116   2
  -6   4   0 2.31970 3.42013   6
  -6   4   0 0.25765 0.33842   4
  -6   4   0 0.06172 0.27262  23
  -6   4   0 0.20204 0.32589  15
  -6   4   0 0.39738 0.43981   4
   6   4   0 0.65544 3.96713   5
   6   4   0 0.55951 0.55564   3
  -6   4   0 -0.0866 0.38890   1
   6   4   0 1.05198 0.42972  15
   6   4   0 -3.0036 4.00007  10
   6   4   0 -0.1912 0.45676   4
   6   4   0 -0.1784 0.25389  20
  -6   4   0 0.09097 0.28175  21
  -6   4   0 0.89472 0.34619  15
   6   4   0 -0.1788 0.33594  13
  -6   4   0 0.21011 0.25962  25
  -6   4   0 -0.1246 0.33701   3
  -6   4   0 -0.0261 0.24375  12
   6   4   0 0.59770 0.36515  15
   6   4   0 0.14243 0.32960   1
   6   4   0 -4.2422 3.81075   9
   6   4   0 -2.4264 3.63045   7
   6   4   0 -0.1446 0.30488  21
   6   4   0 0.79831 0.43994   4
   6   4   0 4.12071 5.52421   6
  -6   4   0 6.99560 4.21561   9
   6   4   0 -0.0372 0.27624  21
  -7  -4   0 0.43113 0.46736   4
  -7  -4   0 0.56161 0.42140  22
   7  -4   0 -0.2202 0.52991   4
   7  -4   0 -5.8179 4.16508   9
  -7  -4   0 0.31781 0.47182   1
  -7  -4   0 0.01143 0.14278  15
   7  -4   0 0.15637 0.32388  21
   7  -4   0 -0.2838 0.38154   1
  -7  -4   0 -0.1547 0.31562  16
  -7  -4   0 -0.0778 0.40128   3
   7  -4   0 0.34451 0.40034   4
  -7  -4   0 0.24814 0.30553  11
   7  -4   0 0.36976 0.31652  24
  -7  -4   0 -3.6078 6.43101  10
   7  -4   0 0.56613 0.36498  13
  -7  -4   0 0.08272 0.29512  21
   7  -4   0 0.21004 0.26206  19
  -7  -4   0 -0.3427 0.38341   4
   7  -4   0 0.09010 0.34800  15
   7  -4   0 -2.9360 4.59242  10
   7  -4   0 0.19232 0.41066  14
   7  -4   0 0.17393 0.55691   3
   7  -4   0 0.13513 0.40960   2
  -7  -4   0 1.16128 5.30243   9
   7   4   0 -0.0931 0.28818  20
   7   4   0 0.33294 0.56444   3
  -7   4   0 0.28134 0.49531   3
   7   4   0 -0.0800 0.26728  24
   7   4   0 0.43307 0.44764  13
   7   4   0 4.81179 5.42719   8
   7   4   0 -0.0613 0.51949   1
  -7   4   0 9.64405 5.29590  10
  -7   4   0 0.32756 0.31678  23
   7   4   0 0.71662 0.39296  21
   7   4   0 0.15463 0.49360   4
  -7   4   0 0.46671 0.50713   4
  -7   4   0 -5.5452 4.83497   9
   7   4   0 0.33868 4.67130   9
  -7   4   0 -0.3259 0.26157  25
   7   4   0 0.34600 0.43028   4
   7   4   0 -3.0598 4.73185  10
   7   4   0 0.31694 0.36366  15
  -7   4   0 -0.3497 0.40138  15
   7   4   0 2.78851 4.43877   7
   7   4   0 -4.9199 5.06049   5
  -7   4   0 -0.1870 0.37568   1
   7   4   0 -3.2632 5.82433   6
  -7   4   0 -0.1125 0.38884  16
   7   4   0 0.08365 0.42461  15
  -7   4   0 0.37230 0.32267  21
  -7   4   0 -0.1412 0.30398  12
  -7   4   0 0.55326 0.43959   4
  -7   4   0 0.40497 0.25336  11
   8  -4   0 775.512 32.2697   9
   8  -4   0 754.006 19.3791  24
   8  -4   0 736.568 19.9872   4
  -8  -4   0 751.658 20.0743   4
  -8  -4   0 730.903 20.4123   3
   8  -4   0 728.168 21.1495   1
   8  -4   0 740.475 19.2591  19
   8  -4   0 745.046 20.6775   3
  -8  -4   0 670.677 19.5039  16
  -8  -4   0 754.374 31.1189   9
   8  -4   0 721.221 20.0323   2
   8  -4   0 767.300 36.3518   5
  -8  -4   0 721.083 33.9080  10
  -8  -4   0 742.391 19.2776  11
  -8  -4   0 732.871 19.1858  23
   8  -4   0 788.822 20.3657   4
   8  -4   0 740.208 19.5693  15
  -8  -4   0 737.610 19.4912  15
  -8  -4   0 746.720 20.8353   1
   8  -4   0 758.757 29.7821   7
  -8  -4   0 737.823 19.5774  21
   8  -4   0 735.791 39.8270  10
  -8  -4   0 765.231 19.4272  22
  -8  -4   0 733.941 19.9627   4
   8  -4   0 750.266 19.6487  14
   8  -4   0 764.868 19.6435  21
   8  -4   0 765.684 19.7645  13
   8   4   0 759.978 37.6058   6
   8   4   0 761.605 21.1380   1
   8   4   0 745.969 34.7278  10
  -8   4   0 739.514 32.5917  10
   8   4   0 722.672 35.2304   5
  -8   4   0 726.476 20.9141   1
   8   4   0 750.618 20.3962   4
  -8   4   0 747.295 34.8845   9
   8   4   0 733.474 19.3352  20
  -8   4   0 729.566 19.7237  16
   8   4   0 707.568 35.5995   7
  -8   4   0 747.198 20.5120   4
   8   4   0 756.698 20.6115   3
   8   4   0 744.604 19.7114  13
  -8   4   0 766.358 20.6207   3
   8   4   0 753.865 19.6394  15
  -8   4   0 736.432 19.3687  11
  -8   4   0 731.385 19.2648  12
  -8   4   0 728.759 19.3307  25
  -8   4   0 728.976 19.6468  21
   8   4   0 728.412 19.2316  24
   8   4   0 733.490 33.1678   9
  -8   4   0 727.737 19.7289  15
  -8   4   0 680.484 30.7969   6
  -8   4   0 726.406 19.4435  23
   8   4   0 716.348 20.3539   4
   8   4   0 741.170 19.6185  21
   8   4   0 636.678 34.5515   8
  -8   4   0 724.634 20.3208   4
   9  -4   0 2.51063 7.80554   6
   9  -4   0 0.69859 0.35500  24
   9  -4   0 -0.0235 0.44854  21
   9  -4   0 0.42100 0.45455   4
   9  -4   0 0.07241 0.38312  14
   9  -4   0 0.01680 0.46540   2
  -9  -4   0 0.55927 0.35100  11
   9  -4   0 -0.7348 0.57564   3
  -9  -4   0 1.40922 8.17249  10
   9  -4   0 0.36349 0.32825  19
  -9  -4   0 0.22071 0.40134  22
  -9  -4   0 0.28058 0.32006  23
  -9  -4   0 0.29852 0.43974  16
  -9  -4   0 0.35767 0.46126  15
   9  -4   0 4.62071 6.67420   5
   9  -4   0 -0.1201 0.39784  15
  -9  -4   0 0.86159 0.59375   4
  -9  -4   0 0.53415 0.46684   4
   9  -4   0 -9.6059 5.56060   9
   9  -4   0 -7.8256 4.87882   7
   9  -4   0 0.31275 0.55273   4
  -9  -4   0 6.17191 7.25449   9
  -9  -4   0 -0.1856 0.48167  21
  -9  -4   0 -0.3814 0.42638   3
   9  -4   0 -0.4727 0.55744   1
   9  -4   0 -0.1928 0.39989  13
  -9  -4   0 -0.2544 0.52386   1
  -9   4   0 -0.6641 0.65097   4
   9   4   0 0.75778 0.37498  20
  -9   4   0 -0.4721 0.50873   4
  -9   4   0 0.12410 0.26975  11
   9   4   0 -0.3809 0.31806  21
   9   4   0 -0.3145 0.36413  24
   9   4   0 -7.4854 6.23183   5
   9   4   0 0.33754 0.70827   1
  -9   4   0 0.21528 0.48738  16
   9   4   0 0.55358 0.50892  15
  -9   4   0 -0.1178 0.37092  23
   9   4   0 0.02031 0.51731   4
   9   4   0 7.95898 7.58303   8
   9   4   0 -3.8477 5.79874   7
  -9   4   0 -6.0018 6.23763  10
   9   4   0 -0.0673 0.44104  13
   9   4   0 -5.2644 5.41745  10
  -9   4   0 -0.7152 0.44691   3
  -9   4   0 0.69931 0.47300  21
   9   4   0 -0.1744 0.41098  18
   9   4   0 0.46450 0.62874   3
  -9   4   0 -0.0163 0.47272  15
  -9   4   0 4.99496 4.86277   9
   9   4   0 -0.0597 0.67785   4
  -9   4   0 -0.3244 0.48076   1
   9   4   0 3.87342 5.37763   9
 -10  -4   0 1.35390 0.75217   1
  10  -4   0 2.42007 0.92070   4
 -10  -4   0 1.72409 0.58601  21
  10  -4   0 2.22222 0.84541   1
  10  -4   0 2.38817 0.69407  21
  10  -4   0 1.17372 0.53927   2
 -10  -4   0 2.51136 0.53548  11
 -10  -4   0 1.42827 0.63276   4
 -10  -4   0 1.75649 0.59504  22
 -10  -4   0 0.99413 0.73889   3
 -10  -4   0 0.51545 0.70630   4
 -10  -4   0 1.58040 0.58918  15
  10  -4   0 3.48986 0.65119  24
  10  -4   0 1.40700 0.59524  15
  10  -4   0 2.11192 0.46737  19
  10  -4   0 0.58765 0.61268   4
 -10  -4   0 2.55302 0.50216  23
  10  -4   0 0.83492 0.79851   3
  10  -4   0 1.58201 0.67151  13
 -10  -4   0 2.33999 0.68316  16
  10  -4   0 2.78491 0.65299  14
 -10   4   0 1.88881 0.58892  23
 -10   4   0 1.59600 0.77392   1
  10   4   0 0.88423 0.49800  21
  10   4   0 1.34720 0.51685  20
  10   4   0 1.90431 0.52473  24
 -10   4   0 2.63727 0.95999   4
  10   4   0 0.93470 0.68127   4
 -10   4   0 2.47439 0.62995  21
  10   4   0 2.26146 0.97943   4
  10   4   0 1.21409 0.77913   1
 -10   4   0 2.21434 0.79248   4
  10   4   0 2.52022 0.74636  13
 -10   4   0 1.58174 0.73204  15
 -10   4   0 1.95118 0.46985  11
  10   4   0 1.66363 0.51532  18
 -10   4   0 2.65128 0.85534  16
  10   4   0 2.02987 0.57172  15
 -10   4   0 3.11608 1.00615   3
  11  -4   0 13.1488 0.88529  19
 -11  -4   0 13.9531 1.00431  22
  11  -4   0 12.4370 1.21400  15
  11  -4   0 13.7145 1.18679  14
 -11  -4   0 13.0206 1.14216  21
 -11  -4   0 14.0047 1.78390   3
 -11  -4   0 12.8027 1.76319   1
  11  -4   0 16.3626 1.33011  13
 -11  -4   0 13.8135 1.13458  15
  11  -4   0 15.0064 2.19162   3
  11  -4   0 12.7120 1.39165   2
  11  -4   0 14.7746 2.09560   1
 -11  -4   0 13.5284 1.42897   4
 -11  -4   0 14.0780 1.53044   4
  11  -4   0 15.5382 1.26200  21
  11  -4   0 13.5947 1.00916  24
  11  -4   0 14.4463 1.66324   4
 -11  -4   0 14.1531 0.88430  23
  11  -4   0 13.8935 1.37939   4
 -11  -4   0 13.5494 0.95237  11
 -11  -4   0 13.8189 1.21508  16
 -11   4   0 13.9021 1.77288   4
 -11   4   0 11.6507 0.88808  27
 -11   4   0 15.8538 1.29760  21
 -11   4   0 13.4948 1.36116  15
 -11   4   0 14.0035 1.83778   1
  11   4   0 14.8132 1.66402   4
 -11   4   0 13.2630 0.98291  11
  11   4   0 9.89747 1.68605   1
  11   4   0 11.5243 1.79081   4
  11   4   0 14.7476 1.35438  13
 -11   4   0 15.0333 1.61766   4
 -11   4   0 13.5625 1.05699  23
  11   4   0 13.3220 0.96004  24
  11   4   0 11.3484 1.69491   3
  11   4   0 13.8090 1.01269  20
  11   4   0 14.8926 1.34396  15
 -11   4   0 15.0144 1.40536  16
  11   4   0 12.3424 1.14035  21
  11   4   0 13.7083 0.98793  18
 -11   4   0 14.1324 1.65048   3
  12  -4   0 0.43612 0.37196  19
 -12  -4   0 -0.4409 0.77470   1
  12  -4   0 -0.2480 0.38051  24
  12  -4   0 -0.3928 0.60644  15
  12  -4   0 0.84759 0.67360  13
  12  -4   0 -0.3024 0.59569   2
 -12  -4   0 -0.3952 0.63120  16
  12  -4   0 -0.1086 0.35807  20
 -12  -4   0 1.39698 0.66124  15
 -12  -4   0 -0.2279 0.68916  21
  12  -4   0 -0.7418 0.55865  14
 -12  -4   0 0.25824 0.55073  22
 -12  -4   0 0.61486 0.45374  23
  12  -4   0 1.64150 0.97240   3
 -12  -4   0 -0.3646 0.64805   4
  12  -4   0 -0.1464 0.69215   4
 -12  -4   0 0.29400 0.44153  11
  12  -4   0 -0.1403 0.63179   4
 -12  -4   0 -0.2319 0.69682   4
 -12  -4   0 0.29560 0.93906   3
  12  -4   0 -0.0449 0.75220   1
  12   4   0 -0.9696 0.49185  21
  12   4   0 -0.4285 0.51068  18
 -12   4   0 -0.2736 0.60403  15
  12   4   0 -0.1766 0.83096   3
  12   4   0 -0.2307 0.37646  20
 -12   4   0 -0.2001 0.44729  21
 -12   4   0 0.74564 0.90987   4
 -12   4   0 0.59631 0.73751   4
  12   4   0 1.28455 1.00604   1
  12   4   0 -1.6192 0.77091   4
  12   4   0 0.92562 0.72545  13
 -12   4   0 -0.0958 0.36875  27
  12   4   0 0.36488 0.69710  15
 -12   4   0 -0.6102 0.38415  23
 -12   4   0 0.43184 0.58309   3
 -12   4   0 -0.6380 0.58696   1
  12   4   0 0.28189 0.47628  24
 -12   4   0 -0.0997 0.37300  11
  12   4   0 0.51100 0.75302   4
 -12   4   0 0.33164 0.66938  16
  13  -4   0 68.0103 2.69707  24
  13  -4   0 69.3417 3.18194  13
  13  -4   0 67.2666 3.48114   2
 -13  -4   0 63.5138 3.71791   3
  13  -4   0 67.8011 2.41662  19
  13  -4   0 65.9384 4.07984   3
  13  -4   0 68.7367 2.98612  15
 -13  -4   0 67.1069 2.55367  11
  13  -4   0 66.6132 3.38808   4
 -13  -4   0 73.8826 3.65565   4
 -13  -4   0 66.7584 2.96918  21
  13  -4   0 61.7964 2.94674  21
  13  -4   0 66.3590 2.20747  20
  13  -4   0 66.6858 2.77892  14
  13  -4   0 67.4766 3.66969   4
 -13  -4   0 66.0712 4.09472   1
 -13  -4   0 63.4950 2.55752  22
  13  -4   0 66.3159 4.50967   1
 -13  -4   0 69.8612 3.02418  16
 -13  -4   0 70.6501 2.96899  15
 -13  -4   0 67.6848 3.41677   4
 -13  -4   0 69.4972 2.48118  23
 -13   4   0 63.3128 4.02282   1
 -13   4   0 63.8455 2.51789  27
  13   4   0 66.3356 2.60321  20
 -13   4   0 66.5228 3.98001   4
 -13   4   0 67.1772 2.69878  11
 -13   4   0 67.4783 2.76353  23
  13   4   0 67.6078 3.08870  15
 -13   4   0 67.2588 3.69798   4
 -13   4   0 66.1193 3.84777   3
  13   4   0 70.0922 4.52074   1
  13   4   0 71.9634 3.96988   4
 -13   4   0 66.2180 3.22081  15
  13   4   0 67.0168 3.76337   4
  13   4   0 68.1518 2.58816  24
  13   4   0 68.5743 3.03972  21
 -13   4   0 63.8828 3.20116  16
  13   4   0 66.6254 2.64015  18
 -13   4   0 68.4858 3.08278  21
  13   4   0 61.2375 3.93302   3
  13   4   0 65.5165 3.13723  13
  14  -4   0 -0.1708 0.57694  14
  14  -4   0 -0.2625 0.85910   3
 -14  -4   0 0.77368 0.51944  11
  14  -4   0 -0.6134 0.70816  16
  14  -4   0 0.31472 0.75921  13
 -14  -4   0 0.15690 0.67345  16
 -14  -4   0 1.81905 1.02409   4
 -14  -4   0 0.00132 0.87506   4
  14  -4   0 -1.1526 0.70202  21
  14  -4   0 1.20273 0.97257   4
 -14  -4   0 -1.4690 0.91829  21
  14  -4   0 0.05244 0.45302  19
 -14  -4   0 1.26000 0.58449  23
  14  -4   0 0.48451 0.51573  20
  14  -4   0 -0.5488 0.73158   2
 -14  -4   0 -0.0820 0.80983  15
 -14  -4   0 1.26645 0.59984  22
  14  -4   0 -0.8577 0.72706  15
  14  -4   0 -0.9020 0.91143   1
  14  -4   0 0.52709 0.62520  24
  14  -4   0 -0.2786 0.84999   4
  14   4   0 0.37389 0.57111  18
 -14   4   0 -0.8014 0.77319  15
 -14   4   0 -0.2699 0.38908  11
  14   4   0 0.26128 0.53828  20
  14   4   0 2.02881 0.92325  13
  14   4   0 0.12505 0.92000   4
 -14   4   0 -1.9604 0.83809   3
  14   4   0 -0.6946 0.59123  21
  14   4   0 0.27770 0.67739  15
  14   4   0 -1.0099 0.74384   3
 -14   4   0 0.32489 0.89192   1
  14   4   0 1.75613 1.19678   1
 -14   4   0 0.90376 1.05573   4
 -14   4   0 -0.4494 0.67191  16
 -14   4   0 -0.1869 0.64296  21
 -14   4   0 0.72769 0.54901  23
 -14   4   0 0.70112 0.46551  27
  14   4   0 0.57472 0.52420  24
  15  -4   0 -1.7513 0.84772  15
 -15  -4   0 -0.6061 0.78393  15
 -15  -4   0 0.74636 0.88926   4
  15  -4   0 -1.1422 1.02775   3
 -15  -4   0 0.11133 1.03400   4
  15  -4   0 -0.1941 1.03754   1
 -15  -4   0 -0.2887 0.48477  11
  15  -4   0 -0.0730 0.83597  21
 -15  -4   0 -0.4197 0.69680  22
  15  -4   0 0.67761 0.59269  24
  15  -4   0 -0.2968 0.45481  20
  15  -4   0 -1.0334 0.81514  13
 -15  -4   0 -0.9726 0.65637  16
  15  -4   0 -0.0748 0.67423  16
  15  -4   0 -1.5037 0.90721   4
  15  -4   0 0.04487 0.35651  19
 -15  -4   0 0.42577 0.55304  23
  15  -4   0 0.61562 0.68124  14
  15   4   0 -0.6430 0.50526  24
  15   4   0 0.15553 1.00930   1
  15   4   0 0.15862 0.59972  20
 -15   4   0 -0.1006 0.38033  11
  15   4   0 -0.4808 0.98131   3
 -15   4   0 -0.4418 0.96031   1
 -15   4   0 -0.4310 1.05173   4
  15   4   0 0.11364 0.56430  18
 -15   4   0 0.68178 1.04541  16
  15   4   0 -0.4756 0.70240  13
 -15   4   0 0.74003 1.18976   3
 -15   4   0 -0.3928 0.40100  23
 -15   4   0 1.15556 0.80020  21
  15   4   0 0.03680 0.93852   4
 -15   4   0 -0.6349 0.81117  15
  15   4   0 -0.2383 0.84357  15
 -15   4   0 1.02699 0.50544  27
  15   4   0 -0.3063 0.67132  21
  16  -4   0 6.48792 1.45432  16
 -16  -4   0 7.05790 0.80715  23
 -16  -4   0 7.42712 1.06423  11
  16  -4   0 7.45570 0.79906  19
  16  -4   0 6.99730 1.26372  15
  16  -4   0 7.71853 0.99168  24
 -16  -4   0 7.20990 1.48179   4
 -16  -4   0 7.17220 1.40409  15
  16  -4   0 6.25886 1.90037   1
 -16  -4   0 4.32366 1.05473  16
  16  -4   0 6.39825 1.87836   3
  16  -4   0 6.54746 1.75836   4
  16  -4   0 8.11077 1.28845  14
  16  -4   0 7.45021 1.70071  13
 -16  -4   0 6.81249 1.01335  22
  16  -4   0 4.60920 1.41867   2
  16   4   0 5.08457 1.72547   1
  16   4   0 8.02184 1.92778   3
  16   4   0 7.91493 1.51700  15
  16   4   0 5.79228 1.37947  16
  16   4   0 5.15830 1.63467   4
 -16   4   0 7.33614 1.20848  11
 -16   4   0 8.19194 0.93323  27
  16   4   0 6.31183 1.40310  13
 -16   4   0 11.2827 2.33688   4
 -16   4   0 8.12321 1.42168  21
 -16   4   0 8.93023 1.74397  15
 -16   4   0 9.21226 1.35077  23
  16   4   0 6.74203 1.08633  18
 -16   4   0 8.00222 1.67145  16
  16   4   0 7.56374 0.96149  24
  16   4   0 6.05593 1.09406  20
 -16   4   0 7.77078 2.00694   1
 -17  -4   0 1.91755 1.21490  15
  17  -4   0 -0.0258 0.74268  24
  17  -4   0 -0.2648 0.69961  14
 -17  -4   0 1.23973 1.04484  16
  17  -4   0 -1.6674 1.13942   3
  17  -4   0 -0.4707 0.82608  15
  17  -4   0 -2.5421 1.26187   1
  17  -4   0 0.10124 1.07961   4
 -17  -4   0 0.37227 1.05281   4
 -17  -4   0 0.10635 0.57559  11
  17  -4   0 -0.3418 0.36518  19
 -17  -4   0 1.00774 0.73926  22
  17  -4   0 0.80216 1.02464  13
  17  -4   0 1.81026 0.98019  16
  17  -4   0 -0.3784 1.26872   2
 -17  -4   0 0.05323 0.66741  23
  17   4   0 -0.8253 0.48624  20
 -17   4   0 0.44471 1.23058   4
  17   4   0 0.77899 1.10965  16
  17   4   0 -0.5689 0.67780  18
  17   4   0 -0.5260 0.78906  13
 -17   4   0 -1.4037 0.79573  15
 -17   4   0 -0.2401 0.57207  23
 -17   4   0 -0.2337 0.92285  16
  17   4   0 -0.1060 0.91910  15
 -17   4   0 -0.3773 0.52584  11
  17   4   0 0.26924 1.19077   3
  17   4   0 -0.6409 1.14510   1
 -17   4   0 -0.5646 0.44394  27
 -17   4   0 0.88287 0.84881  21
 -17   4   0 -0.6167 1.36342   1
  17   4   0 -0.3482 0.57785  24
  17   4   0 -1.9067 0.96857   4
 -18  -4   0 4.03105 1.33614  15
  18  -4   0 0.26851 1.48152   1
 -18  -4   0 2.04471 0.94664  16
  18  -4   0 1.59545 0.74340  24
 -18  -4   0 2.37440 0.82347  11
  18  -4   0 2.48293 0.94392  14
  18  -4   0 1.17067 1.10934  16
  18  -4   0 2.29843 0.61922  19
  18  -4   0 2.28366 1.15797  13
 -18  -4   0 1.46318 0.81632  23
 -18   4   0 2.37185 0.80092  11
 -18   4   0 1.71894 1.20932  16
  18   4   0 3.10056 1.26943  16
 -18   4   0 1.03554 0.58942  27
  18   4   0 2.94928 0.98586  20
  18   4   0 2.33626 0.92704  24
 -18   4   0 0.69758 1.56563   1
 -18   4   0 3.75977 1.13844  21
  18   4   0 1.79597 1.18541  15
 -18   4   0 2.10162 0.91708  23
  18   4   0 1.71408 1.09414  13
  18   4   0 2.20906 0.90252  18
  18   4   0 -0.4740 1.43286   1
 -18   4   0 -0.2446 1.06890  15
  19  -4   0 -1.1529 1.65493   1
  19  -4   0 -1.7981 1.13021  15
  19  -4   0 2.69775 0.84329  14
  19  -4   0 1.57185 0.63642  19
 -19  -4   0 1.83517 0.77334  11
 -19  -4   0 1.94589 0.87908  23
  19  -4   0 0.09309 1.25127  13
  19  -4   0 0.87952 0.73363  24
 -19  -4   0 2.40529 1.04047  16
  19  -4   0 1.02351 1.17905  16
  19   4   0 0.60236 0.79145  20
  19   4   0 1.72393 1.05212  13
 -19   4   0 1.55345 0.86457  23
 -19   4   0 1.05214 0.59355  27
  19   4   0 1.50683 1.10014  15
  19   4   0 1.46116 0.82139  24
  19   4   0 0.90756 1.08219  21
  19   4   0 0.74065 1.45304   1
 -19   4   0 0.48889 1.05251  15
 -19   4   0 3.05893 1.50198  16
  19   4   0 1.87019 0.96794  18
 -19   4   0 0.72426 0.70969  11
 -19   4   0 0.81823 1.16886  21
  19   4   0 2.80974 1.40400  16
   0  -5   0 1.42069 0.38886  14
   0   5   0 0.99601 0.20761  13
   0   5   0 2.59954 4.24762   6
   0   5   0 1.13746 0.26813   3
   0   5   0 0.79272 0.18906  16
   0   5   0 -2.0431 2.25058   7
   0   5   0 1.01211 0.47598   2
   0   5   0 1.31798 0.35316  25
   0   5   0 1.62130 0.37433  12
   1  -5   0 124.934 3.71756  14
   1  -5   0 130.735 4.37524   2
   1  -5   0 127.196 3.59965   1
  -1  -5   0 127.620 3.43573   3
   1  -5   0 127.179 3.50310   3
  -1  -5   0 116.618 3.56801  14
  -1  -5   0 117.134 3.46274   3
   1  -5   0 117.224 3.52016   3
   1  -5   0 127.581 3.56762   1
  -1   5   0 123.984 3.48196   4
  -1   5   0 126.991 3.66541  25
  -1   5   0 124.021 3.60991  12
   1   5   0 110.758 9.76142   8
  -1   5   0 127.756 3.35390  21
  -1   5   0 116.029 5.92840   9
   1   5   0 125.529 3.66859   1
   1   5   0 113.063 3.30528  16
   1   5   0 136.626 3.40137   4
   1   5   0 125.005 7.52324   5
   1   5   0 122.514 3.53375   3
  -1   5   0 127.180 3.47053   4
  -1   5   0 125.815 3.68419   1
  -1   5   0 111.985 9.30025   6
   1   5   0 109.055 3.37457   4
  -1   5   0 131.178 8.36620   8
  -1   5   0 132.050 6.71727   7
   1   5   0 125.156 3.76041  25
  -1   5   0 122.849 3.34411  16
   1   5   0 123.735 4.49196   2
  -1   5   0 128.344 3.34179  21
  -1   5   0 126.459 4.28697   2
   1   5   0 133.093 8.37268   7
  -1   5   0 124.133 3.57676   3
   1   5   0 116.290 10.1477   6
   1   5   0 125.963 3.38396  13
  -1   5   0 126.168 3.39280  13
   2  -5   0 11.8912 1.18885   2
  -2  -5   0 10.7405 0.76806   3
   2  -5   0 10.1114 3.80554  10
  -2  -5   0 11.1763 0.71572   1
  -2  -5   0 13.3954 0.78614  22
   2  -5   0 12.1866 0.83756  14
  -2  -5   0 12.2080 0.78719   1
  -2  -5   0 10.8773 0.66180   3
   2  -5   0 11.8771 0.71038  19
  -2  -5   0 10.9966 0.68402  14
   2  -5   0 13.4178 0.91083   1
  -2   5   0 11.8834 0.70419   4
   2   5   0 10.7583 0.82503  25
  -2   5   0 11.9951 0.68881  25
   2   5   0 9.36819 3.71092   7
  -2   5   0 12.7772 0.63376  13
   2   5   0 12.3379 0.59885  15
   2   5   0 11.9900 0.53488  21
   2   5   0 13.3082 1.41907   2
   2   5   0 11.2139 0.69005   4
  -2   5   0 11.8664 0.70016  12
  -2   5   0 12.6445 0.53924  21
  -2   5   0 11.8295 3.89963   8
   2   5   0 13.3660 5.58311   6
   2   5   0 12.6387 0.66355   4
  -2   5   0 13.3805 0.58842  15
   2   5   0 11.3428 2.97078   9
  -2   5   0 14.6644 3.57854   9
   2   5   0 17.1144 3.09384   5
  -2   5   0 11.9830 0.76784   4
  -2   5   0 13.4734 0.83194   3
  -2   5   0 12.1435 0.85969   1
   2   5   0 15.1800 5.59221   8
  -2   5   0 12.0472 0.56482  16
  -2   5   0 13.1896 2.59346   7
   2   5   0 11.7838 0.55127  21
  -2   5   0 12.8064 0.58784  21
   2   5   0 12.0069 0.60871  13
  -2   5   0 11.8756 0.58290  15
  -2   5   0 12.2224 1.11368   2
   2   5   0 12.7063 0.88945   1
   2   5   0 12.2733 0.81978   3
  -3  -5   0 -0.1972 0.24722  14
   3  -5   0 -0.0746 0.09017  13
   3  -5   0 0.27863 0.27333   3
   3  -5   0 0.12972 0.30604  14
   3  -5   0 0.15115 0.22535  19
  -3  -5   0 0.07568 0.28348   3
  -3  -5   0 0.13691 0.30328   1
   3  -5   0 0.14492 0.39573   2
   3  -5   0 0.03012 0.27989   1
  -3  -5   0 0.04967 0.29730  22
   3   5   0 0.03080 0.33629   1
   3   5   0 -0.0507 0.30141   4
   3   5   0 -0.0580 0.52955   2
   3   5   0 0.67346 3.85840   8
  -3   5   0 0.06062 0.19588  21
  -3   5   0 -3.8647 3.46736   6
   3   5   0 0.07523 0.20321  21
  -3   5   0 0.39357 0.28708   4
  -3   5   0 -0.2109 0.22505   4
  -3   5   0 0.23786 0.26348  16
  -3   5   0 -0.0574 0.29950   1
  -3   5   0 0.63485 0.22550  15
  -3   5   0 -0.0821 0.23898  15
  -3   5   0 -0.3481 0.27715  12
  -3   5   0 -0.1752 0.20101  11
   3   5   0 0.03059 0.34102   4
  -3   5   0 -0.4280 0.38847   2
   3   5   0 -0.0131 0.21466  21
  -3   5   0 -0.1326 0.25650  25
   3   5   0 0.01931 0.31894   3
   3   5   0 -0.5051 0.24977  25
   3   5   0 0.11808 0.23837  15
   3   5   0 -2.9313 3.11010   5
  -3   5   0 -0.4347 0.33576   3
   3   5   0 0.20929 0.27946  15
  -3   5   0 0.17452 0.18915  21
   3   5   0 -0.0569 0.27067  13
   3   5   0 0.07901 0.30539  18
  -3   5   0 0.41098 0.26401  13
   3   5   0 -1.1421 2.92658   7
   4  -5   0 16.0989 0.75461  16
   4  -5   0 19.0091 0.90599  13
   4  -5   0 15.3105 1.03552  14
   4  -5   0 17.3779 0.77786  15
   4  -5   0 18.0521 1.22620   3
   4  -5   0 17.4198 0.88840   4
  -4  -5   0 18.2147 1.21786   1
  -4  -5   0 18.1829 1.14982   3
   4  -5   0 16.9572 0.72172  16
   4  -5   0 15.9438 0.81865   4
   4  -5   0 18.5515 1.35604   2
   4  -5   0 19.0363 1.35550   1
   4  -5   0 16.9617 0.83953  19
   4  -5   0 22.9054 4.13183   9
  -4   5   0 17.0218 0.87171  13
   4   5   0 18.2722 1.08002   4
  -4   5   0 17.8389 1.11085   4
  -4   5   0 23.0493 5.56139   9
  -4   5   0 15.9373 0.80772  11
   4   5   0 18.3021 1.11251   4
  -4   5   0 18.1014 1.26367   1
  -4   5   0 18.9720 0.91841  15
  -4   5   0 19.7472 0.88865  15
   4   5   0 17.7847 0.90741  18
  -4   5   0 19.2827 1.17211   4
  -4   5   0 17.0833 1.17648   3
  -4   5   0 17.5790 0.86631  23
   4   5   0 17.3203 0.89685  13
   4   5   0 17.8794 1.33102   1
  -4   5   0 17.9792 0.82734  12
  -4   5   0 18.2607 0.86208  25
   4   5   0 17.8308 0.83726  21
   4   5   0 19.5294 0.87078  20
  -4   5   0 17.8892 1.27146   2
  -4   5   0 16.2349 4.93805   6
   4   5   0 18.3658 0.85450  15
   4   5   0 18.4488 0.88979  15
  -4   5   0 17.3004 0.81665  21
  -4   5   0 16.6633 3.36611   7
   4   5   0 17.9298 0.80542  21
   4   5   0 17.1183 1.18826   3
  -4   5   0 17.1552 0.85496  16
  -4   5   0 19.8207 0.89245  21
   5  -5   0 0.33730 0.27897  19
   5  -5   0 -0.1651 0.30114   4
   5  -5   0 0.08702 4.82148  10
  -5  -5   0 -0.4050 0.29126   3
   5  -5   0 0.34328 0.43018   3
  -5  -5   0 -0.1005 0.23792   4
  -5  -5   0 -0.0304 0.25513  16
  -5  -5   0 -0.3260 0.21223   4
   5  -5   0 0.61486 0.44318  14
  -5  -5   0 -0.1336 0.32402  22
  -5  -5   0 -0.2609 0.22074  15
   5  -5   0 0.47756 0.32491  13
   5  -5   0 0.38275 0.37836   2
   5  -5   0 -0.1957 0.44530   1
  -5  -5   0 -0.2591 0.20295  14
   5  -5   0 -0.1584 0.30799  15
   5  -5   0 0.63632 0.38654   4
  -5  -5   0 -0.0288 0.32433   1
   5   5   0 0.21231 0.19493  21
   5   5   0 -3.8857 3.07994  10
   5   5   0 -4.6582 5.71238   8
  -5   5   0 -0.1451 0.27751  15
  -5   5   0 0.16817 0.29894  15
  -5   5   0 0.14077 0.25720  21
  -5   5   0 -0.0752 0.22845  11
  -5   5   0 0.21666 0.41334   3
   5   5   0 0.59373 0.41190   1
  -5   5   0 0.22456 0.38278   4
  -5   5   0 -2.7156 2.71203   7
  -5   5   0 0.18763 0.31039  16
  -5   5   0 -0.0766 0.32189   2
  -5   5   0 -0.2443 0.23568  12
   5   5   0 0.10272 0.39527   3
  -5   5   0 -0.0859 0.38327   1
  -5   5   0 0.87864 3.25738  10
   5   5   0 0.03394 0.33260  18
   5   5   0 0.17666 0.28588  21
   5   5   0 -0.6216 3.44050   9
  -5   5   0 -0.1024 0.22924  23
   5   5   0 -0.6392 0.35265   4
  -5   5   0 -4.8373 3.49697   6
   5   5   0 0.00756 0.32932  20
  -5   5   0 0.36449 0.35668   4
  -5   5   0 0.19599 0.23917  21
  -5   5   0 4.38338 3.06497   9
   5   5   0 -0.5182 0.33830  15
   5   5   0 0.21412 0.39996   4
   5   5   0 0.08732 0.33675  13
   5   5   0 0.06483 0.32653  15
   5   5   0 -0.4911 3.82355   7
  -5   5   0 0.07110 0.25325  25
   6  -5   0 2.29309 0.74184   3
  -6  -5   0 1.43656 0.38185   4
  -6  -5   0 0.75241 0.49005   1
   6  -5   0 7.05792 5.44633   5
  -6  -5   0 1.09811 0.37439  16
   6  -5   0 1.31616 0.45561   4
  -6  -5   0 2.03258 0.40676  15
  -6  -5   0 2.06391 0.51320  22
   6  -5   0 1.96433 0.55267   4
   6  -5   0 1.98732 0.51185  13
  -6  -5   0 1.11012 0.41256   4
  -6  -5   0 1.30899 0.63498   3
   6  -5   0 1.72166 0.55947  14
  -6  -5   0 9.51876 4.16756   9
   6  -5   0 2.69378 0.45168  19
  -6   5   0 1.42092 0.40042  21
  -6   5   0 6.07270 3.98074   9
   6   5   0 5.25118 5.19798   7
   6   5   0 1.26201 0.40703  21
  -6   5   0 0.78583 0.51537   2
  -6   5   0 2.57881 0.39843  25
  -6   5   0 2.22354 0.54030  15
   6   5   0 4.13842 5.82561   8
   6   5   0 1.88847 0.43850  20
   6   5   0 2.69520 0.65942   4
   6   5   0 2.53810 0.54525  13
  -6   5   0 2.38842 0.58553  16
   6   5   0 1.19345 4.44076  10
  -6   5   0 2.15929 0.70001   4
  -6   5   0 1.60247 0.39643  11
  -6   5   0 1.96922 0.49366  21
   6   5   0 2.23410 0.49890  18
   6   5   0 1.17127 0.42844  15
  -6   5   0 2.26234 0.65100   3
  -6   5   0 2.12617 0.50117  15
   6   5   0 0.97264 0.57505   1
  -6   5   0 2.05677 0.60420   1
  -6   5   0 1.35962 0.54177   4
  -6   5   0 1.95975 0.43879  12
   6   5   0 2.20323 0.74810   3
   6   5   0 1.68246 0.47746  15
  -6   5   0 2.11697 0.47923  23
   6   5   0 2.57740 0.66539   4
   7  -5   0 204.602 5.75819  19
   7  -5   0 204.755 5.76369  24
   7  -5   0 212.256 6.06484  13
  -7  -5   0 214.845 5.96097  22
   7  -5   0 206.981 6.35758   4
   7  -5   0 204.449 6.13282   4
   7  -5   0 184.189 12.2712   7
   7  -5   0 197.618 7.08116   1
  -7  -5   0 192.013 5.64318  23
   7  -5   0 214.163 16.5440   5
   7  -5   0 209.867 6.10581  14
   7  -5   0 209.942 5.97937  21
   7  -5   0 211.087 6.83964   3
  -7  -5   0 205.761 6.09594   4
   7  -5   0 208.106 6.44276   2
   7  -5   0 214.939 19.3242  10
  -7  -5   0 208.392 12.1832   9
  -7  -5   0 203.605 6.07476   4
  -7  -5   0 208.645 6.60935   3
  -7  -5   0 204.606 5.76960  15
  -7  -5   0 207.976 5.78338  16
  -7  -5   0 208.713 6.87474   1
   7  -5   0 198.215 14.0812   9
   7   5   0 194.214 15.7295   5
  -7   5   0 203.665 6.65949   3
  -7   5   0 205.899 5.95866  15
   7   5   0 204.705 6.60339   4
  -7   5   0 205.201 6.51472   2
   7   5   0 200.621 5.77545  20
   7   5   0 208.369 17.2403   7
  -7   5   0 191.679 6.91399   1
   7   5   0 201.988 17.6901   6
  -7   5   0 197.053 5.77757  11
  -7   5   0 204.364 15.4682   9
   7   5   0 199.507 15.0777   9
  -7   5   0 197.665 5.75873  25
   7   5   0 209.436 6.59224   4
   7   5   0 203.493 7.11052   1
  -7   5   0 227.205 6.82681   4
   7   5   0 207.318 6.75737   3
  -7   5   0 212.949 12.9840   6
   7   5   0 197.312 5.96771  15
   7   5   0 178.621 5.89901  15
   7   5   0 198.568 5.60757  24
   7   5   0 228.081 16.7185   8
  -7   5   0 207.979 6.00418  21
   7   5   0 200.556 6.02407  13
   7   5   0 196.379 5.85328  21
  -7   5   0 200.526 6.05284  15
  -7   5   0 204.163 5.69576  12
   7   5   0 200.399 5.84764  18
  -7   5   0 210.439 6.11041  16
  -7   5   0 206.794 6.59230   4
  -7   5   0 221.691 14.9281  10
  -7   5   0 202.905 5.87540  23
   7   5   0 191.414 13.7756  10
   8  -5   0 7.62069 5.52199   5
   8  -5   0 0.70937 0.52346   2
   8  -5   0 -0.2005 0.35457   4
   8  -5   0 -0.1225 0.37172  14
  -8  -5   0 0.23330 0.42351   4
   8  -5   0 0.15674 0.29346  19
   8  -5   0 0.34002 0.40004  15
  -8  -5   0 0.54927 0.40960  16
   8  -5   0 0.18909 0.41557  21
   8  -5   0 0.30010 0.54689   4
   8  -5   0 -0.1143 0.54468   3
   8  -5   0 1.09188 0.49599   1
  -8  -5   0 0.67825 0.40259  23
   8  -5   0 0.71973 0.49493  13
   8  -5   0 0.76241 0.38597  24
   8  -5   0 -6.9448 6.19003  10
   8  -5   0 3.55758 6.45369   9
  -8  -5   0 0.70828 0.45136  22
  -8  -5   0 0.28742 0.47702   1
  -8  -5   0 -0.1809 0.39477  21
  -8  -5   0 0.08585 0.46416   3
  -8  -5   0 0.45093 0.45917   4
  -8  -5   0 11.3125 7.67359  10
   8   5   0 1.85920 5.91801   5
   8   5   0 -0.3225 0.43101  15
  -8   5   0 0.33169 0.58551   4
  -8   5   0 -1.4279 6.22243  10
  -8   5   0 0.25073 0.50666  15
   8   5   0 -0.1781 0.46744  13
  -8   5   0 0.07725 0.23183  11
  -8   5   0 -0.1437 0.55260   3
   8   5   0 -0.3612 0.34743  24
   8   5   0 -0.3291 0.53603   4
   8   5   0 0.76485 0.62457   4
   8   5   0 0.41955 0.55354   3
   8   5   0 -0.0997 0.34779  18
   8   5   0 4.70697 5.58525   9
   8   5   0 5.74052 7.43938   6
  -8   5   0 -3.7085 5.52341   9
  -8   5   0 -0.3106 0.31558  12
  -8   5   0 0.41427 0.44522   1
  -8   5   0 -0.0782 0.28910  23
  -8   5   0 -6.2644 5.52740   6
  -8   5   0 -0.2313 0.49045   4
   8   5   0 -0.0906 0.50618   1
   8   5   0 0.45875 5.84302  10
  -8   5   0 0.34127 0.41066  21
   8   5   0 0.18347 0.33268  20
  -8   5   0 0.21734 0.31716  25
   8   5   0 0.51430 0.39176  15
  -8   5   0 0.48159 0.47490  16
   8   5   0 7.27713 6.28743   7
   9  -5   0 -0.1880 0.34400   4
  -9  -5   0 0.23067 0.49802  21
   9  -5   0 0.63282 0.38037  19
   9  -5   0 0.46529 0.69484   3
   9  -5   0 -0.3389 0.31208  24
  -9  -5   0 0.05251 0.36777  23
  -9  -5   0 -0.5325 0.55536   1
   9  -5   0 -3.4881 6.79506   5
  -9  -5   0 0.15420 0.39604  22
   9  -5   0 0.15393 0.41262  15
  -9  -5   0 0.15575 0.48772   4
   9  -5   0 5.37001 8.94864  10
   9  -5   0 -0.4741 0.41439  13
   9  -5   0 -2.8952 7.32443   9
   9  -5   0 0.24479 0.54835  21
  -9  -5   0 -0.7237 0.42801   4
   9  -5   0 0.03598 0.47329  14
   9  -5   0 -10.546 6.86148   7
  -9  -5   0 -1.3066 0.50590   3
   9  -5   0 -0.5950 0.39072   2
   9  -5   0 0.08652 0.58153   4
   9  -5   0 -0.1307 0.58556   1
  -9  -5   0 3.49053 7.08733   9
  -9  -5   0 0.24232 0.32280  15
  -9  -5   0 0.40122 0.49828  16
   9   5   0 -10.038 7.96616   8
   9   5   0 0.57404 0.44211  18
   9   5   0 -0.4501 0.40753   1
  -9   5   0 0.20546 0.53336   1
   9   5   0 0.09627 0.35429  20
  -9   5   0 -0.0130 0.51109   3
  -9   5   0 0.08175 0.26056  26
  -9   5   0 0.06072 0.45521  21
  -9   5   0 -0.3233 0.50823  15
  -9   5   0 -4.8674 6.48772   6
  -9   5   0 0.25040 0.66744   4
  -9   5   0 -0.1579 0.47321  16
  -9   5   0 0.45452 0.32045  11
  -9   5   0 -0.5504 0.37146  25
  -9   5   0 0.25996 0.39463  12
   9   5   0 0.24542 0.47889  13
   9   5   0 0.00162 0.52410  15
   9   5   0 0.24274 0.52677   3
   9   5   0 1.28032 6.71356   5
   9   5   0 0.35322 0.52187   4
  -9   5   0 -12.250 6.50224  10
  -9   5   0 0.37358 0.67929   4
   9   5   0 0.77687 0.68067   4
  -9   5   0 0.36529 7.59602   9
   9   5   0 11.5915 6.02787  10
   9   5   0 -12.246 7.68581   9
   9   5   0 0.37051 0.38532  24
  -9   5   0 -0.4876 0.30171  23
   9   5   0 10.3940 6.60173   7
  10  -5   0 0.41217 0.57598  21
 -10  -5   0 -0.1912 0.56676  21
 -10  -5   0 -0.3390 0.63614   4
  10  -5   0 -0.0219 0.48300   4
  10  -5   0 -0.6580 0.52100  14
 -10  -5   0 0.47595 0.56016   4
  10  -5   0 1.42103 0.60278  13
  10  -5   0 -0.6914 0.44807   2
  10  -5   0 -0.1185 0.30852  19
  10  -5   0 0.99493 0.62697  15
 -10  -5   0 -0.2330 0.43032  15
  10  -5   0 0.70840 0.73982   1
 -10  -5   0 -0.0310 0.43464  22
  10  -5   0 0.67717 0.76877   4
 -10  -5   0 -0.6811 0.47345   1
  10  -5   0 -0.5142 0.60334   3
 -10  -5   0 -0.3069 0.50431  16
 -10  -5   0 -0.7030 0.69842   3
  10  -5   0 0.32581 0.40029  24
 -10  -5   0 -0.0829 0.38855  23
  10   5   0 0.33218 0.49311  18
 -10   5   0 -0.0696 0.39908  23
 -10   5   0 0.02969 0.49480  21
  10   5   0 0.00192 0.41478  24
 -10   5   0 0.14646 0.63459  16
 -10   5   0 -0.0084 0.32592  11
  10   5   0 -0.1360 0.70980   1
 -10   5   0 -0.8362 0.43153   3
  10   5   0 -0.5027 0.60793   3
 -10   5   0 0.78878 0.80499   4
  10   5   0 -0.4304 0.34877  20
  10   5   0 -0.3211 0.55534  15
  10   5   0 0.97486 0.53605  13
 -10   5   0 0.42498 0.55534  15
 -10   5   0 0.10405 0.47480   1
  10   5   0 0.05834 0.62482   4
 -10   5   0 -0.3028 0.72201   4
  10   5   0 0.73851 0.85653   4
  11  -5   0 0.29522 0.58128  14
 -11  -5   0 -0.4269 0.74022   3
  11  -5   0 0.00620 0.45414  24
 -11  -5   0 0.32125 0.60098  16
 -11  -5   0 -0.0808 0.48857  22
  11  -5   0 0.09181 0.37636  19
 -11  -5   0 1.17139 0.73720   4
 -11  -5   0 1.10171 0.54456  15
 -11  -5   0 0.00273 0.43965  23
  11  -5   0 0.12289 0.51760  15
  11  -5   0 0.36615 0.53621  16
  11  -5   0 0.77814 0.84882   4
 -11  -5   0 -0.1690 0.62326   1
  11  -5   0 0.50653 0.74118   3
  11  -5   0 0.19752 0.67446  13
 -11  -5   0 -0.1617 0.64369  21
  11  -5   0 0.31873 0.59982  21
 -11  -5   0 0.49160 0.46193  11
  11  -5   0 -0.2651 0.61132   2
  11  -5   0 0.32268 0.60608   4
  11  -5   0 -0.1407 0.71604   1
 -11  -5   0 -0.2464 0.58160   4
  11   5   0 0.13456 0.45640  24
 -11   5   0 0.42128 0.34240  11
  11   5   0 0.58258 0.81341   4
 -11   5   0 0.05232 0.68617  15
 -11   5   0 0.36917 0.54941  21
  11   5   0 -0.0326 0.74544   1
  11   5   0 0.03579 0.36681  21
  11   5   0 0.57687 0.79957   3
 -11   5   0 0.42798 0.67598   1
  11   5   0 -0.7765 0.54837  15
 -11   5   0 0.16821 0.74185   4
  11   5   0 0.19329 0.49358  20
 -11   5   0 0.14669 0.49443  23
  11   5   0 -0.0908 0.48832  18
 -11   5   0 1.02275 0.71617  16
 -11   5   0 -0.6126 0.66895   3
 -11   5   0 0.07328 0.79805   4
  11   5   0 -0.1625 0.81834   4
  11   5   0 -0.7088 0.61239  13
  12  -5   0 9.76321 1.52142  13
  12  -5   0 5.94324 1.59932   1
  12  -5   0 9.30613 1.12367  16
 -12  -5   0 5.27667 1.27342   1
 -12  -5   0 7.92131 1.03093  15
 -12  -5   0 8.54154 1.41995   4
  12  -5   0 7.56614 1.61393   3
  12  -5   0 4.87414 0.96112   2
  12  -5   0 8.88477 1.16580  15
 -12  -5   0 6.98896 0.92000  11
  12  -5   0 9.29359 1.56887   4
 -12  -5   0 8.14170 0.75539  23
 -12  -5   0 9.17273 1.25320  16
  12  -5   0 6.42889 0.79874  24
  12  -5   0 7.68139 1.22818  21
  12  -5   0 6.18792 0.70566  19
 -12  -5   0 8.10635 0.92767  22
 -12  -5   0 6.27468 1.11001  21
  12  -5   0 9.49310 1.63571   4
  12  -5   0 9.61278 1.12150  14
 -12  -5   0 6.93074 1.15280   4
 -12  -5   0 7.57502 1.50947   3
  12   5   0 6.42035 1.50414   4
  12   5   0 8.84005 1.36171  13
 -12   5   0 9.90867 1.57154  16
  12   5   0 7.18393 1.50590   3
  12   5   0 7.32424 1.20188  15
 -12   5   0 5.78303 1.36790   4
 -12   5   0 9.16303 1.05930  27
 -12   5   0 7.49893 1.13965  23
  12   5   0 4.56258 1.30534   4
  12   5   0 6.08545 1.45879   1
 -12   5   0 6.51728 1.38532   3
  12   5   0 7.12171 0.87616  20
 -12   5   0 8.91903 1.06247  21
 -12   5   0 9.34066 1.90656   4
  12   5   0 6.97200 0.83682  24
 -12   5   0 6.76222 0.78916  11
  12   5   0 7.55777 1.00593  18
 -12   5   0 10.5468 1.50741  15
 -12   5   0 7.04519 1.54397   1
 -13  -5   0 0.22563 0.78753  15
  13  -5   0 0.46785 0.74829   4
  13  -5   0 0.34707 0.71443  15
  13  -5   0 0.19161 0.98941   4
 -13  -5   0 0.33055 0.61379  22
 -13  -5   0 -0.4022 0.73866  16
  13  -5   0 0.10160 1.03145   1
  13  -5   0 0.37079 0.89881   3
 -13  -5   0 -1.1588 0.62063   4
 -13  -5   0 0.11581 0.46617  11
  13  -5   0 0.94463 0.57031  24
 -13  -5   0 1.02063 0.54491  23
  13  -5   0 0.12725 0.65123  21
  13  -5   0 0.83763 0.70152  16
  13  -5   0 0.04663 0.39954  19
 -13  -5   0 0.02947 0.65319   4
  13  -5   0 -0.8248 0.52997  13
  13  -5   0 0.39352 0.59633  14
  13  -5   0 0.30474 0.72155   2
 -13   5   0 0.24642 0.41418  11
  13   5   0 0.47974 0.69767   3
  13   5   0 -0.3288 0.55418  13
 -13   5   0 0.97394 0.61242  23
 -13   5   0 -0.6678 0.65006  16
 -13   5   0 0.68566 0.37671  27
  13   5   0 0.02219 0.50466  24
 -13   5   0 0.11253 0.81383   4
  13   5   0 0.27713 0.76665   4
 -13   5   0 -0.6747 0.63576   3
  13   5   0 0.59185 0.73513  15
 -13   5   0 -0.3491 0.53944  21
 -13   5   0 -0.4860 0.67385   1
  13   5   0 -0.8935 1.03066   4
 -13   5   0 0.70233 0.78043  15
  13   5   0 -0.0902 0.78050   1
  13   5   0 -0.0971 0.53401  18
  13   5   0 0.25041 0.49030  20
  14  -5   0 1.15482 0.81368  13
  14  -5   0 0.09066 0.54223  24
 -14  -5   0 -0.7179 0.86035   4
 -14  -5   0 -0.0853 0.73674  16
  14  -5   0 0.03267 0.55030  14
  14  -5   0 -0.9519 1.01089   1
 -14  -5   0 0.86857 0.81470  15
  14  -5   0 -0.5200 0.85422   3
  14  -5   0 1.07038 0.78810  16
 -14  -5   0 -0.8204 0.83714   4
 -14  -5   0 0.31977 0.65650  22
 -14  -5   0 0.27486 0.57904  23
 -14  -5   0 0.01739 0.48504  11
  14  -5   0 -1.3652 0.72542  15
  14  -5   0 -1.0028 0.80780   4
  14  -5   0 0.05298 0.84041   4
  14  -5   0 0.84129 0.44081  19
  14   5   0 1.01417 0.50081  18
  14   5   0 0.41691 0.75072  15
  14   5   0 0.69226 0.69719  13
  14   5   0 1.19312 1.17485   4
  14   5   0 0.36394 0.53979  24
 -14   5   0 -0.8034 0.48446  23
 -14   5   0 -0.1637 0.93298  15
  14   5   0 0.14531 0.97730   1
 -14   5   0 -0.1521 0.84154   1
 -14   5   0 1.00096 0.97508   3
 -14   5   0 -0.2144 0.42055  27
 -14   5   0 0.39047 0.60922  21
  14   5   0 -0.3051 0.46092  20
 -14   5   0 -0.6816 0.86974   4
 -14   5   0 -0.4757 0.84156  16
  14   5   0 0.00822 0.79867   3
 -14   5   0 0.26892 0.41888  11
  15  -5   0 23.9995 1.56203  24
 -15  -5   0 24.8951 1.45253  11
 -15  -5   0 21.6152 1.72915  15
  15  -5   0 17.4481 2.24306   2
 -15  -5   0 22.1746 1.50618  22
  15  -5   0 19.2901 1.63273  15
  15  -5   0 21.3793 1.29614  19
 -15  -5   0 25.1723 1.77567  16
  15  -5   0 25.0022 1.74346  14
  15  -5   0 22.3267 1.85057  16
 -15  -5   0 23.2286 1.33368  23
  15  -5   0 19.3780 2.27110   4
  15  -5   0 24.4903 2.00464  13
  15  -5   0 21.6944 2.23641   4
  15  -5   0 23.0070 2.91157   1
  15  -5   0 21.8575 2.69423   3
 -15  -5   0 20.9842 2.22601   4
 -15   5   0 21.5118 1.83956  21
 -15   5   0 23.2160 2.66398   3
  15   5   0 18.5834 1.86311  16
 -15   5   0 21.5533 1.52317  11
 -15   5   0 19.6483 2.54582   1
 -15   5   0 22.4544 1.59942  23
  15   5   0 20.9836 1.85043  15
  15   5   0 19.5511 2.80773   1
 -15   5   0 22.0688 2.05145  16
 -15   5   0 22.8203 2.07762  15
  15   5   0 24.0868 2.69006   3
  15   5   0 23.4503 2.00876  13
  15   5   0 21.9627 1.55299  18
 -15   5   0 26.5260 2.71329   4
  15   5   0 20.9675 1.48893  20
  15   5   0 21.9426 1.42702  24
  15   5   0 21.1856 2.33531   4
 -15   5   0 23.5309 1.46071  27
  16  -5   0 0.17450 0.51605  19
  16  -5   0 -1.5799 1.22822   1
 -16  -5   0 -1.5574 1.04292   4
  16  -5   0 -0.1258 0.55474  24
 -16  -5   0 -0.4005 0.59804  23
  16  -5   0 -1.2044 1.03032   4
 -16  -5   0 0.38081 0.92613  15
 -16  -5   0 0.80658 1.07656   4
  16  -5   0 -1.2591 1.05222   3
  16  -5   0 -2.0093 0.95794  15
  16  -5   0 -0.1839 0.99925  13
 -16  -5   0 0.38917 0.55793  11
  16  -5   0 -0.5270 1.03310   2
  16  -5   0 0.26305 0.87672  16
  16  -5   0 -0.5812 0.74263  14
 -16  -5   0 0.79970 0.91179  16
 -16  -5   0 -0.3649 0.65491  22
  16   5   0 0.30760 1.08344   1
  16   5   0 1.05640 1.20677   4
 -16   5   0 0.27266 0.43521  27
  16   5   0 0.29001 0.69862  18
 -16   5   0 0.66892 0.88285  21
  16   5   0 1.09842 0.93876  16
  16   5   0 -0.7114 0.94866  15
  16   5   0 -0.8742 0.49252  20
 -16   5   0 0.61183 0.82266  15
 -16   5   0 -0.1618 0.50048  23
 -16   5   0 0.28240 0.80373  16
 -16   5   0 -0.2224 1.08995   4
 -16   5   0 0.70572 0.61514  11
  16   5   0 0.16850 0.62946  24
  16   5   0 0.46992 0.89692   3
  16   5   0 2.46501 1.05597  13
 -16   5   0 1.25336 1.18392   1
  17  -5   0 -1.5238 1.58029   1
  17  -5   0 2.05683 1.08639  13
 -17  -5   0 1.33828 0.81268  22
 -17  -5   0 1.26620 0.70521  11
  17  -5   0 2.13646 0.87071  24
  17  -5   0 2.62298 1.08142  16
 -17  -5   0 0.64699 0.87134  16
  17  -5   0 1.01215 0.49021  19
  17  -5   0 -0.2760 1.07954  15
  17  -5   0 2.28827 0.94185  14
  17  -5   0 -1.6553 1.36646   2
 -17  -5   0 1.74251 0.70966  23
  17   5   0 0.13186 1.06355  15
 -17   5   0 1.92279 0.89402  23
  17   5   0 2.95364 1.08402  21
 -17   5   0 1.57686 1.19749  15
  17   5   0 1.65093 0.81290  18
  17   5   0 2.28793 1.17253  16
 -17   5   0 2.35307 0.72287  27
 -17   5   0 0.63665 1.41963   1
 -17   5   0 2.19675 0.83016  11
  17   5   0 0.86807 0.73022  20
  17   5   0 2.16685 0.80178  24
  17   5   0 -1.3234 1.21996   1
 -17   5   0 2.55480 1.29137  16
  17   5   0 -0.5720 0.86950  13
 -17   5   0 2.57625 0.97406  21
  18  -5   0 3.00683 1.38043  13
  18  -5   0 1.55996 0.65587  19
 -18  -5   0 0.94491 0.86961  22
  18  -5   0 0.90973 1.12825  16
 -18  -5   0 1.79377 0.84385  11
 -18  -5   0 1.12333 1.06489  16
 -18  -5   0 0.32403 0.73330  23
  18  -5   0 0.77510 1.13092  15
  18  -5   0 1.36215 0.78853  24
  18  -5   0 3.39826 1.79493   1
  18  -5   0 1.42257 1.70024   2
  18  -5   0 1.65735 0.90381  14
  18   5   0 1.76937 1.03670  13
 -18   5   0 2.28907 1.06515  21
  18   5   0 2.16487 0.87504  18
 -18   5   0 2.26235 0.88431  23
  18   5   0 1.02960 1.15708  16
  18   5   0 1.55591 0.92394  24
  18   5   0 -0.1615 0.95890  15
 -18   5   0 0.79033 1.69869   1
 -18   5   0 1.01114 0.70374  11
  18   5   0 1.50380 0.82016  20
  18   5   0 0.09926 1.27556   1
 -18   5   0 1.80524 1.27344  15
 -18   5   0 1.36601 0.67096  27
 -18   5   0 1.95521 1.24955  16
 -19  -5   0 -0.7364 0.84120  16
  19  -5   0 -0.3067 1.00834  16
  19  -5   0 -0.3858 2.07991   1
  19  -5   0 0.41648 0.80298  14
  19  -5   0 1.03433 0.64477  19
  19  -5   0 -0.3699 1.15869  13
 -19   5   0 0.57081 1.28190  15
  19   5   0 -1.1951 0.90409  13
  19   5   0 0.85928 1.26664  16
  19   5   0 -0.3447 0.86496  21
  19   5   0 0.13373 0.78303  20
  19   5   0 -2.4955 1.33193   1
  19   5   0 -0.1694 0.87748  15
 -19   5   0 0.39684 1.11290  21
  19   5   0 -0.8667 0.85219  18
 -19   5   0 -0.1288 0.77370  23
 -19   5   0 -0.6901 0.65914  11
 -19   5   0 0.62905 0.62324  27
 -19   5   0 -1.6715 0.69930  16
  19   5   0 -0.1647 0.75574  24
   0  -6   0 894.539 22.1834  22
   0  -6   0 848.372 22.0320  19
   0  -6   0 825.140 22.2383  14
   0   6   0 839.090 28.3443   5
   0   6   0 848.817 29.1267   7
   0   6   0 870.212 21.9695   4
   0   6   0 840.981 21.9650   4
   0   6   0 829.845 21.8485  16
   0   6   0 864.160 23.2760   2
   0   6   0 886.000 32.1716   8
   0   6   0 845.866 22.2776  12
   0   6   0 883.802 21.8961  13
   0   6   0 849.420 22.3628  25
   0   6   0 844.311 34.2904   6
   1  -6   0 0.75222 3.08432  10
   1   6   0 7.33124 3.79394   7
  -1   6   0 3.86821 4.38112   8
  -1   6   0 7.83658 2.67690   9
   2  -6   0 1.42822 0.31313   1
   2  -6   0 1.41137 0.54139   2
   2  -6   0 1.67597 0.35684   1
   2  -6   0 1.69825 0.40211   3
   2  -6   0 2.23400 0.38702  19
  -2  -6   0 1.65830 0.39957  22
  -2  -6   0 1.88756 0.45996  14
  -2  -6   0 1.47936 0.32874   3
  -2  -6   0 5.61786 3.37092  10
   2  -6   0 2.08348 0.38481   3
   2  -6   0 1.45397 0.49792  14
  -2  -6   0 1.11474 0.33742   3
   2   6   0 2.06282 0.26814  21
  -2   6   0 2.05091 0.42840  12
  -2   6   0 1.37181 0.60499   2
  -2   6   0 -2.1791 3.30026   5
  -2   6   0 1.56382 0.35814   4
  -2   6   0 2.34345 0.32279  15
   2   6   0 -0.8967 2.86922   5
   2   6   0 2.05868 0.46290  18
   2   6   0 1.24654 4.42096   8
  -2   6   0 2.45675 0.43812  25
   2   6   0 2.47932 0.38676   4
  -2   6   0 2.41876 0.32775  21
   2   6   0 2.61683 0.30978  21
   2   6   0 1.99657 0.36220   4
   2   6   0 -2.2224 4.51498   6
   2   6   0 2.00662 0.33786  13
  -2   6   0 2.47836 0.36637  13
  -2   6   0 2.42862 0.41816  11
  -2   6   0 2.25460 0.27011  21
  -2   6   0 2.16284 0.40898   1
   2   6   0 2.78017 0.54019  25
  -2   6   0 -1.9720 2.24732   7
  -2   6   0 2.00173 0.42719   4
   2   6   0 1.96629 0.46180   1
   2   6   0 2.51942 0.74324   2
   2   6   0 2.04956 0.30122  16
  -2   6   0 2.26466 0.35256  15
   2   6   0 1.80378 0.39872   3
  -2   6   0 2.36438 0.32532  16
  -2   6   0 4.16920 3.97792   8
  -2   6   0 2.54852 0.43227   3
   3  -6   0 220.314 6.82744   2
   3  -6   0 211.060 6.28166  14
   3  -6   0 211.449 6.43785   1
   3  -6   0 240.701 12.4526  10
  -3  -6   0 190.690 11.8358  10
   3  -6   0 222.499 6.00283  19
  -3  -6   0 229.703 6.16928  22
  -3  -6   0 222.941 6.14218   3
  -3  -6   0 211.376 6.11590   3
  -3  -6   0 214.102 5.98437  14
  -3  -6   0 217.378 6.21585   1
  -3   6   0 222.918 5.86678  21
   3   6   0 187.683 11.0371   9
  -3   6   0 236.668 12.9823   5
  -3   6   0 218.238 6.24310   4
   3   6   0 210.799 5.82454  21
  -3   6   0 221.706 6.00481  12
   3   6   0 224.476 5.86542  21
   3   6   0 222.580 5.90246  15
   3   6   0 215.931 6.15048   4
  -3   6   0 208.436 6.27914   3
  -3   6   0 226.980 5.91292  15
   3   6   0 215.462 6.01695  18
  -3   6   0 220.678 6.48260   1
   3   6   0 212.089 5.87204  15
   3   6   0 228.548 16.1527   8
  -3   6   0 221.866 10.2425   8
   3   6   0 220.759 17.1713   6
  -3   6   0 200.808 5.91019  13
   3   6   0 241.041 14.1212   7
  -3   6   0 215.572 5.88135  16
  -3   6   0 219.874 6.18087   4
  -3   6   0 198.413 10.9392   9
   3   6   0 205.277 5.91162  13
   3   6   0 219.481 6.42761  25
   3   6   0 219.749 6.10949   4
   3   6   0 214.488 5.91543  20
  -3   6   0 219.452 5.90814  21
   3   6   0 211.404 6.25173   3
  -3   6   0 226.014 6.80954   2
   3   6   0 207.428 12.3857   5
  -3   6   0 220.900 13.5214   6
  -3   6   0 211.202 5.93827  11
  -3   6   0 221.534 6.06565  25
  -3   6   0 217.294 5.92045  15
  -4  -6   0 0.80071 0.39115   1
   4  -6   0 0.34079 0.37154   1
   4  -6   0 -3.5121 4.04818  10
  -4  -6   0 -0.1917 0.30583   3
   4  -6   0 -0.1761 0.31844   3
  -4  -6   0 0.24562 0.25018  14
   4  -6   0 1.20595 0.39108  14
  -4  -6   0 -1.8591 5.18616  10
  -4  -6   0 0.18231 0.36614  22
   4  -6   0 0.00891 0.27665  19
   4  -6   0 0.02759 0.41170   2
   4  -6   0 0.12480 0.21897  13
  -4   6   0 0.03618 0.40727   4
  -4   6   0 -5.8905 4.86005   5
   4   6   0 -5.4952 3.86525   7
  -4   6   0 0.43028 0.38191   4
   4   6   0 -0.2089 0.45708   2
  -4   6   0 -0.2487 0.32958  12
  -4   6   0 4.46710 3.92751   9
  -4   6   0 0.03358 0.28750  15
   4   6   0 0.76217 0.29449  15
  -4   6   0 0.22174 0.21571  21
   4   6   0 0.08811 0.41723   1
   4   6   0 -0.2545 4.07495   5
   4   6   0 -0.3777 0.32018  18
   4   6   0 0.26804 0.31519  20
   4   6   0 0.20939 0.21889  21
   4   6   0 -6.5312 6.44881   8
  -4   6   0 0.01086 0.33657   1
  -4   6   0 0.22740 0.25577  25
   4   6   0 0.84524 4.81129   6
   4   6   0 -0.0522 0.42188   3
   4   6   0 -0.0366 0.30361  15
   4   6   0 0.54421 0.43003  25
  -4   6   0 0.27551 0.34982   2
  -4   6   0 0.61359 0.33048  13
   4   6   0 0.03232 0.30385  13
  -4   6   0 0.21701 0.30236  15
  -4   6   0 0.41847 0.20513  21
  -4   6   0 0.05483 0.23777  11
   4   6   0 -0.2200 0.38256   4
   4   6   0 -0.4336 0.35811   4
  -4   6   0 -4.8526 3.79541   6
  -4   6   0 -0.0400 0.38223   3
  -4   6   0 0.72286 0.37970  16
   5  -6   0 477.332 13.4653   3
   5  -6   0 493.542 13.5736   2
   5  -6   0 513.168 17.6201   9
   5  -6   0 487.681 12.8230  13
  -5  -6   0 473.882 12.6050  14
   5  -6   0 476.437 12.7201   4
   5  -6   0 484.601 12.7878  19
   5  -6   0 492.768 25.3954  10
   5  -6   0 457.175 12.5169  16
  -5  -6   0 473.194 13.4504   1
   5  -6   0 496.334 12.6741   4
   5  -6   0 481.593 12.5981  16
  -5  -6   0 480.600 21.8848  10
  -5  -6   0 473.554 13.2478   3
   5  -6   0 487.484 13.1287  14
   5  -6   0 470.202 13.7374   1
  -5  -6   0 497.898 12.9643  22
  -5   6   0 486.129 12.7675  21
  -5   6   0 492.868 13.3625   4
   5   6   0 496.282 13.2930   4
  -5   6   0 493.708 12.8421  21
  -5   6   0 498.936 22.3772   9
  -5   6   0 482.737 13.7133   1
  -5   6   0 438.315 21.0405   6
  -5   6   0 492.684 13.4227   3
   5   6   0 466.268 25.3389   7
   5   6   0 505.636 13.4632   3
  -5   6   0 460.812 12.8188  23
   5   6   0 495.992 27.9670   8
   5   6   0 469.369 22.9919   5
  -5   6   0 487.294 13.4923   2
   5   6   0 495.028 13.7546   1
   5   6   0 481.779 13.2993  25
  -5   6   0 475.548 12.7557  11
  -5   6   0 475.837 24.3315   5
   5   6   0 467.921 28.1342   6
  -5   6   0 485.125 12.6997  12
  -5   6   0 482.663 12.8524  16
  -5   6   0 475.763 12.8062  15
   5   6   0 469.318 12.7361  20
   5   6   0 473.843 12.7310  21
  -5   6   0 459.940 18.0787  10
   5   6   0 486.161 12.8520  18
   5   6   0 478.885 21.3676   9
   5   6   0 479.129 12.7527  21
  -5   6   0 492.030 12.8012  25
   5   6   0 484.013 13.3073   4
   5   6   0 477.959 12.8787  13
   5   6   0 485.628 12.8151  15
  -5   6   0 468.388 13.3123   4
   5   6   0 488.956 12.8328  15
  -5   6   0 479.489 12.8610  15
   6  -6   0 16.0530 1.39291   2
  -6  -6   0 17.3443 1.04456  22
   6  -6   0 17.6402 0.90867  16
  -6  -6   0 15.8976 0.77441  14
   6  -6   0 16.6919 1.02704  13
   6  -6   0 18.6424 1.56027   1
   6  -6   0 6.78242 5.97685   9
   6  -6   0 15.6944 0.89854  15
   6  -6   0 17.8014 1.12434   4
   6  -6   0 17.1794 1.48241   3
   6  -6   0 16.0128 8.63100  10
  -6  -6   0 15.9402 1.31959   3
   6  -6   0 15.1362 0.89977  19
  -6  -6   0 16.4521 0.74737  16
   6  -6   0 17.6699 1.12569  21
   6  -6   0 19.9915 1.20701  14
   6  -6   0 17.1398 0.97832   4
  -6  -6   0 17.6180 7.16819  10
  -6  -6   0 16.7773 1.39000   1
  -6   6   0 15.9851 1.43761   1
   6   6   0 2.57454 8.70122   8
   6   6   0 15.3091 0.94150  20
  -6   6   0 16.3891 1.31666   4
   6   6   0 21.7833 6.73568   7
   6   6   0 12.8325 6.71553   6
   6   6   0 20.0309 4.91487  10
   6   6   0 21.7111 7.25125   9
  -6   6   0 16.0406 0.86782  12
  -6   6   0 17.2292 1.37945   3
  -6   6   0 17.6981 1.07017  15
  -6   6   0 27.4879 6.92338  10
  -6   6   0 10.3218 6.42764   6
  -6   6   0 17.5368 1.05223  16
  -6   6   0 17.6255 1.01585  15
  -6   6   0 25.4724 7.26365   5
   6   6   0 17.9271 1.03894  15
   6   6   0 17.9805 1.36341   4
   6   6   0 18.2148 1.34017   4
  -6   6   0 17.4636 1.32795   4
   6   6   0 15.7813 0.93068  21
   6   6   0 16.3058 1.05660  13
  -6   6   0 15.2030 0.88959  21
  -6   6   0 22.9376 3.76979   7
  -6   6   0 17.3509 0.99246  21
   6   6   0 16.3736 1.44348   3
  -6   6   0 16.2244 0.97638  23
  -6   6   0 15.8336 1.39896   2
   6   6   0 16.5328 1.55226   1
   6   6   0 15.8737 1.00100  18
   6   6   0 22.5654 6.34596   5
   6   6   0 17.8100 0.93590  21
  -6   6   0 14.9976 6.27727   9
  -6   6   0 15.4304 0.91631  25
   6   6   0 16.0945 1.00229  15
  -6   6   0 16.7874 0.91802  11
  -7  -6   0 -0.0821 0.30626   4
  -7  -6   0 -4.9163 4.91388   9
   7  -6   0 0.83632 0.55946   2
   7  -6   0 -0.2020 0.45869   4
   7  -6   0 0.22155 0.35685  13
   7  -6   0 0.15934 0.64233   3
  -7  -6   0 0.38174 0.41219  22
  -7  -6   0 0.51878 0.33031   4
   7  -6   0 0.69319 0.35113  19
   7  -6   0 0.80577 0.52358  14
  -7  -6   0 -0.0297 0.44298   3
  -7  -6   0 0.40497 0.37211  15
   7  -6   0 -0.4403 0.33509  21
   7  -6   0 0.06722 0.44162  15
   7  -6   0 1.02109 0.40852   4
  -7  -6   0 0.80972 0.45389   1
  -7  -6   0 -0.1173 0.31014  16
   7  -6   0 0.13725 0.40011  16
  -7   6   0 0.55731 0.35392  23
   7   6   0 -0.1292 0.52296   4
   7   6   0 0.07846 0.34850  18
  -7   6   0 -0.0553 0.29080  11
  -7   6   0 0.22683 0.39504   1
   7   6   0 -0.1409 0.27969  21
  -7   6   0 2.03006 5.34771   5
   7   6   0 -2.0944 4.88945  10
   7   6   0 0.49147 0.38519  24
  -7   6   0 -0.0483 0.51342   3
   7   6   0 -0.0840 0.46673   4
  -7   6   0 0.53592 0.36005  25
   7   6   0 -8.1638 5.76613   7
   7   6   0 0.48966 0.45911  13
  -7   6   0 0.03578 0.30663  21
  -7   6   0 -0.0520 0.37421  15
  -7   6   0 0.84851 0.58932   4
  -7   6   0 0.44427 0.35296  21
  -7   6   0 0.41182 0.50770   2
   7   6   0 -3.2562 5.91641   5
  -7   6   0 -0.1254 0.30818  12
   7   6   0 0.64027 0.52450  15
  -7   6   0 0.82604 0.61128   4
   7   6   0 0.42215 0.49955   1
  -7   6   0 -3.7768 5.06607  10
   7   6   0 0.08576 0.40839  21
   7   6   0 0.37528 0.63286   3
  -7   6   0 0.13317 0.40515  16
   7   6   0 -0.0466 0.41380  15
  -7   6   0 -0.0978 0.43112  15
   7   6   0 -1.5524 5.87712   9
   7   6   0 0.26060 0.36438  20
   8  -6   0 46.0304 2.36074   2
  -8  -6   0 41.9778 2.48516   1
   8  -6   0 42.0957 1.78709  16
   8  -6   0 42.8899 2.02305  14
  -8  -6   0 45.6904 1.92947   4
   8  -6   0 44.7684 1.74260  19
  -8  -6   0 42.3647 1.67382  15
   8  -6   0 60.6759 8.95313   7
   8  -6   0 45.6177 2.59323   3
  -8  -6   0 44.2603 1.88887  22
   8  -6   0 42.2177 1.90079  21
  -8  -6   0 42.6752 1.65176  16
  -8  -6   0 45.4344 2.38955   3
   8  -6   0 58.5165 10.3479   5
   8  -6   0 42.5991 2.16540   4
   8  -6   0 44.1014 1.95897  13
  -8  -6   0 44.9617 8.75457   9
   8  -6   0 40.7115 1.92464   4
   8  -6   0 57.3864 11.0525   9
  -8  -6   0 42.3452 1.87847   4
   8  -6   0 56.5656 15.6855  10
   8   6   0 38.7660 1.90157  15
  -8   6   0 45.1747 2.45008   3
   8   6   0 51.8361 10.0612   7
  -8   6   0 41.9943 1.72537  25
  -8   6   0 47.9166 12.2866   9
   8   6   0 44.4011 1.84100  21
   8   6   0 43.0264 1.76862  20
  -8   6   0 46.9483 1.96430  21
   8   6   0 43.6037 2.42491   4
  -8   6   0 44.9209 2.03252  16
   8   6   0 44.1427 2.77768   1
   8   6   0 44.5786 2.51092   3
   8   6   0 42.5755 1.60204  24
  -8   6   0 42.7413 2.36934   4
   8   6   0 55.3726 12.1829   9
   8   6   0 50.6044 9.73985   5
  -8   6   0 43.0832 1.84395  23
   8   6   0 42.4428 1.80840  21
  -8   6   0 42.6748 1.68538  12
  -8   6   0 45.8277 2.53680   4
  -8   6   0 44.8732 2.69871   1
   8   6   0 43.2307 1.82776  18
   8   6   0 44.0239 1.98436  13
  -8   6   0 43.6621 1.99546  15
  -8   6   0 44.6246 1.76444  11
   8   6   0 44.9143 1.95443  15
  -8   6   0 48.3270 8.61890   6
   8   6   0 44.3443 2.43751   4
  -9  -6   0 0.35763 0.50322   4
  -9  -6   0 0.23894 0.31065  21
   9  -6   0 0.16009 0.55371   4
   9  -6   0 0.22954 0.57761   1
  -9  -6   0 -0.1675 0.42051  23
   9  -6   0 0.84906 0.63420  14
   9  -6   0 -0.8184 0.46720  15
   9  -6   0 0.30805 0.35879  19
  -9  -6   0 -0.7087 0.37784  22
  -9  -6   0 0.37195 0.38745  16
   9  -6   0 0.64471 0.48615  16
  -9  -6   0 -0.1739 0.40793   4
   9  -6   0 -0.4197 0.51814   2
   9  -6   0 -0.0965 0.50575  13
   9  -6   0 0.39668 0.72300   3
  -9  -6   0 -0.8755 0.59498   3
  -9  -6   0 -0.0144 0.38887  15
  -9  -6   0 0.91012 0.71861   1
   9  -6   0 -0.2840 0.48090   4
   9  -6   0 -0.1582 0.56800  21
  -9   6   0 -0.2912 0.44518   3
   9   6   0 -0.3861 0.41103  18
  -9   6   0 0.47546 0.55679   4
  -9   6   0 0.08206 0.42259  12
  -9   6   0 0.64193 0.52975  15
   9   6   0 0.29528 0.59549  13
   9   6   0 -0.3630 0.59780   3
  -9   6   0 -0.0112 0.30205  11
   9   6   0 -0.7276 0.69297  15
  -9   6   0 0.62522 0.49492  21
   9   6   0 -0.8490 0.39194  15
  -9   6   0 0.48435 0.36083  26
   9   6   0 -0.4098 0.69761   4
  -9   6   0 0.17408 0.35882  23
   9   6   0 -0.2316 0.39410  21
   9   6   0 -0.3503 0.55954   4
   9   6   0 0.24040 0.64405   1
  -9   6   0 -0.2050 0.58945  16
   9   6   0 -0.2614 0.37051  24
  -9   6   0 0.22732 0.55072   4
   9   6   0 0.62937 0.44511  20
  -9   6   0 -0.0884 0.60457   1
  -9   6   0 0.09392 0.42877  25
 -10  -6   0 13.6803 1.09668  22
 -10  -6   0 11.5141 1.06769  21
 -10  -6   0 12.1217 1.73122   1
  10  -6   0 14.6257 1.25613  14
  10  -6   0 15.1090 1.18040  16
  10  -6   0 13.4384 1.44665   2
  10  -6   0 13.0595 1.20000  13
 -10  -6   0 11.4378 1.18588   4
  10  -6   0 13.7517 0.95787  19
 -10  -6   0 14.7270 1.02766  16
  10  -6   0 15.5641 2.07116   3
 -10  -6   0 11.3438 0.85075  23
  10  -6   0 13.1764 1.23200   4
  10  -6   0 14.0310 1.43113   4
  10  -6   0 12.0943 1.99101   1
 -10  -6   0 13.1080 1.21810   4
 -10  -6   0 14.7589 1.06057  15
 -10  -6   0 16.0694 1.76997   3
  10  -6   0 11.7679 1.19641  21
  10   6   0 15.1037 1.79165   4
 -10   6   0 14.7506 1.01437  11
 -10   6   0 15.2798 1.19570  21
  10   6   0 13.1641 1.10696  21
 -10   6   0 12.0656 0.76458  26
  10   6   0 16.2146 1.73791   4
 -10   6   0 16.9350 1.74498   3
 -10   6   0 12.4741 1.32399  15
  10   6   0 13.0098 1.07184  18
 -10   6   0 12.3344 1.10941  23
  10   6   0 15.2189 1.33411  13
  10   6   0 11.9939 0.88773  24
 -10   6   0 15.2662 1.64834   4
  10   6   0 13.5930 1.02771  20
 -10   6   0 13.2698 0.93890  12
  10   6   0 15.8580 1.76644   3
 -10   6   0 13.3277 1.72641   4
  10   6   0 15.1828 1.95106   1
 -10   6   0 14.8964 1.84306   1
  10   6   0 14.7414 1.24628  15
 -10   6   0 13.0417 1.28271  16
  11  -6   0 133.039 6.10209   1
 -11  -6   0 127.636 3.93714  23
  11  -6   0 135.325 5.07462   4
 -11  -6   0 120.004 4.23563  22
  11  -6   0 121.905 4.48570  21
 -11  -6   0 125.011 4.63019   4
  11  -6   0 137.018 5.01845   2
  11  -6   0 132.777 4.45369  16
  11  -6   0 133.304 4.21815  24
  11  -6   0 128.816 4.56480  14
  11  -6   0 133.944 4.63250  13
 -11  -6   0 135.049 4.75076   4
  11  -6   0 128.576 4.10474  19
  11  -6   0 131.367 4.73719   4
  11  -6   0 134.518 5.69483   3
 -11  -6   0 132.631 5.37867   3
 -11  -6   0 127.529 5.61024   1
  11  -6   0 129.256 4.37243  15
 -11  -6   0 133.340 4.28300  16
 -11   6   0 128.730 4.71676  16
  11   6   0 131.316 5.43968   4
  11   6   0 134.348 6.09931   1
 -11   6   0 128.762 5.35735   4
  11   6   0 126.041 5.50280   3
  11   6   0 130.881 4.44728  21
  11   6   0 127.055 4.21734  20
  11   6   0 124.549 4.01951  24
  11   6   0 126.859 4.26327  18
 -11   6   0 125.714 5.36055   3
  11   6   0 130.899 4.56750  15
 -11   6   0 127.854 4.25361  11
 -11   6   0 133.217 4.59097  21
 -11   6   0 125.622 5.76061   1
 -11   6   0 126.908 5.52243   4
 -11   6   0 130.898 4.38130  23
  11   6   0 126.260 4.62299  13
  11   6   0 134.326 5.46198   4
 -11   6   0 134.759 4.81630  15
 -12  -6   0 0.49821 1.15847   1
  12  -6   0 -0.4495 0.61020  16
  12  -6   0 0.52330 0.79825   2
  12  -6   0 -0.6092 0.62132   4
  12  -6   0 -0.0008 0.40063  24
  12  -6   0 -1.1031 0.62480  15
  12  -6   0 -0.0421 0.86405   3
 -12  -6   0 -0.1930 0.47588  23
 -12  -6   0 0.16253 0.58475  22
 -12  -6   0 -1.4802 0.61496   4
  12  -6   0 -0.6328 0.53809  14
  12  -6   0 -0.3463 0.55658  13
 -12  -6   0 0.09981 0.70150   4
 -12  -6   0 -0.1489 0.91330   3
  12  -6   0 0.54474 0.68832   4
 -12  -6   0 0.69857 0.57918  16
  12  -6   0 0.04987 0.94411   1
  12  -6   0 -0.0667 0.35678  19
 -12   6   0 -0.3606 0.59352   1
 -12   6   0 0.51040 0.49062  23
  12   6   0 -0.0651 0.73566   3
  12   6   0 0.00476 0.75817  15
 -12   6   0 0.47144 0.47424  11
  12   6   0 -0.3523 0.85889   4
  12   6   0 0.22240 0.56040  18
  12   6   0 -1.6847 0.79166   4
 -12   6   0 -0.3335 0.79110   3
 -12   6   0 -0.5887 0.73554   4
  12   6   0 0.17549 0.64977  13
  12   6   0 0.18615 0.81669   1
  12   6   0 -0.3675 0.43985  20
  12   6   0 -0.4843 0.54654  21
  12   6   0 -0.4986 0.44238  24
 -12   6   0 0.32781 0.74804  16
 -12   6   0 -0.2885 0.93218   4
 -12   6   0 0.24998 0.61307  21
 -12   6   0 0.75288 0.73473  15
  13  -6   0 5.14471 1.09193  15
  13  -6   0 4.11718 1.04659   2
  13  -6   0 7.93119 1.82956   3
  13  -6   0 4.96323 1.28951   4
  13  -6   0 5.12647 1.21057   4
  13  -6   0 8.64517 1.31622  14
  13  -6   0 6.45701 0.76644  19
  13  -6   0 7.28637 1.30985  16
 -13  -6   0 7.56623 1.10144  22
 -13  -6   0 4.95113 1.16692   4
 -13  -6   0 6.03026 0.81156  23
  13  -6   0 3.34272 1.48905   1
 -13  -6   0 4.87392 1.15538   4
  13  -6   0 6.28593 1.27046  13
  13  -6   0 7.00033 0.86118  24
 -13  -6   0 3.50100 0.84070  16
  13   6   0 6.35023 1.03090  20
 -13   6   0 7.03060 1.53156  16
  13   6   0 6.57135 1.19284  15
  13   6   0 6.28170 0.91092  24
 -13   6   0 6.84326 1.66583   3
  13   6   0 4.51216 1.35424   1
  13   6   0 5.72089 1.14692  13
 -13   6   0 7.54353 1.11193  11
 -13   6   0 8.76239 1.34391  23
 -13   6   0 4.87309 1.36153   1
 -13   6   0 8.47405 1.51437  15
 -13   6   0 7.19445 1.14931  21
 -13   6   0 6.48942 1.72391   4
  13   6   0 3.74268 1.16717   3
  13   6   0 4.81938 1.41267   4
  13   6   0 5.98962 0.98623  18
  13   6   0 4.77097 0.98597  21
 -13   6   0 7.47960 0.99932  27
 -14  -6   0 -0.2597 0.90874  15
 -14  -6   0 -0.1229 0.83178   4
  14  -6   0 2.41302 0.92946  14
  14  -6   0 2.38077 1.18170   4
 -14  -6   0 1.40457 0.82584  16
 -14  -6   0 1.22941 0.99167   4
  14  -6   0 0.24270 1.17965   3
  14  -6   0 1.39107 1.41259   1
  14  -6   0 1.94856 1.00998  13
 -14  -6   0 2.72131 0.79936  22
  14  -6   0 1.71595 0.88061   4
  14  -6   0 1.05103 0.90691  15
  14  -6   0 1.38592 0.64954  24
  14  -6   0 0.01662 0.84787   2
 -14  -6   0 1.50292 0.71757  23
  14  -6   0 1.52400 0.58264  19
  14  -6   0 2.07165 0.89600  16
  14   6   0 1.93078 0.99898   4
  14   6   0 2.05969 1.15872   1
 -14   6   0 2.29812 1.07334  16
 -14   6   0 1.49186 1.10665   1
 -14   6   0 2.62819 0.79355  11
 -14   6   0 1.75803 0.77542  23
 -14   6   0 2.91016 1.22672   4
  14   6   0 0.77815 0.73460  21
  14   6   0 1.73504 0.83820  18
  14   6   0 0.72053 0.70966  20
  14   6   0 2.60771 1.10302   3
 -14   6   0 3.32687 1.16069  15
  14   6   0 2.35252 1.01543  13
 -14   6   0 1.69406 0.53676  27
  14   6   0 2.20370 0.96326  16
 -14   6   0 0.88349 0.68692  21
  14   6   0 2.61120 0.73990  24
  14   6   0 1.13071 0.81555  15
  15  -6   0 0.30472 0.92990  16
  15  -6   0 -1.6119 0.90691   3
 -15  -6   0 1.03948 1.00159   4
  15  -6   0 0.56155 1.17581   1
  15  -6   0 -2.3006 0.95700  15
  15  -6   0 -0.4366 0.80553  13
 -15  -6   0 0.86029 0.83526  16
  15  -6   0 0.22051 0.49866  19
 -15  -6   0 -0.3300 0.66466  23
  15  -6   0 1.21813 1.01148   4
 -15  -6   0 -1.2498 0.92201   4
  15  -6   0 -1.1205 0.87724   4
  15  -6   0 0.25664 0.88344   2
 -15  -6   0 0.58742 0.69367  22
  15  -6   0 0.40946 0.78060  14
 -15   6   0 0.09974 0.78936  21
 -15   6   0 -0.0444 0.82356  15
  15   6   0 0.54887 1.02493   1
  15   6   0 -0.7585 0.72216  15
  15   6   0 0.07222 0.52975  20
  15   6   0 0.10650 1.07073   3
  15   6   0 -0.4898 0.56053  24
 -15   6   0 -0.0237 0.72671  23
  15   6   0 0.93887 0.95776  16
 -15   6   0 0.18083 0.42250  27
 -15   6   0 -0.2014 0.52596  11
 -15   6   0 -0.4953 0.89712  16
  15   6   0 0.47194 0.69553  18
  15   6   0 0.13786 0.73199  21
 -15   6   0 -3.0088 1.12956   3
 -15   6   0 -0.7843 0.87503   4
  15   6   0 -0.0221 0.97751   4
  15   6   0 0.46314 0.68337  13
  16  -6   0 83.0325 3.59393  16
  16  -6   0 75.7694 3.55375  15
  16  -6   0 84.4948 4.40526   4
 -16  -6   0 75.6423 3.31372  16
  16  -6   0 73.3779 4.19432   2
 -16  -6   0 63.5759 3.72494   4
 -16  -6   0 71.0795 3.12792  22
  16  -6   0 83.1972 3.54239  14
  16  -6   0 67.3139 2.78411  19
  16  -6   0 73.0176 3.65246  13
 -16  -6   0 77.3958 2.81044  23
 -16  -6   0 73.8603 3.85070   4
  16  -6   0 70.0756 4.82491   3
  16  -6   0 72.2083 5.34110   1
  16   6   0 76.1978 3.02406  24
 -16   6   0 73.9832 3.62838  21
  16   6   0 70.6326 4.59794   3
  16   6   0 76.0813 4.41483   4
  16   6   0 74.3082 3.76101  13
  16   6   0 75.6841 5.22855   1
  16   6   0 74.8124 3.67475  16
 -16   6   0 76.7759 4.87537   4
 -16   6   0 73.0457 3.28309  23
  16   6   0 76.0623 3.14501  18
 -16   6   0 71.9126 3.05853  27
 -16   6   0 76.2011 3.90621  15
 -16   6   0 65.5320 4.73951   1
  16   6   0 74.4519 3.60007  15
  16   6   0 73.9869 3.16457  20
  16   6   0 69.3752 3.36641  21
 -16   6   0 79.2544 3.27511  11
 -16   6   0 75.9695 3.96350  16
  17  -6   0 1.58921 1.17148  13
  17  -6   0 -2.4178 1.45999   2
  17  -6   0 0.84613 0.92582  16
  17  -6   0 -1.2202 1.55173   1
 -17  -6   0 -0.1766 0.76208  23
  17  -6   0 0.50420 0.53485  19
 -17  -6   0 -0.6415 0.76448  16
  17  -6   0 0.67515 0.65856  14
 -17  -6   0 -1.2733 0.77567  22
 -17   6   0 -0.1900 0.52931  27
 -17   6   0 -0.5471 0.69323  21
  17   6   0 0.66988 1.15878  16
  17   6   0 -1.7806 0.83577   1
 -17   6   0 0.47887 0.68679  11
  17   6   0 -0.0575 0.81404  21
  17   6   0 -0.3190 0.75485  18
 -17   6   0 -0.5654 0.95198  15
  17   6   0 -0.1226 0.80111  13
  17   6   0 0.59553 0.68160  24
 -17   6   0 -0.6503 1.02876  16
  17   6   0 0.15828 1.02625  15
  17   6   0 -0.1780 0.62350  20
 -17   6   0 -0.2224 0.72106  23
 -18  -6   0 1.98316 0.90275  22
 -18  -6   0 2.78261 1.15548  16
  18  -6   0 2.59295 0.77218  19
  18  -6   0 0.63875 0.95554  14
  18  -6   0 1.23569 1.11072  13
  18  -6   0 0.31016 1.81112   1
  18  -6   0 4.14886 1.19892  16
  18   6   0 0.70069 0.79600  20
 -18   6   0 -0.3985 1.03226  21
 -18   6   0 0.50351 1.18724  15
  18   6   0 1.42877 0.85952  21
  18   6   0 -0.9399 1.46908   1
 -18   6   0 1.18984 0.68166  11
  18   6   0 2.06185 1.08886  13
  18   6   0 2.23300 1.23356  15
  18   6   0 1.77488 0.95424  18
 -18   6   0 1.15917 0.60720  27
  18   6   0 1.52777 1.22712  16
  18   6   0 0.35523 0.88052  24
 -18   6   0 2.80964 1.34742  16
 -18   6   0 2.22907 0.92178  23
  19  -6   0 8.76056 3.15649   1
  19  -6   0 13.0158 2.24954  13
  19  -6   0 15.4204 1.77598  16
  19   6   0 13.1136 2.11392  13
 -19   6   0 13.2282 2.38483  16
 -19   6   0 17.0313 1.67805  23
  19   6   0 14.0882 1.36725  24
  19   6   0 9.03917 2.38897   1
  19   6   0 13.0941 1.57523  18
  19   6   0 9.78468 1.78568  15
  19   6   0 13.2533 1.48616  20
 -19   6   0 9.58523 1.75716  21
 -19   6   0 15.0447 2.35957  15
 -19   6   0 13.8518 1.37474  27
  19   6   0 16.1522 1.89826  16
   0   7   0 3.17953 3.43914   7
   0   7   0 -0.7791 5.60699   6
   0   7   0 0.49748 5.49208   8
   1  -7   0 186.412 6.00437  14
  -1  -7   0 212.366 6.00630  14
   1  -7   0 221.783 5.89561  22
  -1  -7   0 203.518 10.3539  10
  -1  -7   0 222.021 5.99369  22
   1  -7   0 208.109 5.79614  19
   1  -7   0 216.044 10.4106  10
  -1  -7   0 212.388 5.74519  19
   1   7   0 200.387 5.74708   4
  -1   7   0 218.438 6.04035   1
  -1   7   0 191.433 9.64166   9
  -1   7   0 190.287 15.0776   6
   1   7   0 210.599 7.22493   2
  -1   7   0 211.478 5.82218   4
  -1   7   0 211.657 5.99011  12
   1   7   0 201.777 14.8468   8
   1   7   0 198.919 15.8574   6
   1   7   0 197.857 5.57184  16
  -1   7   0 210.913 5.84126   3
   1   7   0 214.619 5.62389  13
  -1   7   0 209.406 5.76009  26
   1   7   0 207.297 5.78162  18
   1   7   0 220.464 11.2383   5
  -1   7   0 216.072 7.00656   2
  -1   7   0 212.695 6.06715  25
   1   7   0 185.656 12.4379   7
   1   7   0 216.872 5.72619   4
  -1   7   0 207.132 12.9549   8
  -1   7   0 212.132 5.79701   4
  -1   7   0 209.807 5.64117  13
   1   7   0 217.985 6.22292  25
  -1   7   0 208.070 11.2561   5
   1   7   0 212.659 5.83897  26
   1   7   0 219.365 5.98302   1
  -1   7   0 212.492 10.9505   7
  -1   7   0 211.626 5.61026  16
   2  -7   0 24.2577 1.14015   1
   2  -7   0 24.0055 1.28208  14
   2  -7   0 23.1040 1.08537   3
   2  -7   0 24.5954 1.07621   3
  -2  -7   0 22.1117 1.16595  14
   2  -7   0 24.2359 1.09311   1
   2  -7   0 24.0165 1.09008  19
  -2  -7   0 22.8953 0.94725  19
   2  -7   0 25.2110 1.07909  22
  -2  -7   0 14.9587 5.12392  10
   2  -7   0 22.9846 5.56240  10
   2  -7   0 24.5573 1.79332   2
  -2  -7   0 23.2016 1.17955  22
   2   7   0 23.4690 1.90136   2
  -2   7   0 23.4202 0.93902  15
   2   7   0 30.3310 7.10332   7
   2   7   0 20.7633 1.06839   4
  -2   7   0 23.5610 0.89557  21
  -2   7   0 22.6728 1.10318   4
  -2   7   0 23.5234 1.75539   2
   2   7   0 35.2625 9.60177   6
   2   7   0 23.1541 1.12613   3
  -2   7   0 23.8358 0.86656  21
   2   7   0 25.7638 4.80399   5
   2   7   0 23.1577 0.95057  13
  -2   7   0 23.2126 1.17773   3
  -2   7   0 24.1275 1.18080  25
   2   7   0 22.8994 1.31391  25
  -2   7   0 22.7843 0.91855  15
   2   7   0 22.3206 1.24663   1
   2   7   0 21.4263 4.81966   9
  -2   7   0 23.8548 0.91608  16
   2   7   0 22.9932 1.08496  26
  -2   7   0 22.1193 0.95852  26
  -2   7   0 23.1649 6.11799   8
  -2   7   0 24.2519 1.17304   4
   2   7   0 22.4904 1.04522  18
  -2   7   0 23.3045 0.94678  13
  -2   7   0 35.1468 6.63887   6
   2   7   0 23.1896 1.03341   4
   2   7   0 22.3268 0.97190  20
  -2   7   0 20.7381 6.25240   5
  -2   7   0 23.6221 1.13945  12
  -2   7   0 22.3642 1.05449  11
   2   7   0 21.9802 0.89590  16
  -2   7   0 21.7051 3.83107   7
  -2   7   0 23.1223 1.26095   1
  -3  -7   0 0.25597 0.25624   1
  -3  -7   0 4.72106 5.33095  10
  -3  -7   0 0.15921 0.34424  19
   3  -7   0 0.34884 0.48114   2
   3  -7   0 0.03074 0.51934  14
  -3  -7   0 0.18130 0.30485   3
   3  -7   0 -0.3104 0.26512   3
   3  -7   0 0.59332 0.35457   1
  -3  -7   0 0.02861 0.30982  14
  -3  -7   0 0.75846 0.43193  22
  -3  -7   0 0.13962 0.27766   3
   3  -7   0 0.62439 0.30644  19
  -3  -7   0 0.16609 0.25729   1
   3  -7   0 0.69902 0.31176  13
   3  -7   0 0.10241 0.28421   1
   3   7   0 0.58351 0.27866  15
   3   7   0 0.61546 0.42770  18
   3   7   0 -5.5528 4.09645   5
   3   7   0 -8.1239 5.17494   8
   3   7   0 -0.2312 0.37809  25
  -3   7   0 -0.1038 0.56645   2
   3   7   0 0.62061 0.34934   4
  -3   7   0 0.67517 0.39722   4
   3   7   0 0.03454 0.38340   3
   3   7   0 -3.9097 5.77578   6
   3   7   0 0.47826 0.30746  15
  -3   7   0 0.52773 0.30600  13
  -3   7   0 0.12349 0.25759  16
   3   7   0 -0.3942 0.63138   2
   3   7   0 0.23273 0.31865  20
  -3   7   0 0.29089 0.36588   3
   3   7   0 0.90691 0.25505  21
  -3   7   0 0.23299 0.26788  15
  -3   7   0 0.24374 0.38581  12
   3   7   0 0.04372 0.34733   1
  -3   7   0 0.57390 0.38821   1
  -3   7   0 0.19766 0.23760  21
  -3   7   0 0.53591 0.25434  21
   3   7   0 0.20127 0.30781  13
   3   7   0 0.55074 0.24037  21
  -3   7   0 -0.2340 0.37083   4
   3   7   0 0.17850 0.30714  16
  -3   7   0 4.26716 4.39751   5
   3   7   0 1.44069 4.51104   7
  -3   7   0 0.52124 0.37928  25
   3   7   0 0.00296 0.33826   4
  -3   7   0 0.82905 0.33528  15
  -3   7   0 0.78523 0.34064  11
  -4  -7   0 206.833 5.83795  22
   4  -7   0 205.477 6.56334   2
  -4  -7   0 202.129 5.90096   1
  -4  -7   0 187.782 5.52581  14
  -4  -7   0 196.613 5.79459   3
  -4  -7   0 177.698 13.2643  10
   4  -7   0 189.653 6.18409   1
   4  -7   0 203.736 5.64457  19
   4  -7   0 202.582 6.00569  14
  -4   7   0 201.630 5.49662  21
   4   7   0 184.715 16.1089   8
  -4   7   0 227.763 13.7814   5
   4   7   0 185.835 18.4949   6
  -4   7   0 205.756 5.63526  12
  -4   7   0 208.030 5.61050  15
   4   7   0 196.425 7.34457   2
   4   7   0 182.971 11.3672   9
  -4   7   0 204.000 5.59691  11
   4   7   0 210.569 13.2497   5
  -4   7   0 199.373 13.6710   6
  -4   7   0 206.713 6.07064   3
  -4   7   0 195.684 5.56295  16
   4   7   0 200.156 5.56071  15
   4   7   0 197.846 5.56393  20
   4   7   0 204.979 15.7219   7
  -4   7   0 198.391 12.2467   9
  -4   7   0 200.957 5.57121  21
  -4   7   0 198.247 6.02115   4
  -4   7   0 195.010 6.24322   1
  -4   7   0 199.648 5.67836  25
  -4   7   0 201.527 5.95907   4
   4   7   0 193.926 5.46391  21
   4   7   0 191.215 5.88002   4
   4   7   0 200.442 5.46678  21
   4   7   0 187.968 5.52031  16
   4   7   0 195.871 5.66344  18
  -4   7   0 197.912 5.57166  15
   4   7   0 202.910 5.91360   4
   4   7   0 188.195 5.56857  13
   4   7   0 202.901 5.55883  15
   4   7   0 197.981 6.26028   1
   4   7   0 206.601 6.18396  25
  -4   7   0 189.292 5.58585  13
  -4   7   0 204.933 6.48314   2
  -5  -7   0 -0.1412 0.38799   1
  -5  -7   0 -0.5286 0.31165  22
  -5  -7   0 3.81148 6.81333  10
  -5  -7   0 0.01818 0.40063   3
   5  -7   0 -0.0001 0.47848   2
   5  -7   0 -0.4813 0.28616  13
  -5  -7   0 0.18740 0.28766  14
   5  -7   0 0.60166 0.43877   3
   5  -7   0 0.49072 0.44552  14
   5  -7   0 -0.0758 0.26806  19
   5  -7   0 0.37494 0.49294   1
  -5   7   0 -0.0030 0.26155  11
   5   7   0 -0.4605 0.44672   3
  -5   7   0 0.27147 0.31212  21
  -5   7   0 -0.3558 5.25751   9
   5   7   0 0.53772 0.38127  15
   5   7   0 -0.3453 0.32651   1
   5   7   0 0.78582 4.20409   5
   5   7   0 0.17227 0.30519  21
  -5   7   0 0.15396 0.26483  21
  -5   7   0 0.41927 4.13210   6
  -5   7   0 0.00135 0.38574   3
   5   7   0 -0.2763 0.34670  15
   5   7   0 0.06658 0.26984  21
   5   7   0 0.80458 0.48831   4
   5   7   0 -0.4441 0.35271  18
  -5   7   0 0.27857 0.33686  12
  -5   7   0 0.11692 0.37288   1
   5   7   0 -0.0002 0.40668  13
   5   7   0 -3.4219 7.44569   6
  -5   7   0 -0.4408 0.27767  15
  -5   7   0 0.64317 0.46940   4
   5   7   0 0.67575 5.14409   7
  -5   7   0 -1.3080 5.47025   5
   5   7   0 -0.3048 0.43917   4
   5   7   0 6.40276 8.21081   8
  -5   7   0 0.35304 0.38467  16
  -5   7   0 -0.0411 0.38250  15
   5   7   0 -0.7168 0.29795  20
  -5   7   0 0.60222 0.31466  25
  -5   7   0 0.07353 0.33754  23
  -5   7   0 0.20674 0.41419   4
  -5   7   0 0.39311 0.54155   2
   5   7   0 0.12143 0.63816   2
   5   7   0 -0.1194 0.43592  25
  -6  -7   0 5.77887 0.81835  22
   6  -7   0 4.58804 0.44362  16
   6  -7   0 6.06967 1.03990   3
   6  -7   0 5.84217 0.48192  16
   6  -7   0 6.57855 0.95543  14
  -6  -7   0 4.10800 0.68856   3
   6  -7   0 5.23709 0.97309   1
   6  -7   0 4.46092 0.83006   2
   6  -7   0 6.08501 0.80089  13
  -6  -7   0 5.44587 0.53656  14
   6  -7   0 5.33733 0.59802  19
  -6  -7   0 3.95243 0.70569   1
  -6   7   0 6.65558 1.06631   4
  -6   7   0 5.23045 0.88798   2
   6   7   0 6.73343 0.72779  18
   6   7   0 5.51251 0.88007  25
   6   7   0 -0.6689 6.97585   6
   6   7   0 6.78594 0.71014  15
   6   7   0 4.26582 0.85748   4
  -6   7   0 5.97229 0.69955  16
   6   7   0 -2.9354 8.40851   8
  -6   7   0 7.25205 1.01483   3
  -6   7   0 4.46763 0.94393   4
   6   7   0 6.58524 0.75160  15
   6   7   0 3.52324 1.01816   2
   6   7   0 -6.5254 6.53509   9
   6   7   0 4.83168 0.91484   4
  -6   7   0 5.90519 0.67008  21
  -6   7   0 4.69170 0.57429  21
  -6   7   0 10.9449 7.32360   5
  -6   7   0 5.28754 0.62290  25
   6   7   0 4.68705 0.87827   1
  -6   7   0 6.34707 0.67504  12
  -6   7   0 5.45463 0.59172  11
   6   7   0 7.40526 5.97500   5
   6   7   0 5.71554 0.69350  13
   6   7   0 5.54821 0.60423  24
   6   7   0 5.41816 0.60838  20
   6   7   0 5.15662 0.61420  21
  -6   7   0 6.00396 0.66263  23
  -6   7   0 6.31845 0.81094  15
  -6   7   0 6.68897 4.12239  10
   6   7   0 5.10860 0.96408   3
  -6   7   0 4.76745 0.69662  15
   6   7   0 5.79496 0.58333  21
  -6   7   0 6.57908 1.03063   1
   7  -7   0 79.8553 2.58259  16
  -7  -7   0 75.4637 2.86464  22
  -7  -7   0 79.2996 3.42856   1
   7  -7   0 70.8571 3.01064  21
   7  -7   0 84.0401 3.47927   2
   7  -7   0 77.9646 2.68905  19
   7  -7   0 82.7517 3.52551   3
   7  -7   0 77.8143 3.70729   1
   7  -7   0 81.8013 2.69184   4
   7  -7   0 83.2122 2.82683  13
   7  -7   0 81.0508 2.77236   4
  -7  -7   0 82.3472 3.24303   3
   7  -7   0 83.1328 3.12084  14
   7   7   0 82.7582 3.46955   3
   7   7   0 78.7732 3.36289   4
  -7   7   0 79.6777 2.68011  25
  -7   7   0 80.8041 2.72266  11
  -7   7   0 80.1701 2.81588  21
   7   7   0 83.7124 3.78896   1
  -7   7   0 81.7927 2.84522  23
  -7   7   0 83.9065 2.95684  15
   7   7   0 79.1305 2.78981  18
  -7   7   0 79.4072 3.36261   4
   7   7   0 82.4449 2.89117  15
   7   7   0 75.8584 2.85302  13
   7   7   0 77.8178 2.46628  24
   7   7   0 81.9818 2.73851  21
   7   7   0 73.9224 3.15501  25
  -7   7   0 80.2774 3.43757   4
  -7   7   0 80.2779 2.72533  21
  -7   7   0 77.0646 2.79455  15
   7   7   0 79.1084 2.70939  20
  -7   7   0 82.5777 3.45260   3
  -7   7   0 80.5307 2.61879  12
   7   7   0 80.1058 2.82535  15
  -7   7   0 81.6597 2.93167  16
  -7   7   0 71.1773 2.52516  26
  -7   7   0 76.8098 3.61501   1
  -7   7   0 77.2116 3.35575   2
   7   7   0 82.8182 3.39322   4
   7   7   0 78.0771 2.67758  21
   8  -7   0 -0.0655 0.44214  14
   8  -7   0 -0.9701 0.47434  15
   8  -7   0 -0.7375 0.47458   2
  -8  -7   0 -0.0358 0.31801  16
   8  -7   0 -0.7943 0.62995   3
   8  -7   0 -0.2195 0.48577  13
  -8  -7   0 0.06225 0.57246   1
   8  -7   0 -0.5429 0.41421   4
  -8  -7   0 -0.0363 0.37946  16
   8  -7   0 0.23313 0.43031   4
  -8  -7   0 0.47966 0.29738   4
  -8  -7   0 -0.9434 0.55813   3
  -8  -7   0 -0.4105 0.45043  22
   8  -7   0 0.23907 0.31460  19
   8  -7   0 0.57520 0.43184  16
  -8   7   0 0.41652 0.41682  23
   8   7   0 0.06080 0.48938  18
   8   7   0 -0.4605 0.49678  15
  -8   7   0 -0.3022 0.36509  12
  -8   7   0 0.41478 0.70034   4
  -8   7   0 -0.1255 0.38313  16
  -8   7   0 -0.3691 0.40453  15
   8   7   0 0.55687 0.63478   4
  -8   7   0 0.21355 0.51325  15
   8   7   0 0.29830 0.49199  13
  -8   7   0 0.47452 0.34541  11
  -8   7   0 -0.2285 0.36511  21
  -8   7   0 0.05291 0.56457   3
   8   7   0 0.36829 0.71247   4
  -8   7   0 -0.1938 0.24229  26
   8   7   0 0.28348 0.38511  20
  -8   7   0 0.02771 0.37749  25
   8   7   0 -0.0828 0.34426  21
  -8   7   0 -0.3187 0.67408   4
   8   7   0 -0.0163 0.74780   3
   8   7   0 -0.0655 0.41208  24
  -8   7   0 0.38116 0.61835   2
  -8   7   0 -0.0014 0.40570  21
   8   7   0 -0.2221 0.45436  15
   8   7   0 -0.4869 0.54438   1
   8   7   0 0.99910 0.50228  21
  -8   7   0 -0.2813 0.37033   1
  -9  -7   0 89.7490 3.85739   3
   9  -7   0 87.3894 3.01975  15
  -9  -7   0 88.4225 3.23050  22
  -9  -7   0 83.6550 2.97701   4
  -9  -7   0 87.4003 4.06004   1
   9  -7   0 90.3689 3.05907  16
   9  -7   0 88.5319 3.45826  14
  -9  -7   0 91.9396 2.83029  16
   9  -7   0 89.6104 3.24545   4
   9  -7   0 89.0596 4.11632   3
   9  -7   0 91.0783 3.30425  13
  -9  -7   0 80.7938 2.93183   4
   9  -7   0 90.6199 3.05317  19
   9  -7   0 89.2198 3.42180   4
   9  -7   0 89.5355 3.76125   2
  -9   7   0 91.5382 3.41524  16
   9   7   0 85.7040 3.27595  15
  -9   7   0 90.1266 3.95953   4
  -9   7   0 91.8990 3.28790  21
   9   7   0 93.9223 3.32941  15
   9   7   0 83.5395 2.82444  24
  -9   7   0 88.4847 2.91556  12
  -9   7   0 78.6019 2.69854  26
   9   7   0 92.1171 4.46308   1
   9   7   0 90.7699 3.97321   4
  -9   7   0 87.0290 2.99938  25
   9   7   0 85.9650 3.12866  18
   9   7   0 90.7492 3.97852   4
   9   7   0 87.7053 3.09343  20
  -9   7   0 95.3754 4.04511   3
   9   7   0 90.6821 3.16303  21
  -9   7   0 87.4467 3.20245  23
  -9   7   0 91.5477 3.11049  11
  -9   7   0 92.3636 4.10409   4
  -9   7   0 91.5523 3.43663  15
   9   7   0 91.8251 3.40465  13
  -9   7   0 94.7691 4.36577   1
   9   7   0 89.1944 4.04638   3
  10  -7   0 -0.4691 0.63482  14
  10  -7   0 0.32433 0.57718  16
 -10  -7   0 0.02426 0.54777  22
  10  -7   0 0.46479 0.53191   4
  10  -7   0 0.19134 0.83398   3
 -10  -7   0 0.60733 0.54290   4
  10  -7   0 0.70145 0.65471   1
  10  -7   0 -0.4407 0.60524   4
  10  -7   0 0.08288 0.67407   2
 -10  -7   0 -0.1845 0.61818   1
  10  -7   0 0.92459 0.52491  19
  10  -7   0 0.32943 0.62914  15
 -10  -7   0 0.15569 0.46224  16
 -10  -7   0 0.38216 0.50828   4
  10  -7   0 0.74756 0.60948  13
 -10  -7   0 1.53000 0.76675   3
 -10   7   0 0.42988 0.80866   4
  10   7   0 -0.1064 0.75820   1
  10   7   0 0.41492 0.75406   4
  10   7   0 -0.1203 0.44586  20
 -10   7   0 1.27405 0.74100   1
 -10   7   0 -1.2020 0.55737   3
  10   7   0 0.00191 0.44727  24
  10   7   0 0.23865 0.49485  21
  10   7   0 1.22456 0.65139  18
 -10   7   0 0.38283 0.45242  12
 -10   7   0 1.37523 0.77146  15
  10   7   0 0.09074 0.93649   4
 -10   7   0 0.63428 0.55356  21
 -10   7   0 0.26625 0.43131  11
 -10   7   0 0.35020 0.34004  26
  10   7   0 0.20839 0.55325  15
 -10   7   0 0.56295 0.81612   4
  10   7   0 -0.5327 0.50802  13
 -10   7   0 0.07960 0.40215  23
 -10   7   0 0.78440 0.51841  25
  10   7   0 0.74116 0.73576   3
 -10   7   0 1.22994 0.63217  16
  11  -7   0 0.88950 0.67217  14
  11  -7   0 -0.3995 0.76138   4
 -11  -7   0 -1.1323 0.62453   1
 -11  -7   0 0.35774 0.57292   4
 -11  -7   0 0.22888 0.60329  22
 -11  -7   0 0.48541 0.55680   4
  11  -7   0 0.03415 0.59081  16
 -11  -7   0 2.34874 0.66769  15
 -11  -7   0 -0.5804 0.83058   3
  11  -7   0 -0.9926 0.59131   3
  11  -7   0 -1.0183 0.72877   1
  11  -7   0 -0.2621 0.56952  13
  11  -7   0 0.25709 0.67467   4
  11  -7   0 -0.0881 0.46478  19
 -11  -7   0 0.38074 0.45507  16
  11   7   0 -0.3550 0.50615  20
  11   7   0 0.89769 0.68368  15
 -11   7   0 -1.4311 0.67900   3
 -11   7   0 0.45814 0.70701  15
  11   7   0 0.82957 1.04034   4
 -11   7   0 0.00483 0.41986  11
  11   7   0 0.16179 0.80864   1
  11   7   0 0.26013 0.49462  21
 -11   7   0 0.27017 0.64271  16
 -11   7   0 0.04474 0.52584  23
  11   7   0 -0.1007 0.45434  24
 -11   7   0 0.73563 0.93794   4
  11   7   0 0.74892 0.85667   4
 -11   7   0 0.88806 0.54157  21
  11   7   0 0.19682 0.65744  13
 -11   7   0 0.18255 0.65686   1
  11   7   0 0.70316 0.80090   3
  11   7   0 0.48201 0.66698  18
 -11   7   0 0.40027 0.82617   4
  12  -7   0 42.4801 2.71199   2
  12  -7   0 43.6245 2.59657   4
 -12  -7   0 41.1678 2.21498   4
  12  -7   0 43.5582 2.36198  14
  12  -7   0 42.8432 3.50357   1
 -12  -7   0 41.6679 2.23583   4
  12  -7   0 43.5012 2.29199  13
 -12  -7   0 44.4435 1.93304  16
  12  -7   0 42.5814 1.91731  19
  12  -7   0 43.8398 2.34186   4
 -12  -7   0 40.0460 2.09814  22
 -12  -7   0 45.4850 1.96510  15
  12  -7   0 44.8863 3.24431   3
  12  -7   0 45.6929 2.15021  16
 -12   7   0 43.6919 2.10611  23
 -12   7   0 39.6200 3.07395   1
 -12   7   0 35.0235 2.88724   4
  12   7   0 40.6276 2.26644  15
  12   7   0 43.6814 2.28052  16
  12   7   0 41.5483 2.05222  18
  12   7   0 48.5039 3.05372   4
 -12   7   0 36.8604 2.78263   3
 -12   7   0 39.3958 2.41195  15
  12   7   0 42.4260 3.21972   1
  12   7   0 46.4743 2.07698  20
 -12   7   0 39.2911 2.35932  16
 -12   7   0 42.1305 2.02598  11
  12   7   0 40.1222 2.09889  21
  12   7   0 45.1168 3.11928   3
 -12   7   0 44.1076 3.10258   4
  12   7   0 40.5856 1.80561  24
 -12   7   0 45.5602 2.34038  21
  12   7   0 42.3313 2.37372  13
  12   7   0 45.1489 3.01279   4
  13  -7   0 -0.2323 0.93770   3
  13  -7   0 -0.5056 0.94374   1
 -13  -7   0 -0.6528 0.56934  16
  13  -7   0 0.74029 0.73076  16
  13  -7   0 -0.6798 0.59397  14
 -13  -7   0 -0.2692 0.74343   4
 -13  -7   0 -1.3821 0.57686   4
  13  -7   0 -1.5694 0.70791  15
  13  -7   0 -0.6764 0.76818   4
  13  -7   0 1.10357 0.78106  13
 -13  -7   0 0.60423 0.57685  22
  13  -7   0 0.26971 0.48665  19
 -13  -7   0 -0.3069 0.56270  23
  13  -7   0 0.74121 0.79049   4
 -13   7   0 -0.0933 0.45754  23
  13   7   0 0.27299 0.97260   1
 -13   7   0 0.00135 1.05821   4
 -13   7   0 -0.0938 0.40669  27
 -13   7   0 -0.2030 0.42203  11
  13   7   0 0.00533 0.75916  15
 -13   7   0 0.29877 0.72399  16
  13   7   0 1.65583 0.93313  16
  13   7   0 0.15878 1.10174   4
  13   7   0 0.21468 0.58776  18
 -13   7   0 -0.8253 0.92685   3
  13   7   0 -0.0640 0.80464  13
 -13   7   0 -0.2057 0.70161  15
  13   7   0 -0.4791 0.52257  21
 -13   7   0 0.26150 0.85430   1
 -13   7   0 0.42869 0.58988  21
  13   7   0 -0.4702 0.43826  20
  13   7   0 0.60672 0.62313  24
  13   7   0 1.02622 0.95768   3
 -14  -7   0 16.0646 1.30691  16
  14  -7   0 19.0587 1.54036  16
 -14  -7   0 19.7785 1.73883   4
  14  -7   0 18.0598 1.24570  19
  14  -7   0 20.0894 1.76098  13
  14  -7   0 14.6521 1.83111   4
  14  -7   0 19.8498 2.03481   4
  14  -7   0 15.9523 1.64693  14
  14  -7   0 15.7396 2.00972   2
 -14  -7   0 14.7283 1.62397   4
  14  -7   0 19.4028 2.77359   1
  14  -7   0 14.3393 1.62150  15
  14  -7   0 21.3209 2.94079   3
 -14  -7   0 16.9259 1.40175  22
 -14   7   0 20.4585 2.47651   3
 -14   7   0 18.4090 1.49733  23
 -14   7   0 19.9388 2.44423   4
  14   7   0 17.1553 1.75249  13
  14   7   0 19.2225 1.47785  18
 -14   7   0 15.9007 1.28170  27
  14   7   0 11.5259 1.86868   3
  14   7   0 18.7042 1.73396  15
  14   7   0 17.1805 2.19964   4
 -14   7   0 17.4553 1.61896  21
 -14   7   0 17.4538 1.76918  15
  14   7   0 15.0131 1.37592  21
 -14   7   0 16.8458 1.76187  16
  14   7   0 17.0680 1.23258  24
  14   7   0 18.1434 1.36679  20
 -14   7   0 15.6962 1.32648  11
 -14   7   0 14.2678 2.23662   1
  14   7   0 21.5667 1.83968  16
 -15  -7   0 1.09538 0.70807  16
  15  -7   0 -0.8895 0.84657  13
 -15  -7   0 -0.2407 0.68456  22
  15  -7   0 0.19058 0.93549   4
 -15  -7   0 -1.9213 0.69207  23
 -15  -7   0 0.94131 0.96821   4
  15  -7   0 -0.2898 0.47212  19
  15  -7   0 -0.0500 1.31628   1
  15  -7   0 1.34286 0.83130  16
  15  -7   0 -0.2125 0.81407  14
  15  -7   0 0.09765 1.24525   3
 -15  -7   0 -0.7632 0.81776   4
  15  -7   0 -0.9566 1.00581   4
  15   7   0 0.54014 0.65101  24
  15   7   0 -0.4347 1.00835  16
  15   7   0 -0.3170 0.81159  13
 -15   7   0 0.67527 0.58440  23
  15   7   0 -0.1454 0.88055   3
 -15   7   0 -0.0828 0.51623  27
 -15   7   0 1.68666 0.91294  21
 -15   7   0 -0.5382 0.50228  11
  15   7   0 0.59343 0.63188  20
 -15   7   0 -0.2321 1.02786   4
 -15   7   0 -0.9786 1.28671   3
 -15   7   0 -0.2428 0.82911  16
 -15   7   0 -0.5928 0.83548   1
  15   7   0 -1.5087 0.91056   1
  15   7   0 -0.8654 0.83184  15
  15   7   0 -0.8875 0.63948  18
 -15   7   0 0.17249 0.94066  15
  15   7   0 1.07774 0.90969   4
  15   7   0 0.43279 0.59277  21
 -16  -7   0 -1.8450 0.84016  23
  16  -7   0 0.63255 0.60480  19
  16  -7   0 -0.0389 0.83175  14
  16  -7   0 -0.8012 1.31333   1
  16  -7   0 0.22931 0.90555  16
  16  -7   0 0.39172 1.02433  13
 -16  -7   0 0.45170 0.76722  22
 -16  -7   0 0.93992 0.83054  16
  16   7   0 1.23393 1.07965  13
  16   7   0 -0.5654 0.95036   1
  16   7   0 0.29510 0.70486  24
 -16   7   0 0.68641 0.56377  27
  16   7   0 0.42435 0.82370  18
 -16   7   0 0.77113 0.94998  21
 -16   7   0 -1.2760 1.24817   1
 -16   7   0 0.46444 1.08833  16
 -16   7   0 0.16801 0.74508  23
 -16   7   0 -0.7752 0.97514  15
 -16   7   0 0.16137 0.54951  11
  16   7   0 0.43258 0.72864  20
  16   7   0 -1.5435 0.76837  15
  16   7   0 1.66804 1.00729  16
  16   7   0 -0.3970 0.57212  21
 -17  -7   0 26.7998 1.93711  16
  17  -7   0 30.8640 2.21034  14
  17  -7   0 28.8978 1.73579  19
  17  -7   0 28.0412 3.48455   2
 -17  -7   0 24.8439 1.88765  22
  17  -7   0 29.2809 2.12824  16
  17  -7   0 28.2884 2.45031  13
  17  -7   0 23.1766 3.60645   1
 -17   7   0 27.0128 3.47644   1
 -17   7   0 28.2140 2.01552  23
  17   7   0 32.5713 2.46158  16
 -17   7   0 26.3663 1.87963  11
 -17   7   0 27.3025 2.26400  21
  17   7   0 26.4150 2.31409  13
  17   7   0 26.6209 1.71714  24
  17   7   0 26.4204 2.10693  21
 -17   7   0 28.9645 2.52559  15
  17   7   0 26.7240 2.32025  15
  17   7   0 27.2361 1.92419  18
  17   7   0 30.2501 3.39755   1
  17   7   0 25.9208 1.80996  20
 -17   7   0 30.6535 2.55195  16
 -17   7   0 25.5010 1.78363  27
  18  -7   0 0.94223 1.04958  13
  18  -7   0 -0.0326 2.23963   1
 -18  -7   0 0.50521 0.84726  16
  18  -7   0 1.74376 0.77020  19
  18  -7   0 1.13679 0.98946  14
 -18  -7   0 0.39702 0.85578  22
  18  -7   0 1.13233 1.08089  16
 -18   7   0 2.59011 0.75582  27
  18   7   0 1.39323 0.89123  20
  18   7   0 0.35414 0.93874  13
 -18   7   0 1.84337 0.80867  11
  18   7   0 -0.4627 0.96716  25
 -18   7   0 0.75610 0.83513  23
  18   7   0 0.85481 0.85179  24
  18   7   0 1.74521 1.23911  15
  18   7   0 0.33696 0.98292  18
  18   7   0 0.20108 1.09099  16
 -18   7   0 1.46513 1.20159  15
 -18   7   0 0.81787 1.09182  21
  18   7   0 1.18698 1.00431  21
 -18   7   0 1.85781 1.34637  16
  18   7   0 -1.2577 1.51692   1
   0  -8   0 63.5649 2.19153  22
   0  -8   0 59.8002 2.00441  19
   0  -8   0 58.3533 2.24906  14
   0  -8   0 46.0332 7.40707  10
   0   8   0 58.0050 1.98821   4
   0   8   0 58.6324 2.26721  12
   0   8   0 57.1820 1.94290  18
   0   8   0 48.5654 8.23051   8
   0   8   0 58.7703 2.30867  25
   0   8   0 59.7811 2.01648  26
   0   8   0 63.7086 3.20872   2
   0   8   0 47.1999 7.13835   7
   0   8   0 57.6273 1.79372  16
   1  -8   0 -0.0292 0.42609  14
  -1  -8   0 0.90035 0.43444  14
  -1  -8   0 0.71537 0.38917  22
   1  -8   0 0.23741 0.29444  19
   1  -8   0 0.56939 0.37057  22
  -1   8   0 1.05586 0.36625  26
  -1   8   0 0.18985 0.35951  12
   1   8   0 0.64811 0.31712   4
   1   8   0 6.36542 3.81139   5
  -1   8   0 -7.0009 3.96321   5
  -1   8   0 0.50210 0.28403   3
   1   8   0 0.57862 0.34811   4
  -1   8   0 -0.2869 0.52437  18
   1   8   0 -5.6636 6.70820   8
  -1   8   0 0.62680 0.26410  16
   1   8   0 0.84209 0.67577   2
   1   8   0 1.03735 0.49446  25
  -1   8   0 -4.4586 4.33731   9
  -1   8   0 0.27956 0.30081   4
   1   8   0 1.07215 0.31379  20
   1   8   0 0.93529 0.42114  18
  -1   8   0 2.46309 4.43499   7
   1   8   0 1.38780 0.53724  12
   1   8   0 1.18129 0.43463  26
  -1   8   0 0.58756 0.26888  13
  -1   8   0 0.79252 0.31685   4
  -1   8   0 -0.5555 0.51665   2
  -1   8   0 -0.1392 0.45429  25
   2  -8   0 -2.6364 6.56074  10
  -2  -8   0 7.66198 0.76111  14
   2  -8   0 8.00142 0.62766  19
  -2  -8   0 6.93819 0.73419  22
  -2  -8   0 8.61055 0.58688  19
   2  -8   0 7.62964 0.70259  22
  -2  -8   0 4.71308 7.72361  10
   2  -8   0 7.93643 0.85648  14
   2   8   0 7.65871 0.63651   4
  -2   8   0 6.70442 5.90824   8
   2   8   0 7.42081 0.52184  13
  -2   8   0 7.17303 0.52684  15
  -2   8   0 10.5819 7.76931   6
   2   8   0 6.82650 0.64562  26
  -2   8   0 8.01334 0.67183   3
   2   8   0 7.64348 0.67945   3
  -2   8   0 7.25003 0.73396  12
  -2   8   0 -0.2785 5.01163   9
   2   8   0 8.45142 0.81747   1
  -2   8   0 7.03523 0.57204  26
  -2   8   0 7.51219 0.79249   1
   2   8   0 7.65274 0.58448  20
  -2   8   0 7.47073 0.75819  25
  -2   8   0 8.24187 0.73432   4
   2   8   0 16.7817 8.96408   6
   2   8   0 7.12516 0.86930  25
   2   8   0 6.54432 0.66059  18
  -2   8   0 7.94129 0.53064  16
   2   8   0 7.28874 0.66852   4
   2   8   0 7.84875 0.52505  16
  -2   8   0 8.85830 1.23193   2
  -2   8   0 7.43983 0.69838   4
  -2   8   0 6.39194 0.62419  11
  -2   8   0 7.24975 0.53594  15
  -2   8   0 6.56066 0.53065  13
   2   8   0 10.3591 6.36608   7
   3  -8   0 37.3643 1.69880   1
   3  -8   0 39.8339 1.58093   3
   3  -8   0 41.1434 9.87380  10
   3  -8   0 42.5721 1.56988  22
   3  -8   0 42.8785 1.92517  14
   3  -8   0 38.4140 2.39486   2
   3  -8   0 41.2414 1.66287   1
  -3  -8   0 41.8545 1.43048  19
   3  -8   0 42.6170 1.60746  19
  -3  -8   0 55.5540 12.8877  10
   3  -8   0 39.6758 1.68431   3
  -3  -8   0 40.6038 1.76146  22
  -3  -8   0 42.7212 1.68163  14
  -3   8   0 34.2953 8.41519   9
   3   8   0 40.8815 1.90569   1
   3   8   0 41.5749 1.50702  15
   3   8   0 37.4754 7.61292   9
  -3   8   0 43.2869 8.72344   5
   3   8   0 40.9482 1.93919  25
   3   8   0 37.9405 1.69158   3
   3   8   0 26.4059 10.0756   8
   3   8   0 34.8569 8.03304   5
   3   8   0 40.1544 1.60756  18
   3   8   0 54.9447 8.84767   7
  -3   8   0 41.6341 1.79558   4
   3   8   0 39.6274 1.45474  16
   3   8   0 41.0200 1.67679   4
   3   8   0 39.6059 1.50541  20
  -3   8   0 39.6820 1.37052  21
  -3   8   0 41.8333 1.71492  25
  -3   8   0 40.4162 1.74702   3
  -3   8   0 42.5650 2.41997   2
   3   8   0 39.3486 2.76343   2
  -3   8   0 38.8817 1.48368  13
  -3   8   0 40.5058 1.64541  12
  -3   8   0 39.6707 1.45884  16
   3   8   0 39.5045 1.61167  26
  -3   8   0 39.8536 1.44628  26
  -3   8   0 42.1283 1.51190  15
  -3   8   0 40.8093 1.74162   4
  -3   8   0 42.0069 1.92893   1
  -3   8   0 40.5796 1.44227  21
  -3   8   0 50.0331 8.18673   8
   3   8   0 40.1521 1.71675   4
  -3   8   0 40.6255 1.47954  15
  -3   8   0 41.0461 1.56303  11
   3   8   0 39.4749 1.48151  13
  -4  -8   0 0.38107 0.27052   1
   4  -8   0 0.21351 0.57831   2
  -4  -8   0 0.05741 0.35745   3
  -4  -8   0 -0.4607 0.24856   1
   4  -8   0 0.13001 0.34427  19
   4  -8   0 -0.1849 0.31883   1
   4  -8   0 0.42479 0.47428  14
   4  -8   0 -0.4910 0.26090  13
  -4  -8   0 0.19394 0.35345  14
  -4  -8   0 0.19350 0.26525   3
   4  -8   0 0.21731 0.38514   1
  -4  -8   0 0.23259 0.25038  19
  -4  -8   0 0.67805 0.45656  22
   4  -8   0 0.43999 0.34902  22
   4  -8   0 0.03615 0.34650   3
   4   8   0 0.46959 0.37680  16
   4   8   0 -0.5451 0.26527  15
  -4   8   0 -0.0953 0.27726  21
   4   8   0 0.63361 0.45692  25
  -4   8   0 0.47728 0.35336  15
   4   8   0 0.23234 6.67466   8
   4   8   0 0.06598 0.44497  18
  -4   8   0 0.00583 0.24033  21
  -4   8   0 0.39034 0.38067   4
  -4   8   0 -0.4957 0.29744  13
  -4   8   0 0.62610 0.29230  15
  -4   8   0 0.32936 0.49016   2
  -4   8   0 -0.4534 0.35298  25
   4   8   0 -0.3421 0.66973   2
  -4   8   0 0.21234 0.38839  16
  -4   8   0 -1.9993 5.22225   9
  -4   8   0 -0.1547 0.34943   3
   4   8   0 -12.085 7.54039   6
   4   8   0 -0.1611 0.35791   4
   4   8   0 0.04896 0.37972  13
  -4   8   0 0.35137 0.32436   1
   4   8   0 4.11752 5.86350   7
  -4   8   0 -8.0602 6.34632   6
  -4   8   0 -0.3038 0.27066  11
  -4   8   0 0.40311 0.29669  26
   4   8   0 -0.2181 0.41819   3
   4   8   0 -0.2964 0.24934  21
  -4   8   0 0.53084 0.40114  12
   4   8   0 -0.2819 0.34516  20
   4   8   0 -0.0436 0.25591  21
  -4   8   0 0.22300 0.40992   4
   4   8   0 -0.0306 0.40005   4
   4   8   0 -0.1627 0.36159  15
   4   8   0 0.55964 0.39889   1
   5  -8   0 39.8116 1.64575  19
  -5  -8   0 39.5459 1.76187   3
   5  -8   0 41.6588 2.43140   2
  -5  -8   0 38.8792 1.55569  14
  -5  -8   0 40.6025 1.82919  22
  -5  -8   0 38.2360 1.83027   1
   5  -8   0 38.7105 1.92536  14
   5  -8   0 37.3895 2.09120   1
  -5  -8   0 39.3897 1.35528  19
  -5   8   0 38.5413 1.67293  15
  -5   8   0 40.1243 1.43757  26
  -5   8   0 42.7778 2.37046   2
   5   8   0 39.1257 1.62132  15
   5   8   0 38.6673 1.61320  13
  -5   8   0 41.5979 1.63038  12
  -5   8   0 41.6812 2.04422   4
  -5   8   0 40.5221 2.17006   1
   5   8   0 40.9450 2.09617  25
  -5   8   0 40.0693 1.60265  15
   5   8   0 39.0352 1.59178  20
  -5   8   0 38.5103 1.49522  21
  -5   8   0 41.5876 2.01850   4
   5   8   0 42.3548 2.22107   1
  -5   8   0 40.0604 1.64035  16
   5   8   0 39.6739 1.48462  21
   5   8   0 38.4849 1.67595  18
   5   8   0 40.5718 2.02057   3
  -5   8   0 37.2563 1.61813  13
  -5   8   0 38.9910 1.70163  23
   5   8   0 41.9256 3.00132   2
   5   8   0 38.5920 1.47104  21
   5   8   0 39.1952 1.57959  16
   5   8   0 41.2551 1.64608  15
   5   8   0 37.0325 1.85770   4
  -5   8   0 40.8817 1.62360  11
  -5   8   0 39.9512 1.60979  21
  -5   8   0 43.4327 2.03265   3
   5   8   0 41.7143 1.98003   4
  -5   8   0 39.8900 1.66209  25
  -6  -8   0 1.28464 0.43809  14
  -6  -8   0 1.21929 0.54086   1
   6  -8   0 1.40700 0.74914   2
  -6  -8   0 1.71243 0.60224  22
   6  -8   0 3.04414 0.82030   1
   6  -8   0 0.56569 0.62807   3
   6  -8   0 1.57604 0.51466  19
   6  -8   0 2.25368 0.74072  14
  -6  -8   0 1.20637 0.53635   3
   6  -8   0 1.79693 0.51717  13
   6   8   0 2.30423 0.45774  21
   6   8   0 2.56689 0.61613  13
  -6   8   0 1.08406 0.44627  25
  -6   8   0 1.82534 0.73404   4
  -6   8   0 1.83762 0.56454  23
  -6   8   0 2.18824 0.67411   4
  -6   8   0 2.72745 0.65598  16
  -6   8   0 2.46476 0.58855  15
   6   8   0 1.21896 0.60592  25
  -6   8   0 1.36039 0.47756  15
  -6   8   0 1.58755 0.38579  21
  -6   8   0 1.56622 0.58088   1
  -6   8   0 1.51305 0.46725  21
   6   8   0 1.78972 0.49511  20
  -6   8   0 1.24848 0.44159  11
  -6   8   0 2.50912 0.45334  26
   6   8   0 2.07604 0.56983  15
  -6   8   0 1.64427 0.66065   2
   6   8   0 2.28367 0.67533   4
   6   8   0 2.25300 0.69374   4
   6   8   0 1.73129 0.43193  24
  -6   8   0 1.96838 0.63431   3
   6   8   0 1.20935 0.58604  16
   6   8   0 1.50439 0.49441  15
   6   8   0 1.71690 0.76766   3
   6   8   0 0.96919 0.59438   1
  -6   8   0 1.28851 0.42237  12
   6   8   0 2.55627 1.04389   2
   6   8   0 1.91611 0.55301  18
   6   8   0 2.18418 0.48428  21
  -7  -8   0 0.80849 0.58387   1
   7  -8   0 -0.1614 0.51233  14
  -7  -8   0 -0.0790 0.47481  22
   7  -8   0 -0.0527 0.45905  13
   7  -8   0 0.44939 0.33812  16
   7  -8   0 -0.7804 0.52952   2
  -7  -8   0 0.62347 0.54931   3
   7  -8   0 0.63165 0.59020   1
   7  -8   0 1.41847 0.63795   3
  -7  -8   0 0.21962 0.33230  14
   7  -8   0 1.29188 0.50163  19
  -7   8   0 1.29536 0.70657   4
   7   8   0 1.01086 0.44095  24
   7   8   0 0.04213 0.60356   4
   7   8   0 -0.1172 0.43876  21
   7   8   0 -0.4102 0.49153   1
  -7   8   0 0.52255 0.55124   2
   7   8   0 0.11684 0.45170  16
  -7   8   0 0.89228 0.52911  15
   7   8   0 0.32131 0.50977  18
  -7   8   0 0.17959 0.60467   4
  -7   8   0 1.02202 0.45570  23
   7   8   0 0.72275 0.65035   4
  -7   8   0 0.24383 0.47897  16
  -7   8   0 0.42602 0.54009   1
   7   8   0 0.62538 0.54017  15
  -7   8   0 0.18670 0.36619  21
   7   8   0 0.86167 0.58535  25
  -7   8   0 -0.3505 0.43842  25
   7   8   0 0.46946 0.47794  20
   7   8   0 0.97611 0.54714  13
  -7   8   0 0.37845 0.43792  12
   7   8   0 -0.0942 0.62543   3
  -7   8   0 0.75143 0.40649  11
   7   8   0 0.14869 0.66804   2
  -7   8   0 1.21713 0.49501   3
   7   8   0 -0.9370 0.53733  15
   7   8   0 0.06004 0.40459  21
  -7   8   0 -0.1807 0.35095  26
  -7   8   0 0.73105 0.54538  15
  -7   8   0 1.26810 0.40900  21
   8  -8   0 8.12773 0.67650  16
   8  -8   0 5.82354 0.61841  16
  -8  -8   0 7.36307 1.14434   3
   8  -8   0 8.25222 0.71301   4
   8  -8   0 8.90362 1.43944   3
   8  -8   0 8.50635 1.37226   1
   8  -8   0 7.17772 1.12045  14
  -8  -8   0 7.33354 0.87357  22
   8  -8   0 7.92713 0.77171   4
   8  -8   0 7.76298 0.76773  19
   8  -8   0 10.1288 1.12481  13
   8  -8   0 6.23917 1.07051   2
  -8   8   0 6.11862 1.15375   1
   8   8   0 8.22634 0.80460  21
   8   8   0 9.20584 1.29243   4
  -8   8   0 8.36594 0.99085  15
   8   8   0 8.95417 0.94373  16
   8   8   0 8.14099 0.83070  20
   8   8   0 6.95065 0.95342  15
  -8   8   0 9.17407 0.88376  21
   8   8   0 8.88017 1.29527   3
   8   8   0 7.57773 0.81038  21
   8   8   0 9.36202 1.35334   4
   8   8   0 7.52675 0.99408  15
  -8   8   0 6.58206 0.60249  26
   8   8   0 6.12357 1.13119  25
  -8   8   0 8.07092 0.85755  25
  -8   8   0 9.50797 1.56559   4
  -8   8   0 7.82617 0.90681  16
  -8   8   0 7.84997 1.01027  15
   8   8   0 6.44856 1.54265   2
  -8   8   0 7.86970 0.79883  11
  -8   8   0 9.73613 1.39949   3
  -8   8   0 10.8558 1.53495   4
   8   8   0 7.84354 0.87016  18
  -8   8   0 8.70936 0.80120  12
  -8   8   0 6.95197 1.09711   2
   8   8   0 8.61652 0.94345  13
   8   8   0 8.39828 0.69168  24
  -8   8   0 7.36283 0.81112  23
   9  -8   0 0.72887 0.72522   2
  -9  -8   0 1.23336 0.61959  22
   9  -8   0 1.46267 0.51308   4
   9  -8   0 1.11333 0.61351  13
   9  -8   0 1.54844 0.81443   3
   9  -8   0 2.31079 0.56432  16
   9  -8   0 2.40651 0.65449  19
  -9  -8   0 0.40265 0.65242   3
  -9  -8   0 0.37614 0.63469   1
   9  -8   0 2.59381 0.67286   4
   9  -8   0 0.55957 0.72795   1
   9  -8   0 1.08214 0.72097  14
  -9   8   0 1.12825 0.69174   1
   9   8   0 -0.2507 0.75556   3
   9   8   0 0.13649 0.63699   1
  -9   8   0 0.06385 0.46949  25
   9   8   0 0.47189 0.76988   4
  -9   8   0 1.24445 0.52599  21
  -9   8   0 0.77329 0.52738  23
  -9   8   0 1.47222 0.53042  12
   9   8   0 1.47307 0.59416  20
  -9   8   0 2.09347 0.75021  15
  -9   8   0 0.89565 0.48872  16
  -9   8   0 1.39781 0.96824   4
   9   8   0 0.75222 0.69230   4
   9   8   0 1.09492 0.70809  13
   9   8   0 1.41884 0.68007  16
   9   8   0 0.66779 0.68868  15
   9   8   0 0.64698 1.02883   2
  -9   8   0 0.58158 0.44147  11
   9   8   0 2.15310 0.64729  18
   9   8   0 2.29431 0.79956  25
  -9   8   0 0.60327 0.75417   4
   9   8   0 1.40723 0.53936  21
  -9   8   0 0.46092 0.38439  26
  -9   8   0 2.21067 0.89749  15
   9   8   0 0.80839 0.48393  24
  -9   8   0 -0.2474 0.58139   3
 -10  -8   0 5.52548 0.70016  16
  10  -8   0 6.88692 0.91953   4
  10  -8   0 7.57756 1.45127   3
 -10  -8   0 6.23976 1.23106   1
 -10  -8   0 7.20631 0.96074  22
  10  -8   0 6.62038 0.78749  16
  10  -8   0 7.12431 1.17478  14
  10  -8   0 5.03449 1.03885   2
 -10  -8   0 7.90269 0.64555  16
 -10  -8   0 5.21735 1.10055   3
  10  -8   0 8.21503 0.88430  19
  10  -8   0 6.41564 0.99124   4
  10   8   0 5.97902 1.25972   4
  10   8   0 6.63111 1.03426  15
 -10   8   0 9.71162 1.65108   4
  10   8   0 6.36897 0.93931  13
 -10   8   0 7.31251 0.94911  21
 -10   8   0 10.1441 1.15998  16
  10   8   0 7.15947 1.29646   3
  10   8   0 6.67174 0.96727  20
  10   8   0 7.68268 0.87481  21
 -10   8   0 9.64036 1.63077   1
  10   8   0 6.89577 1.32144   4
  10   8   0 9.89194 1.09828  16
  10   8   0 6.20418 1.33243   1
  10   8   0 5.95685 1.08119  25
 -10   8   0 10.3528 1.73807   4
 -10   8   0 6.03048 0.84910  25
 -10   8   0 9.90500 1.51508   3
 -10   8   0 7.93278 0.85763  12
  10   8   0 8.13369 0.96837  18
 -10   8   0 8.18676 1.29880  15
 -10   8   0 8.58047 0.98306  23
 -10   8   0 7.91273 0.90468  11
  10   8   0 6.78402 1.07088  15
 -10   8   0 5.74831 0.63242  26
  10   8   0 6.42067 0.75559  24
 -11  -8   0 32.6461 2.36037   3
  11  -8   0 31.0330 1.60279  19
  11  -8   0 34.8637 2.01970   4
  11  -8   0 33.1761 2.33903   2
  11  -8   0 31.8242 2.08601  14
 -11  -8   0 28.2291 1.78452  22
  11  -8   0 33.8898 1.94285  13
  11  -8   0 33.7818 2.71616   3
 -11  -8   0 28.8122 1.42798   4
  11  -8   0 30.8349 1.67985  15
  11  -8   0 30.0792 1.77297   4
  11  -8   0 32.0756 1.64707  16
 -11  -8   0 33.3739 1.40788  16
  11   8   0 32.9435 1.93427  16
  11   8   0 32.5449 1.49536  24
 -11   8   0 29.1472 2.64134   1
 -11   8   0 32.7502 1.92260  21
  11   8   0 31.1494 1.75098  18
 -11   8   0 31.5602 1.52106  12
 -11   8   0 31.0253 1.96796  16
  11   8   0 33.2727 1.74460  20
 -11   8   0 28.9510 1.59935  25
 -11   8   0 30.6539 2.39882   4
 -11   8   0 32.5211 2.45931   3
  11   8   0 31.1928 2.14739  25
 -11   8   0 33.7211 2.67956   4
  11   8   0 34.0647 2.54400   4
  11   8   0 32.9105 2.02131  13
  11   8   0 31.5549 2.74528   1
  11   8   0 31.9756 2.60804   3
 -11   8   0 32.6056 2.07569  15
 -11   8   0 31.5514 1.80972  23
 -11   8   0 31.6416 1.68893  11
  11   8   0 27.3576 2.47347   4
  11   8   0 33.3007 1.74420  21
  11   8   0 32.2726 1.87778  15
  12  -8   0 0.97412 1.04532   1
  12  -8   0 1.00754 0.78774   4
 -12  -8   0 0.14850 0.52986   4
 -12  -8   0 1.48206 0.57816  16
  12  -8   0 -0.3567 0.71601  13
  12  -8   0 0.15897 0.76335  14
  12  -8   0 0.71180 0.97789   3
 -12  -8   0 0.17418 0.63161  22
  12  -8   0 0.25579 0.49433  19
  12  -8   0 -0.6196 0.72069   4
  12  -8   0 -0.1374 0.60193  16
  12  -8   0 -1.1674 0.85206   2
 -12   8   0 -0.2686 0.73354  15
  12   8   0 0.39545 0.67275  21
 -12   8   0 -0.0066 0.61573  21
  12   8   0 -0.1010 0.63711  16
  12   8   0 0.41988 0.61373  13
 -12   8   0 0.54763 0.60097  23
  12   8   0 0.38205 0.57118  18
  12   8   0 -0.2566 0.77436   3
 -12   8   0 0.01465 0.71921   1
  12   8   0 -1.7564 0.75712   4
  12   8   0 -0.5690 0.54263  25
 -12   8   0 1.79033 1.09171   4
 -12   8   0 -1.2036 0.54021  16
  12   8   0 -0.3838 0.51034  20
 -12   8   0 0.26309 0.40558  11
  12   8   0 -0.7715 0.80447   1
  12   8   0 -0.3055 0.59895  15
 -12   8   0 -0.4599 0.96563   3
  13  -8   0 0.84004 0.79607   4
  13  -8   0 -1.0288 0.78787  13
  13  -8   0 0.62737 0.93090   4
  13  -8   0 -0.4511 1.01459   1
 -13  -8   0 0.98661 0.66366  22
  13  -8   0 -1.0391 0.88055   2
  13  -8   0 0.15971 0.55737  19
  13  -8   0 1.09989 0.74706  16
 -13  -8   0 0.63685 0.61644   4
 -13  -8   0 -0.5501 0.55602  16
  13  -8   0 0.58651 1.12432   3
  13  -8   0 1.64727 0.99362  14
  13   8   0 -1.0475 0.86758  16
  13   8   0 1.62764 0.81800  18
 -13   8   0 0.67559 0.50628  11
  13   8   0 0.86607 0.87619   1
 -13   8   0 -0.6818 1.07180   3
  13   8   0 1.64711 1.04994   3
  13   8   0 0.51876 0.87390  25
  13   8   0 0.52851 0.74661  15
 -13   8   0 1.41699 0.91096  16
 -13   8   0 0.11014 0.82297  15
 -13   8   0 0.98530 0.63489  23
 -13   8   0 1.25947 0.61106  27
  13   8   0 0.34449 0.66271  13
  13   8   0 -0.0346 0.65025  21
 -13   8   0 1.32538 0.90176   1
  13   8   0 -0.2475 0.52767  24
  13   8   0 1.15051 0.63048  20
 -13   8   0 -1.2018 0.79089   4
 -13   8   0 0.79550 0.71446  21
  14  -8   0 7.79932 1.45091  13
  14  -8   0 4.40616 1.19578   2
  14  -8   0 5.89457 1.23736   4
  14  -8   0 3.56060 1.57749   1
  14  -8   0 5.84740 0.99110  19
  14  -8   0 6.51671 1.15539  16
 -14  -8   0 6.79961 0.91296  16
  14  -8   0 5.86725 1.26901  14
 -14  -8   0 4.39024 0.89484   4
 -14  -8   0 4.98033 1.10842  22
  14  -8   0 4.39650 1.29196   4
  14  -8   0 4.44557 1.64396   3
 -14   8   0 5.37213 1.57844   4
  14   8   0 6.63131 1.59504  16
  14   8   0 4.78194 1.53124   4
 -14   8   0 5.39723 0.95860  11
 -14   8   0 7.70681 1.10652  27
  14   8   0 5.45191 1.08047  18
  14   8   0 3.55200 1.17935  25
  14   8   0 5.34724 1.32821  15
  14   8   0 4.58621 0.87999  20
  14   8   0 6.27394 1.42419  13
 -14   8   0 2.86993 1.64408   3
 -14   8   0 8.16464 1.33685  23
  14   8   0 2.54135 1.30358   1
 -14   8   0 6.28008 1.28542  21
  14   8   0 6.89005 0.96868  24
  14   8   0 5.62180 0.96152  21
  14   8   0 5.54600 1.52649   3
 -14   8   0 7.54970 1.53211  15
 -14   8   0 5.48277 1.51148   1
 -14   8   0 7.58961 1.76289  16
  15  -8   0 -1.1120 0.78877  13
 -15  -8   0 0.41718 0.65675  22
 -15  -8   0 -0.2608 0.69194  16
  15  -8   0 0.76530 0.64543  19
  15  -8   0 1.61447 0.91652  16
  15  -8   0 0.30924 1.49359   1
  15  -8   0 -0.1332 0.70133  14
  15  -8   0 -1.3492 1.29437   2
  15   8   0 -0.3395 0.82385  15
  15   8   0 1.74896 1.09859  16
 -15   8   0 -0.3237 0.82898  21
  15   8   0 -0.9386 0.95918  25
  15   8   0 0.10409 1.11624   1
  15   8   0 0.57602 0.70830  21
  15   8   0 0.81977 0.71995  20
 -15   8   0 1.06001 0.80513  23
  15   8   0 0.08673 0.58462  24
 -15   8   0 0.56816 0.81808  15
  15   8   0 2.40224 1.01276  13
 -15   8   0 0.21520 0.60338  11
  15   8   0 0.12464 0.77137  18
 -15   8   0 0.09392 0.50391  27
 -15   8   0 0.43753 0.74554  16
 -15   8   0 0.54913 1.15860   1
  16  -8   0 -0.7714 0.82799  13
  16  -8   0 0.75614 0.94952  16
  16  -8   0 -0.2446 0.65538  19
 -16  -8   0 0.06743 0.90290  22
  16  -8   0 0.31439 1.76817   1
  16  -8   0 -1.3322 1.51203   2
 -16  -8   0 0.98289 0.78166  16
  16  -8   0 1.18575 0.89998  14
  16   8   0 0.89993 0.91010  21
  16   8   0 0.20451 0.94436  13
  16   8   0 -0.1422 0.65639  24
 -16   8   0 -0.3435 0.53976  23
  16   8   0 0.21693 0.75748  20
  16   8   0 0.75288 1.41148   1
 -16   8   0 0.44276 0.54227  27
 -16   8   0 -0.5423 0.54259  11
 -16   8   0 -0.5699 0.76270  21
  16   8   0 -0.1854 0.70398  18
  16   8   0 0.32591 1.03027  16
  16   8   0 0.98376 1.01017  25
  16   8   0 -1.6924 1.11361   2
 -16   8   0 -0.0485 1.23777   1
 -16   8   0 -0.6437 1.05638  15
  16   8   0 -0.5190 0.80022  15
 -16   8   0 1.81845 1.27598  16
  17  -8   0 -0.5106 1.08885  13
  17  -8   0 -4.4163 1.95557   1
  17  -8   0 1.46860 0.97294  16
  17  -8   0 1.02517 0.64055  19
 -17  -8   0 0.19966 0.81628  22
 -17  -8   0 0.01780 0.77472  16
  17  -8   0 1.83094 0.95505  14
  17   8   0 -0.7311 1.07026  25
  17   8   0 1.06803 0.88211  18
  17   8   0 -0.6112 1.03864  13
  17   8   0 1.12742 1.43852   1
 -17   8   0 0.63830 0.66136  11
  17   8   0 -0.4161 0.75087  20
  17   8   0 0.45439 0.96208  16
 -17   8   0 -0.5398 0.58432  27
  17   8   0 -1.1364 0.80497  15
 -17   8   0 0.91782 1.30101  15
  17   8   0 0.65786 0.75551  24
  17   8   0 -0.8343 0.89017  21
 -17   8   0 -0.4865 0.95398  16
  17   8   0 -0.7255 1.25190   2
 -17   8   0 -0.8259 0.89855  21
 -17   8   0 1.13490 0.85252  23
   0  -9   0 0.73692 0.45111  19
   0  -9   0 0.68308 0.54949  14
   0  -9   0 1.41764 0.53129  22
   0   9   0 1.34351 0.50705  18
   0   9   0 0.83201 0.33705   4
   0   9   0 1.08321 0.34818  16
   0   9   0 1.49519 0.71333   2
   0   9   0 1.21444 0.49623  26
   0   9   0 1.66837 0.62754  25
   0   9   0 1.22703 0.59783  20
   0   9   0 1.42893 0.55940  12
   0   9   0 0.95173 0.44914   4
  -1  -9   0 96.6703 3.21284  22
   1  -9   0 95.6243 3.00961  19
  -1  -9   0 94.0433 2.93869  19
   1  -9   0 93.0212 3.30460  14
  -1  -9   0 97.1771 3.24554  14
   1  -9   0 94.8742 3.11642  22
  -1   9   0 91.2175 3.21264  12
  -1   9   0 90.5450 3.27371  25
  -1   9   0 91.3697 2.93673  26
  -1   9   0 93.8556 3.04062   4
  -1   9   0 91.4991 2.76607  16
  -1   9   0 91.3694 4.25555   2
   1   9   0 100.113 4.56017   2
   1   9   0 94.9825 3.42604  25
   1   9   0 91.2243 2.99577   4
   1   9   0 91.8773 2.94756  18
  -1   9   0 91.7726 3.02074   4
   1   9   0 92.3464 3.01764  26
  -1   9   0 95.3836 2.85972  18
   1   9   0 96.7355 2.96347   4
  -1   9   0 92.3722 2.75896  13
   1   9   0 89.2848 2.80877  20
   1   9   0 93.9348 3.34896  12
   1   9   0 91.3336 2.74373  16
  -2  -9   0 14.8690 1.06860  22
  -2  -9   0 16.2906 0.86330  19
   2  -9   0 13.1726 0.88633  19
   2  -9   0 14.3491 0.98342  22
  -2  -9   0 12.7719 1.00513  14
   2  -9   0 15.4162 1.19251  14
  -2   9   0 16.1402 0.83296  18
  -2   9   0 14.1148 0.76178  15
   2   9   0 14.2865 0.77415  16
  -2   9   0 14.0333 1.07332  25
  -2   9   0 14.8548 1.08882   1
  -2   9   0 13.5548 0.75431  13
  -2   9   0 15.3343 0.99412   4
   2   9   0 12.0243 0.97142   4
  -2   9   0 14.0565 0.89003  11
   2   9   0 13.1431 0.84503  20
  -2   9   0 14.2828 1.75158   2
   2   9   0 15.1504 0.76802  13
   2   9   0 15.2313 1.90343   2
  -2   9   0 13.4866 0.75998  16
  -2   9   0 13.2583 0.93350   3
   2   9   0 15.5487 0.94414  18
   2   9   0 13.4228 0.91122   4
   2   9   0 13.9808 1.19648  12
   2   9   0 14.5166 0.94499  26
  -2   9   0 16.5818 0.98885   4
  -2   9   0 14.3156 0.79418  15
   2   9   0 14.4751 1.14758  25
  -2   9   0 14.7735 1.05120  12
  -2   9   0 13.6894 0.83929  26
   3  -9   0 2.75331 0.76801  14
  -3  -9   0 2.52276 0.64509  22
   3  -9   0 2.85530 0.56620  19
  -3  -9   0 2.98712 0.50846  19
   3  -9   0 2.68524 0.47967   3
  -3  -9   0 1.89720 0.53165  14
   3  -9   0 1.98140 0.47715   3
   3  -9   0 3.10441 0.53464  22
   3   9   0 3.25304 0.70554  25
  -3   9   0 2.80552 0.46206  21
  -3   9   0 2.82444 0.49501  26
   3   9   0 2.04106 0.48198  16
  -3   9   0 3.10932 0.47552  13
   3   9   0 2.58489 0.54082  26
   3   9   0 3.14330 0.55497   4
  -3   9   0 2.16637 0.42368  16
  -3   9   0 3.50120 0.55334  15
   3   9   0 3.80792 0.69533  18
   3   9   0 2.05808 0.42987   4
  -3   9   0 2.15212 0.53488   1
  -3   9   0 2.66688 0.63895   4
   3   9   0 1.54890 0.49295   3
   3   9   0 2.44550 0.49738  20
  -3   9   0 1.05843 0.78596   2
  -3   9   0 2.76863 0.57718   4
   3   9   0 2.40924 1.05508   2
  -3   9   0 3.26645 0.60243  11
  -3   9   0 2.88789 0.46507  15
  -3   9   0 4.06512 0.60644   3
   3   9   0 2.60206 0.50237  13
   3   9   0 1.77089 0.51950   1
  -3   9   0 1.87702 0.56213  12
  -3   9   0 2.60022 0.41944  21
  -3   9   0 2.95370 0.61448  25
   4  -9   0 30.7729 2.19304   2
   4  -9   0 31.3239 1.80563  14
   4  -9   0 27.6499 1.54390   1
  -4  -9   0 31.3950 1.43119  14
  -4  -9   0 31.1812 1.62725  22
   4  -9   0 28.8665 1.54653   3
   4  -9   0 31.6229 1.43167  19
   4  -9   0 30.8432 1.44385   3
  -4  -9   0 31.5209 1.20323  19
   4  -9   0 30.5954 1.35823  22
   4  -9   0 29.7365 1.51101   1
  -4   9   0 31.9748 1.79412   1
  -4   9   0 31.3092 1.67518   4
   4   9   0 30.0580 1.16878  21
   4   9   0 32.7011 1.67214   3
  -4   9   0 30.3223 1.34301  16
  -4   9   0 31.5265 2.30232   2
   4   9   0 31.0184 1.36646  15
  -4   9   0 33.1863 1.49588  12
   4   9   0 32.4705 1.37606  20
  -4   9   0 29.8878 1.60024   3
  -4   9   0 27.9907 1.46261  25
   4   9   0 31.1085 1.49513  26
   4   9   0 28.3741 1.29886  16
   4   9   0 31.5143 1.34404  13
   4   9   0 32.2998 1.16659  21
  -4   9   0 29.4994 1.19319  21
  -4   9   0 28.7025 1.38052  15
  -4   9   0 31.5685 1.67163   4
  -4   9   0 29.3376 1.33652  13
   4   9   0 29.2506 1.62117   4
  -4   9   0 32.4772 1.31507  21
   4   9   0 30.9970 1.45474  18
   4   9   0 31.6069 2.76793   2
  -4   9   0 30.5489 1.41563  11
   4   9   0 33.4753 1.86268  25
  -4   9   0 30.8169 1.33769  15
  -4   9   0 29.9185 1.25533  26
   4   9   0 32.4429 1.81594   1
   4   9   0 30.4857 1.61068   4
   4   9   0 30.8526 1.32903  15
   5  -9   0 5.56317 1.10211   2
   5  -9   0 5.11938 0.58727  13
   5  -9   0 6.25649 0.78790  19
   5  -9   0 9.11173 1.24808  14
  -5  -9   0 6.34457 0.84177  14
   5  -9   0 6.69367 0.69653  22
  -5  -9   0 6.36035 0.53005  19
  -5  -9   0 7.68468 0.72846   1
   5  -9   0 6.44400 0.93281   1
  -5  -9   0 7.26452 0.77779   3
   5  -9   0 8.29826 1.11336   1
  -5  -9   0 6.39004 1.01182  22
  -5  -9   0 6.89663 0.81539   3
   5  -9   0 5.15818 0.68646   3
   5   9   0 8.57094 0.85157  18
  -5   9   0 8.22859 0.85978  23
   5   9   0 5.92173 0.63166  21
   5   9   0 5.43769 0.86745   4
   5   9   0 6.60217 0.62717  21
   5   9   0 4.32616 1.21861   2
  -5   9   0 8.12012 0.97609   4
   5   9   0 7.18374 0.74717  13
  -5   9   0 6.70056 0.79894  25
  -5   9   0 7.55090 0.74455  11
   5   9   0 7.53704 0.84030  15
   5   9   0 6.78333 0.75007  20
  -5   9   0 6.79547 0.58600  21
  -5   9   0 7.85568 1.15550   4
  -5   9   0 7.86396 0.70470  21
  -5   9   0 5.62678 0.67776  15
   5   9   0 7.02390 0.91335  16
  -5   9   0 8.91948 0.86723  15
   5   9   0 5.66841 0.99069   3
  -5   9   0 7.77216 0.94291   3
  -5   9   0 6.27905 0.62001  26
  -5   9   0 8.27671 1.05584   1
  -5   9   0 6.92025 0.80508  12
  -5   9   0 5.54078 1.04334   2
   5   9   0 6.68143 0.74373  15
   5   9   0 7.44639 1.01822  25
   5   9   0 4.64983 0.90244   1
   5   9   0 6.56970 0.98951   4
  -5   9   0 7.75341 0.73847  16
  -5   9   0 6.94821 0.68024  13
   6  -9   0 27.4104 2.16253   2
  -6  -9   0 24.0266 1.03011  19
   6  -9   0 24.8637 1.83317   1
   6  -9   0 26.9372 1.69821  14
  -6  -9   0 25.2689 1.42848   3
   6  -9   0 24.8418 1.17153  22
  -6  -9   0 26.5183 1.51726   3
   6  -9   0 23.4539 1.34054  19
  -6  -9   0 25.6664 1.54193  22
  -6  -9   0 25.8953 1.55745   1
  -6  -9   0 26.8166 1.23315  14
  -6   9   0 23.6867 1.33660  25
  -6   9   0 27.3339 1.88098   1
  -6   9   0 22.9492 1.62719   3
   6   9   0 25.3195 1.38168  13
  -6   9   0 25.8869 1.30787  21
  -6   9   0 28.0557 2.02577   2
   6   9   0 26.5313 1.21597  21
  -6   9   0 23.1130 1.08924  26
   6   9   0 26.0311 1.75964   4
   6   9   0 24.9149 1.78512   3
   6   9   0 25.7914 1.70653   4
  -6   9   0 25.7886 1.73971   4
  -6   9   0 26.9361 1.45490  23
  -6   9   0 25.3939 1.39758  16
  -6   9   0 28.7514 1.49614  15
  -6   9   0 24.1735 1.29677  11
   6   9   0 24.6356 1.06151  24
   6   9   0 25.4638 1.76235  25
   6   9   0 26.3972 1.89072   1
  -6   9   0 27.1021 1.83280   4
   6   9   0 25.6615 1.34940  20
   6   9   0 24.9049 1.16778  21
   6   9   0 27.6964 1.38469  15
   6   9   0 26.7598 1.39588  15
  -6   9   0 26.7176 1.31062  12
   6   9   0 26.8497 1.36356  16
  -6   9   0 24.0880 1.27919  15
  -6   9   0 24.4431 1.16864  21
   6   9   0 24.1713 1.38058  18
   6   9   0 24.0361 2.73258   2
  -7  -9   0 117.690 4.36223  22
  -7  -9   0 126.344 3.71594  19
  -7  -9   0 133.912 4.51080   3
   7  -9   0 139.010 4.26764  19
  -7  -9   0 138.527 4.69553   1
   7  -9   0 130.278 4.64758  14
  -7  -9   0 126.177 3.92874  14
   7  -9   0 133.826 5.19760   1
   7  -9   0 130.707 5.09387   2
   7  -9   0 130.123 4.84909   3
   7   9   0 134.483 4.95890  25
   7   9   0 132.354 4.29071  13
  -7   9   0 135.037 4.88257   3
   7   9   0 131.393 4.25177  16
  -7   9   0 130.843 4.13663  25
  -7   9   0 141.917 5.05114   4
   7   9   0 127.954 4.01379  21
  -7   9   0 138.711 4.28109  21
  -7   9   0 131.459 4.05889  12
   7   9   0 130.549 4.27873  15
   7   9   0 139.584 4.95581   4
   7   9   0 124.731 3.79788  24
   7   9   0 138.019 4.07412  21
  -7   9   0 134.291 4.36844  16
  -7   9   0 131.829 4.21494  15
  -7   9   0 124.556 3.84737  26
  -7   9   0 125.812 4.32709  23
   7   9   0 134.256 6.41754   2
  -7   9   0 141.595 5.13452   2
  -7   9   0 130.186 4.17102  11
  -7   9   0 126.504 4.83577   4
  -7   9   0 137.721 4.41962  15
   7   9   0 134.701 4.29793  15
   7   9   0 131.594 4.27036  18
   7   9   0 135.426 5.21318   1
   7   9   0 131.060 4.19791  20
   7   9   0 129.093 4.79615   4
   7   9   0 131.112 4.82644   3
  -7   9   0 134.791 5.18168   1
   8  -9   0 0.02422 0.45883  19
  -8  -9   0 0.75925 0.54731  22
   8  -9   0 0.39042 0.70994   2
   8  -9   0 0.15126 0.50617  13
   8  -9   0 0.24265 0.75652   3
  -8  -9   0 1.22432 0.65925   3
   8  -9   0 -0.2829 0.62060   1
   8  -9   0 0.55925 0.69529  14
  -8  -9   0 0.27732 0.57003   1
   8   9   0 -0.6380 0.59214   1
   8   9   0 -0.1709 0.45653  24
   8   9   0 0.51828 0.45886  21
   8   9   0 0.32492 0.50566  20
   8   9   0 0.08475 0.74696  15
   8   9   0 0.15901 0.63483  25
   8   9   0 -1.1815 0.58480  16
  -8   9   0 0.69473 0.37866  26
  -8   9   0 -0.2771 0.38086  12
   8   9   0 0.32698 0.97954   2
   8   9   0 -0.2443 0.55249  15
  -8   9   0 0.44468 0.44894  23
   8   9   0 -0.4403 0.62182   4
  -8   9   0 0.15519 0.46249  15
   8   9   0 0.20764 0.61931  13
  -8   9   0 -0.0539 0.47266   3
   8   9   0 0.69728 0.68785   3
   8   9   0 0.48034 0.60448  18
  -8   9   0 0.64150 0.49254  21
  -8   9   0 -0.0470 0.64712   4
  -8   9   0 -0.0244 0.56086   2
  -8   9   0 -0.1333 0.29172  11
  -8   9   0 -0.8439 0.42261  16
  -8   9   0 -0.5973 0.50529  15
  -8   9   0 0.86429 0.48669  25
  -8   9   0 -0.0226 0.71549   4
   8   9   0 -0.5202 0.59383   4
  -8   9   0 0.51582 0.59608   1
  -9  -9   0 26.7301 1.70756  22
   9  -9   0 27.5843 1.51666  19
   9  -9   0 30.8445 2.33775   3
   9  -9   0 26.9248 1.56682  13
  -9  -9   0 26.4290 1.98545   3
   9  -9   0 30.0901 1.16174  16
   9  -9   0 27.7077 1.91747  14
   9  -9   0 27.1512 2.20711   2
  -9  -9   0 29.4366 2.03393   1
   9  -9   0 26.9865 2.37411   1
   9   9   0 29.6025 1.69175  16
   9   9   0 27.9186 1.83495  15
  -9   9   0 29.3080 1.66937  23
  -9   9   0 28.6314 2.22116   4
   9   9   0 28.2372 1.67830  15
   9   9   0 27.0920 3.02160   2
  -9   9   0 23.5462 1.57742  15
   9   9   0 27.9013 2.16299   4
  -9   9   0 28.0979 1.62531  21
  -9   9   0 28.1646 2.27390   1
  -9   9   0 28.4923 1.73930  16
   9   9   0 33.3525 2.51550   1
  -9   9   0 30.9711 2.17117   3
   9   9   0 29.7739 1.29192  24
   9   9   0 30.1001 2.30174   3
   9   9   0 28.7233 1.52053  21
  -9   9   0 28.3172 1.53288  11
   9   9   0 27.3816 1.99633  25
   9   9   0 28.3404 2.05786   4
   9   9   0 29.8656 1.59411  20
   9   9   0 27.3004 1.60808  18
  -9   9   0 26.4367 1.38859  12
   9   9   0 29.6710 1.77015  13
  -9   9   0 29.4445 1.79726  15
  -9   9   0 24.7031 1.41959  25
  -9   9   0 27.5136 2.29833   4
  -9   9   0 28.3574 2.17439   2
  10  -9   0 41.6628 2.81875   3
  10  -9   0 37.5643 1.84693  19
  10  -9   0 41.0268 2.30920  14
 -10  -9   0 36.7290 2.43802   3
  10  -9   0 38.9589 2.96139   1
  10  -9   0 39.3430 1.55045  16
  10  -9   0 35.2174 2.43938   2
  10  -9   0 35.7664 1.90788  13
 -10  -9   0 35.3664 2.02067  22
 -10   9   0 34.6993 2.47129   3
 -10   9   0 34.7301 2.54608   4
  10   9   0 33.1770 2.43901   4
 -10   9   0 33.8325 1.69386  25
  10   9   0 40.0012 2.94622   1
  10   9   0 34.4401 3.45458   2
  10   9   0 36.1191 2.05611  15
  10   9   0 36.4921 2.39809  25
 -10   9   0 38.8682 2.73209   4
 -10   9   0 37.5319 1.98710  21
  10   9   0 36.6587 1.91028  18
  10   9   0 36.4101 2.09027  13
  10   9   0 34.8139 1.55314  24
 -10   9   0 40.0025 2.17185  16
  10   9   0 36.5459 1.80976  21
  10   9   0 38.7815 1.89210  20
 -10   9   0 36.5432 1.65170  12
 -10   9   0 37.2654 2.21810  15
  10   9   0 33.9237 2.65512   4
  10   9   0 36.2794 2.64544   3
  10   9   0 36.7590 2.01260  16
 -10   9   0 36.6619 2.68562   1
 -10   9   0 37.3341 1.84925  11
 -10   9   0 39.6181 2.02425  23
  11  -9   0 0.89556 0.59834   4
  11  -9   0 1.51442 0.87209   3
  11  -9   0 1.77990 0.65533  16
  11  -9   0 0.55541 0.48838  19
  11  -9   0 0.45484 0.83419   2
  11  -9   0 1.42348 0.90919  14
  11  -9   0 2.00837 0.89316  13
  11  -9   0 1.39298 1.00637   1
 -11  -9   0 1.01803 0.72007  22
  11  -9   0 1.72355 0.59842   4
 -11   9   0 -0.3991 1.00982   4
  11   9   0 1.19686 1.07647   4
  11   9   0 0.40418 1.08608   3
 -11   9   0 0.58819 0.73408  15
  11   9   0 1.41022 0.58513  21
 -11   9   0 1.02120 0.57648  12
  11   9   0 -0.2895 0.98574   4
 -11   9   0 0.53463 0.46032  11
  11   9   0 -0.1590 0.59086  15
 -11   9   0 0.40019 0.73063   3
  11   9   0 0.56474 0.64020  13
  11   9   0 1.02481 0.60854  18
  11   9   0 0.96627 0.55855  24
 -11   9   0 0.87388 0.98554   4
  11   9   0 0.75294 0.55548  20
 -11   9   0 -0.3361 0.63718   1
  11   9   0 -0.6901 0.87622   1
  11   9   0 -0.6922 0.67913  16
 -11   9   0 1.18103 0.84018  16
  11   9   0 -1.2545 1.03659   2
 -11   9   0 0.68348 0.70186  21
 -11   9   0 0.62942 0.57541  23
  12  -9   0 22.2418 1.87902  14
  12  -9   0 20.5624 1.38033  19
  12  -9   0 16.4751 2.14456   2
  12  -9   0 21.1235 1.45453   4
  12  -9   0 22.9641 1.32061  16
  12  -9   0 20.7011 2.71232   3
  12  -9   0 20.8769 1.57609   4
  12  -9   0 20.4684 1.56998  13
 -12  -9   0 18.2794 1.62733  22
 -12   9   0 19.1168 2.11665   3
  12   9   0 20.7372 1.72749  13
  12   9   0 21.4011 1.52863  18
  12   9   0 18.8164 1.19061  24
  12   9   0 20.2174 1.65638  16
 -12   9   0 20.4620 1.85614  15
 -12   9   0 19.4891 1.54665  21
  12   9   0 19.3290 2.16679   3
  12   9   0 17.0631 1.80017  25
  12   9   0 19.4948 1.38839  21
 -12   9   0 20.3793 1.43289  11
 -12   9   0 17.0723 2.25831   4
  12   9   0 19.5609 1.43439  20
  12   9   0 22.3480 2.39413   1
 -12   9   0 21.3997 1.59456  23
  12   9   0 19.7760 1.66857  15
  12   9   0 20.8882 2.10718   4
 -12   9   0 17.5658 2.18720   1
 -12   9   0 22.1720 1.91612  16
  13  -9   0 3.25646 0.90602   4
  13  -9   0 1.25435 0.70650  16
  13  -9   0 1.61486 0.93007   2
 -13  -9   0 1.42245 0.79962  22
  13  -9   0 1.09280 0.73212  19
  13  -9   0 0.18071 1.29309   3
 -13  -9   0 1.68057 0.53385  16
  13  -9   0 0.27464 1.54511   1
  13  -9   0 1.58650 1.01872  14
  13  -9   0 -0.0626 0.91808   4
  13   9   0 0.46171 0.55783  21
  13   9   0 1.87252 0.92964  13
 -13   9   0 2.48908 1.12631  15
  13   9   0 1.06044 1.22572   4
 -13   9   0 2.87080 1.30116   4
  13   9   0 1.52294 0.68567  20
  13   9   0 2.19693 0.88911  16
 -13   9   0 2.03697 0.74535  11
 -13   9   0 0.30937 0.91115   1
  13   9   0 0.73797 0.76722  15
 -13   9   0 2.32574 1.15842   3
 -13   9   0 1.49956 0.70604  21
 -13   9   0 0.74955 0.93718  16
  13   9   0 0.48129 0.96432   1
  13   9   0 0.70422 0.75635  18
 -13   9   0 2.50313 0.72936  27
  13   9   0 0.22780 1.17829   2
  13   9   0 0.92329 1.21873   3
  13   9   0 -0.6071 0.78475  25
  13   9   0 1.65168 0.66890  24
 -13   9   0 1.32867 0.65661  23
  14  -9   0 0.69949 0.66524  19
  14  -9   0 -0.1976 1.10141   1
  14  -9   0 -1.7683 1.24381   2
  14  -9   0 -1.1488 0.89427  13
  14  -9   0 1.01652 0.77683  16
  14  -9   0 1.07442 0.90133  14
 -14  -9   0 1.32009 0.49896  16
 -14  -9   0 0.20056 0.88308  22
  14   9   0 0.86043 0.88857  16
  14   9   0 3.02828 1.28047   1
 -14   9   0 1.20598 0.69565  11
  14   9   0 1.87733 0.97074  13
 -14   9   0 0.74629 1.17383  16
  14   9   0 0.02982 0.71075  18
 -14   9   0 0.54533 0.57911  27
 -14   9   0 1.44834 0.92398  23
  14   9   0 0.74043 0.87646  15
  14   9   0 0.51854 0.97071  25
 -14   9   0 1.93400 1.06203  15
  14   9   0 0.73051 0.60390  24
  14   9   0 0.02299 0.51648  21
  14   9   0 1.77424 1.35110   2
 -14   9   0 -0.3247 0.89783   1
  14   9   0 0.41821 0.75438  20
 -14   9   0 0.90122 0.74024  21
  15  -9   0 105.107 3.89704  16
  15  -9   0 105.054 3.96860  19
  15  -9   0 108.183 6.27707   1
  15  -9   0 100.922 5.01242   2
  15  -9   0 106.399 4.44946  13
  15  -9   0 102.692 4.49404  14
  15   9   0 103.424 3.68793  24
  15   9   0 101.861 4.05782  20
 -15   9   0 113.457 4.93571  16
 -15   9   0 106.602 4.76700  15
 -15   9   0 100.740 4.26102  23
  15   9   0 103.336 4.43663  16
  15   9   0 105.288 4.58896  13
 -15   9   0 107.778 4.18237  11
  15   9   0 105.227 4.26661  21
 -15   9   0 104.237 4.11534  27
  15   9   0 107.308 4.91760  25
  15   9   0 110.565 6.97245   2
 -15   9   0 101.119 5.89747   1
  15   9   0 105.874 6.09036   1
  15   9   0 105.333 4.58173  15
 -15   9   0 103.538 4.43016  21
  15   9   0 106.987 4.21863  18
 -16  -9   0 -0.6558 0.90145  22
  16  -9   0 -0.0233 0.94873  14
  16  -9   0 0.59318 0.75609  19
 -16  -9   0 -0.7583 0.67413  16
  16  -9   0 0.04213 0.86215  16
  16   9   0 -0.4760 0.84781  15
 -16   9   0 0.07996 0.61756  27
 -16   9   0 -1.3041 1.08349  16
  16   9   0 -1.1569 1.11470   1
  16   9   0 -0.0621 1.52841   2
  16   9   0 -0.5284 0.60925  20
  16   9   0 0.65176 0.77044  18
 -16   9   0 -0.1996 1.17143  15
  16   9   0 1.91966 0.97622  13
  16   9   0 -0.0931 0.62857  24
 -16   9   0 0.16389 0.69388  23
 -16   9   0 0.37322 0.77223  11
  16   9   0 0.40103 0.95404  16
 -16   9   0 0.37571 0.86205  21
  17  -9   0 1.43931 0.92059  16
  17  -9   0 0.16698 0.98219  14
  17  -9   0 0.06283 0.67041  19
 -17  -9   0 0.32071 0.80355  22
  17   9   0 -1.2662 0.68946  20
  17   9   0 -0.4219 1.26042  25
  17   9   0 -1.6092 0.98330  15
 -17   9   0 0.56285 0.73194  11
 -17   9   0 -0.0996 0.61085  27
 -17   9   0 0.58920 1.17466  15
 -17   9   0 1.60551 1.22513  16
  17   9   0 0.65191 1.01380  13
 -17   9   0 0.76567 1.06711  21
  17   9   0 0.55235 1.40730   1
  17   9   0 1.26546 1.72212   2
  17   9   0 0.00411 0.84846  18
 -17   9   0 0.35744 0.76389  23
  17   9   0 -0.8262 0.70946  24
  17   9   0 -0.5420 0.75015  21
  17   9   0 -0.0219 1.11538  16
   0 -10   0 13.0354 0.90928  19
   0 -10   0 13.2026 1.08987  22
   0 -10   0 13.3481 1.22244  14
   0  10   0 12.7896 1.01508   4
   0  10   0 12.6688 0.87790   4
   0  10   0 12.0442 0.74756  20
   0  10   0 12.0830 1.10678  25
   0  10   0 11.8606 0.72585  16
   0  10   0 15.2654 2.08543   2
   0  10   0 12.6216 0.89769  26
   0  10   0 11.6216 1.18281  12
   0  10   0 13.1319 0.90694  18
  -1 -10   0 4.82798 0.70338  19
   1 -10   0 4.08237 0.78786  22
  -1 -10   0 3.54281 0.84187  14
   1 -10   0 4.25121 0.84758  14
   1 -10   0 4.52192 0.74777  19
  -1 -10   0 6.35580 0.94011  22
  -1  10   0 4.68797 0.56813  16
  -1  10   0 5.45733 0.84825  12
  -1  10   0 4.32734 1.17423   2
   1  10   0 4.45121 0.70866   4
  -1  10   0 5.25329 0.79810  25
  -1  10   0 4.71209 0.66803  18
   1  10   0 4.43091 0.70794  26
   1  10   0 4.78832 0.61950  20
   1  10   0 4.85138 0.53667  16
   1  10   0 4.87296 0.95835  12
   1  10   0 5.72371 0.67866   4
   1  10   0 6.06651 0.80041  18
   1  10   0 5.62477 0.94527  25
   1  10   0 3.67967 1.17249   2
  -1  10   0 5.00789 0.66500  26
  -1  10   0 4.42887 0.64226   4
  -2 -10   0 43.0504 1.67579  19
   2 -10   0 42.3950 1.78226  19
   2 -10   0 41.8053 1.82444  22
  -2 -10   0 44.9785 2.02441  22
  -2 -10   0 44.3469 1.97577  14
   2 -10   0 43.4185 2.13827  14
  -2  10   0 44.3236 1.91669   4
  -2  10   0 44.7443 1.88338   4
  -2  10   0 43.5448 1.97005  25
  -2  10   0 40.8414 1.55176  13
   2  10   0 42.2609 1.55778  16
  -2  10   0 43.8564 1.81152  11
   2  10   0 41.6755 1.77838   4
   2  10   0 44.3957 1.86719   4
  -2  10   0 43.5660 1.97347  12
   2  10   0 42.2142 1.75457  18
   2  10   0 48.3304 3.32953   2
  -2  10   0 44.6201 1.77743   3
   2  10   0 40.6664 1.81523  26
  -2  10   0 44.4126 1.58442  18
  -2  10   0 43.4565 1.69096  26
   2  10   0 43.3485 2.18727  25
  -2  10   0 42.4308 1.59435  16
   2  10   0 44.8205 1.66201  20
  -2  10   0 44.5922 2.97318   2
   2  10   0 44.7497 2.18845  12
  -3 -10   0 116.431 3.84064  14
   3 -10   0 115.690 4.11374  14
  -3 -10   0 117.769 3.51806  19
   3 -10   0 117.656 3.70538  22
  -3 -10   0 115.856 3.97768  22
   3 -10   0 115.752 3.73889  19
   3  10   0 118.396 4.18165  12
  -3  10   0 109.158 3.48876  16
  -3  10   0 115.630 3.90774   4
   3  10   0 114.834 4.24849  25
   3  10   0 111.608 3.76440   4
  -3  10   0 114.815 3.54101  26
   3  10   0 116.053 5.53304   2
  -3  10   0 110.899 3.47496  15
  -3  10   0 118.441 3.81069  12
  -3  10   0 116.981 4.88247   2
  -3  10   0 130.677 3.61816  18
   3  10   0 116.600 3.77641  26
   3  10   0 117.327 3.73241  18
   3  10   0 118.913 3.91618   1
   3  10   0 119.035 3.87697   4
   3  10   0 115.364 3.57613  20
  -3  10   0 111.473 3.52849  15
  -3  10   0 115.026 3.93233   4
  -3  10   0 113.728 3.76432   3
  -3  10   0 117.612 4.02721   1
   3  10   0 117.503 3.60898   3
   3  10   0 125.939 3.48179  13
  -3  10   0 110.942 3.48430  13
  -3  10   0 114.265 3.67651  11
  -3  10   0 115.802 3.88047  25
   3  10   0 115.417 3.49448  16
  -4 -10   0 1.16832 0.41755  19
   4 -10   0 1.34140 0.54599  22
   4 -10   0 0.52674 0.68129  14
   4 -10   0 0.94077 0.47639   3
  -4 -10   0 0.90423 0.65376  22
   4 -10   0 1.62054 0.58649  19
  -4  10   0 2.07655 0.55250   3
   4  10   0 0.45670 0.51888   1
  -4  10   0 0.88566 0.61372   4
   4  10   0 0.56009 0.41509  13
   4  10   0 1.54696 0.46514  15
  -4  10   0 1.06140 0.44872  26
   4  10   0 -0.2092 0.96410   2
  -4  10   0 1.02817 0.39712  13
  -4  10   0 1.79620 0.56134  15
   4  10   0 1.28487 0.56046   4
  -4  10   0 1.45874 0.37060  15
   4  10   0 0.78203 0.56489   4
  -4  10   0 0.43561 0.61860  25
  -4  10   0 1.00755 0.60665   4
  -4  10   0 1.83240 0.41381  21
   4  10   0 0.90119 0.51216  20
  -4  10   0 0.70680 0.50128  16
   4  10   0 0.74937 0.49705   3
   4  10   0 0.85297 0.53413  26
   4  10   0 0.97764 0.54208  16
   4  10   0 -0.4240 0.52596  18
  -4  10   0 0.56020 0.49194   1
  -4  10   0 2.14817 0.61210  12
  -4  10   0 1.56374 0.33879  21
  -4  10   0 0.47256 0.75979   2
  -4  10   0 1.86455 0.53882  11
   4  10   0 -0.4622 0.60324  25
   5 -10   0 8.65567 1.38148   2
   5 -10   0 10.2341 1.37687  14
   5 -10   0 10.3335 1.02793   1
   5 -10   0 11.3067 0.94145  19
  -5 -10   0 9.23043 0.67243  19
   5 -10   0 11.3823 1.13101   1
   5 -10   0 8.50306 0.89429  22
  -5 -10   0 12.4390 0.91742  14
   5 -10   0 9.80783 1.05851   3
  -5 -10   0 9.94619 1.08659  22
   5 -10   0 9.68702 0.93940   3
  -5  10   0 10.2783 0.91394  12
  -5  10   0 11.2100 0.86501  15
  -5  10   0 9.63636 1.18019   4
  -5  10   0 11.3329 1.13620   4
   5  10   0 9.74397 1.29386  25
   5  10   0 10.2303 1.13170   4
  -5  10   0 11.5566 0.97865  25
   5  10   0 10.3507 0.84863  16
  -5  10   0 10.7380 1.02657   3
   5  10   0 11.4464 0.91849  20
   5  10   0 8.98394 1.10079   4
  -5  10   0 10.6447 0.93013  16
   5  10   0 10.1325 0.88585  15
   5  10   0 8.80872 1.65760   2
  -5  10   0 11.5898 0.74625  21
  -5  10   0 10.7038 0.79396  26
   5  10   0 12.7828 0.88971  13
  -5  10   0 11.3131 1.60235   2
   5  10   0 10.2453 1.02625  18
  -5  10   0 10.2906 1.00006  23
   5  10   0 10.4828 0.87363  15
  -5  10   0 10.8427 0.97905  15
   5  10   0 9.05772 0.66903  21
  -5  10   0 10.7105 0.89672  11
   5  10   0 9.69973 1.29708   1
  -5  10   0 11.7892 0.84806  21
  -5  10   0 11.0312 1.26057   1
   5  10   0 9.87769 1.12695   3
   5  10   0 12.2445 1.02865  26
   5  10   0 12.3479 0.70263  21
  -5  10   0 9.80963 0.87258  13
  -6 -10   0 8.36742 0.83672  14
  -6 -10   0 6.51379 0.60971  19
   6 -10   0 7.56197 1.10908   1
   6 -10   0 7.53611 0.88410  19
  -6 -10   0 8.00003 0.82788   3
   6 -10   0 7.84575 0.84208  22
  -6 -10   0 7.84340 1.01962  22
   6 -10   0 7.69000 1.22510  14
   6 -10   0 6.10422 0.92592   1
  -6 -10   0 6.93653 0.83013   3
   6 -10   0 6.59865 0.88263   3
   6  10   0 7.74703 0.70101  21
  -6  10   0 6.74626 0.66443  26
  -6  10   0 7.61284 0.87587  25
  -6  10   0 7.86547 0.82215  11
   6  10   0 5.22103 1.51956   2
  -6  10   0 7.12854 0.86049  23
  -6  10   0 8.87348 0.94218  16
  -6  10   0 8.86262 1.10277  15
   6  10   0 8.89013 1.14885   4
   6  10   0 7.18712 0.94814  20
   6  10   0 9.31772 0.82375  16
   6  10   0 8.29781 0.85428  13
  -6  10   0 6.26760 1.09479   2
  -6  10   0 8.46343 0.83739  21
   6  10   0 8.88280 0.70596  21
   6  10   0 11.1909 1.25877   3
  -6  10   0 9.48195 1.37746   4
   6  10   0 7.18444 1.26434  25
  -6  10   0 8.49205 1.20475   1
   6  10   0 7.94719 0.93122  18
   6  10   0 7.67202 0.91639  15
   6  10   0 5.23968 0.96911   1
  -6  10   0 7.83913 0.82342  12
  -6  10   0 8.39447 1.08580   3
  -6  10   0 8.72748 1.14555   4
   6  10   0 5.73444 1.09468   4
  -6  10   0 7.29591 0.75757  15
   6  10   0 8.32205 0.91131  15
  -6  10   0 9.76070 0.73773  21
   7 -10   0 4.53559 0.95807  14
  -7 -10   0 4.10969 0.61368   1
  -7 -10   0 5.19220 0.69876  14
  -7 -10   0 3.17867 0.64207   1
   7 -10   0 4.37275 0.71397  13
  -7 -10   0 4.94451 1.02751  22
   7 -10   0 4.11201 1.17780   2
  -7 -10   0 3.15718 0.68937   3
  -7 -10   0 3.32923 0.66372   3
   7 -10   0 4.63596 0.77749  19
   7 -10   0 3.27391 0.89136   1
  -7 -10   0 5.41301 0.61823  19
   7  10   0 4.33531 0.69983  13
  -7  10   0 4.22411 0.68100  25
  -7  10   0 3.66126 0.81563   1
  -7  10   0 6.05525 0.97263  23
  -7  10   0 6.76546 1.11147  16
  -7  10   0 6.00789 1.15214   4
   7  10   0 4.65634 0.77882  16
  -7  10   0 4.76093 1.05410   4
   7  10   0 2.93634 0.86994   3
  -7  10   0 5.60227 0.85664  11
  -7  10   0 4.61690 0.88249   3
  -7  10   0 3.51146 0.82204   2
   7  10   0 5.84214 1.08671   4
   7  10   0 4.55254 0.96372   1
   7  10   0 2.68620 0.96860  25
  -7  10   0 6.21237 0.88198  15
  -7  10   0 4.27939 0.74230  21
   7  10   0 6.21278 0.99315  18
   7  10   0 3.85773 0.73179  15
  -7  10   0 4.18394 0.61481  26
   7  10   0 4.96563 0.97587   4
  -7  10   0 4.23910 0.73940  12
   7  10   0 3.12390 1.37100   2
  -7  10   0 5.50516 0.97780  15
   7  10   0 4.90964 0.84922  15
   7  10   0 3.30162 0.71650  20
   8 -10   0 20.0310 1.81578   3
   8 -10   0 19.1124 2.15320   2
  -8 -10   0 18.9389 1.45861  22
   8 -10   0 18.8314 1.66052  14
   8 -10   0 20.2017 1.29382  19
  -8 -10   0 23.6126 1.59856   3
   8 -10   0 21.5658 1.89786   1
  -8 -10   0 18.0914 1.52119   1
  -8  10   0 18.9276 1.34877  15
   8  10   0 22.5045 1.46625  18
  -8  10   0 21.8390 1.19823  12
  -8  10   0 20.0676 1.22448  25
  -8  10   0 20.4220 1.32041  21
   8  10   0 22.8170 1.99987   1
   8  10   0 20.4017 1.37139  13
   8  10   0 16.5785 1.32614  15
   8  10   0 22.7096 1.90625  25
  -8  10   0 22.1925 1.51176  16
   8  10   0 23.9381 1.86709   4
   8  10   0 20.9346 1.18685  21
   8  10   0 16.4808 1.90544   4
   8  10   0 21.0511 1.88300   3
  -8  10   0 18.7242 1.09497  26
  -8  10   0 20.1610 1.92174   4
  -8  10   0 20.8956 1.46443  23
  -8  10   0 20.7822 1.95122   2
   8  10   0 20.4915 2.81077   2
  -8  10   0 22.1795 1.35215  11
  -8  10   0 19.1543 1.80504   4
   8  10   0 22.0006 1.37502  20
  -8  10   0 20.5840 1.51461  15
   8  10   0 21.5613 1.41871  15
  -8  10   0 19.4642 1.77607   3
  -8  10   0 22.3348 1.88306   1
   8  10   0 20.2296 1.36788  16
  -9 -10   0 2.94778 0.83932   3
   9 -10   0 2.59706 1.03412   1
   9 -10   0 2.70615 1.01547   2
  -9 -10   0 2.91809 0.80952  22
   9 -10   0 3.32230 0.82892  13
   9 -10   0 3.31954 1.06471  14
   9  10   0 3.09162 0.76512  13
  -9  10   0 1.71399 0.86112   2
   9  10   0 4.40415 0.81809  20
   9  10   0 1.67018 0.92437  15
   9  10   0 5.23624 1.11919   3
  -9  10   0 2.53024 0.69819  12
  -9  10   0 5.78296 1.17212  16
   9  10   0 2.83084 1.15198   4
  -9  10   0 4.22008 0.94175  23
  -9  10   0 3.80406 1.04185  15
  -9  10   0 4.17843 0.79115  11
  -9  10   0 2.97532 0.82515   1
   9  10   0 2.60711 0.65671  21
   9  10   0 2.17322 1.03267  25
  -9  10   0 2.13208 0.89176   3
   9  10   0 3.45744 0.84986  18
   9  10   0 3.51610 0.84437  16
   9  10   0 3.39356 0.92261  24
  -9  10   0 3.41525 0.65865  25
   9  10   0 2.34342 0.95068   1
   9  10   0 2.58682 1.33865   2
   9  10   0 2.93704 0.88180  15
  -9  10   0 3.65184 1.23519   4
   9  10   0 3.29117 1.02794   4
  -9  10   0 3.55222 0.94273   4
  -9  10   0 4.03484 0.80438  21
  10 -10   0 8.59390 1.62300   1
  10 -10   0 7.99330 0.95962  19
 -10 -10   0 6.38518 1.16570   3
  10 -10   0 9.78706 1.67662   3
  10 -10   0 6.57675 1.23448  14
  10 -10   0 8.44635 1.16694  13
 -10 -10   0 7.24805 1.27740  22
  10 -10   0 5.51978 1.26790   2
 -10  10   0 8.21469 0.91258  12
  10  10   0 8.82101 1.10220  18
 -10  10   0 7.48553 1.05999  21
 -10  10   0 9.49080 1.06826  23
  10  10   0 7.02734 1.13722  13
 -10  10   0 8.75687 1.65039   4
  10  10   0 6.66372 1.90277   2
  10  10   0 8.56975 1.43137   4
  10  10   0 5.81479 1.59177   4
 -10  10   0 7.40914 1.46333   1
  10  10   0 5.06339 1.00006  15
  10  10   0 8.73168 0.92827  24
 -10  10   0 7.83821 0.94747  11
 -10  10   0 6.46426 1.46993   4
 -10  10   0 7.84205 1.23918  15
  10  10   0 5.67057 1.16696   1
 -10  10   0 9.72097 1.56189   3
  10  10   0 7.78783 0.95880  16
  10  10   0 6.01053 1.32311   3
  10  10   0 8.19551 1.02419  20
 -10  10   0 10.2986 1.50117  16
  10  10   0 5.27470 1.27163  25
  10  10   0 9.27198 0.94540  21
  11 -10   0 51.2455 3.68812   1
  11 -10   0 49.4758 3.34736   3
  11 -10   0 49.1560 2.28627  19
  11 -10   0 49.5967 2.74859  14
  11 -10   0 51.3600 2.42650  13
  11 -10   0 43.5846 2.93921   2
 -11  10   0 51.4728 3.13678   3
  11  10   0 47.4102 2.09261  24
 -11  10   0 43.0469 2.50173  16
 -11  10   0 48.4892 2.69897  15
  11  10   0 51.2761 3.35441   4
  11  10   0 50.3181 2.32389  20
  11  10   0 50.2837 2.44168  18
  11  10   0 49.7112 4.35487   2
  11  10   0 54.3838 3.30684   3
 -11  10   0 50.7112 2.44131  21
  11  10   0 48.4967 2.93353  25
  11  10   0 51.6789 3.16613   4
 -11  10   0 47.0815 3.24527   1
  11  10   0 53.0128 3.52972   1
  11  10   0 53.0397 2.25958  21
  11  10   0 52.6825 2.56197  13
  11  10   0 50.3030 2.45211  16
  11  10   0 49.5334 2.54716  15
 -11  10   0 48.4116 2.46306  23
 -11  10   0 50.1838 2.32546  11
 -11  10   0 45.1673 3.25086   4
  12 -10   0 1.44439 0.51681  16
  12 -10   0 1.59890 0.91591   2
  12 -10   0 -1.3265 1.10497   3
  12 -10   0 -1.1036 0.88787  13
  12 -10   0 -0.8525 1.10071   1
  12 -10   0 -0.1234 0.89135  14
  12 -10   0 1.26231 0.62706  19
 -12 -10   0 1.89752 0.77748  22
 -12  10   0 0.06405 0.52001  11
  12  10   0 0.67025 0.69787  20
 -12  10   0 -0.0574 0.83829  16
 -12  10   0 1.05633 0.68610  23
 -12  10   0 -0.0466 0.79862   1
  12  10   0 -0.5747 0.88002   4
 -12  10   0 0.78690 0.63343  21
  12  10   0 0.65809 1.18128   2
  12  10   0 0.84292 0.87124  13
  12  10   0 0.26407 0.72516  16
 -12  10   0 0.25659 1.02441   4
  12  10   0 0.75977 0.67008  24
 -12  10   0 0.67596 0.97963  15
  12  10   0 0.89657 0.80653  15
  12  10   0 1.58213 0.66851  21
  12  10   0 0.23386 0.92639   3
  12  10   0 -0.3255 0.85863  25
  12  10   0 0.81621 0.71210  18
  12  10   0 -0.7386 0.65338   1
 -12  10   0 -0.3773 0.82174   3
  13 -10   0 14.3025 1.61153  13
  13 -10   0 15.0858 1.87686   2
  13 -10   0 20.2565 1.16052  16
  13 -10   0 19.1322 1.47996  19
  13 -10   0 20.5031 1.97859  14
 -13 -10   0 15.5090 1.65681  22
  13 -10   0 15.8750 2.64105   1
  13  10   0 20.5929 1.64792  16
 -13  10   0 16.3876 1.84089  16
  13  10   0 17.6676 1.56793  18
  13  10   0 16.2875 1.61102  15
  13  10   0 17.1687 1.95091  25
 -13  10   0 16.7324 2.45796   1
 -13  10   0 18.8523 1.60995  23
  13  10   0 17.5292 1.73681  13
 -13  10   0 16.2124 1.79897  15
 -13  10   0 19.5540 1.63178  21
  13  10   0 20.4512 2.60598   1
 -13  10   0 20.1879 1.49720  11
  13  10   0 17.6692 1.48317  20
  13  10   0 19.4625 1.43968  24
 -13  10   0 21.3202 1.58077  27
  13  10   0 17.8316 1.45315  21
  14 -10   0 10.4091 1.15636  19
  14 -10   0 9.71255 2.12532   1
  14 -10   0 9.80916 1.73819  14
  14 -10   0 7.38928 1.70143   2
  14 -10   0 5.89660 1.45992  13
  14 -10   0 9.57653 1.01250  16
 -14 -10   0 7.62048 1.51483  22
  14  10   0 7.96877 1.59764  16
  14  10   0 9.51012 1.71605  24
 -14  10   0 6.98709 1.77534   1
 -14  10   0 11.2854 1.93054  15
 -14  10   0 11.0756 1.84527  16
  14  10   0 5.43522 1.29159  15
  14  10   0 7.34067 1.33208  20
 -14  10   0 8.29682 1.39437  21
  14  10   0 6.22338 1.09546  21
  14  10   0 8.03379 1.42245  13
 -14  10   0 8.31010 1.32575  11
  14  10   0 7.29785 1.30074  18
 -14  10   0 9.09410 1.43688  27
 -14  10   0 8.82488 1.52875  23
 -15 -10   0 0.11703 0.82137  22
  15 -10   0 0.34674 0.70272  19
  15 -10   0 -0.3768 0.75499  16
  15 -10   0 0.60271 0.92043  14
  15  10   0 0.34811 0.75944  20
  15  10   0 0.04912 0.97089  15
 -15  10   0 -0.0313 0.67642  11
 -15  10   0 -0.2111 0.83310  21
  15  10   0 -1.2036 1.33564   2
  15  10   0 -0.6607 0.86343  25
 -15  10   0 0.24585 0.59016  27
  15  10   0 1.38508 0.92662  13
  15  10   0 -0.7612 1.16628   1
  15  10   0 -0.4553 0.84032  16
 -15  10   0 -1.4491 0.93126  15
  15  10   0 -0.5887 0.80012  18
  15  10   0 2.26024 0.89407  21
 -15  10   0 0.49587 0.82879  23
 -15  10   0 1.47584 1.05031  16
  16 -10   0 2.05585 0.83749  19
  16 -10   0 2.87718 0.93910  16
  16 -10   0 3.50867 1.45114  14
 -16 -10   0 1.92698 1.15628  22
 -16  10   0 2.25009 0.99166  23
 -16  10   0 0.92766 1.10219  15
 -16  10   0 1.71416 1.27112  16
  16  10   0 0.28868 1.72400   2
  16  10   0 4.28410 0.97854  21
 -16  10   0 1.55189 0.71066  27
  16  10   0 2.29272 1.21988  16
  16  10   0 2.41178 1.08264  13
  16  10   0 0.46712 0.82018  20
  16  10   0 0.58051 1.10067  25
 -16  10   0 2.20085 0.88679  11
  16  10   0 0.08294 0.96067  15
  16  10   0 0.81331 0.98037  18
 -16  10   0 2.82434 1.12415  21
   0 -11   0 1.29429 0.65615  22
   0 -11   0 1.00010 0.47996  19
   0 -11   0 1.92096 0.69636  14
   0  11   0 0.36940 0.59720  12
   0  11   0 0.61087 0.41643  20
   0  11   0 1.49089 0.46453  16
   0  11   0 2.06296 0.58238   4
   0  11   0 1.55401 0.53382  18
   0  11   0 1.62158 0.49934   4
   0  11   0 1.32490 0.53129  26
   0  11   0 0.88781 0.60398  25
   0  11   0 1.79586 1.04084   2
  -1 -11   0 5.34444 0.92950  14
   1 -11   0 6.57842 1.07951  14
  -1 -11   0 7.05217 0.72815  19
   1 -11   0 7.16677 0.89307  22
  -1 -11   0 7.31781 0.92930  22
   1 -11   0 6.74238 0.74280  19
  -1  11   0 6.65446 0.78073   4
   1  11   0 9.14760 1.19615  12
   1  11   0 7.37490 0.79052   4
  -1  11   0 5.19764 1.30705   2
   1  11   0 5.15917 1.26943   2
  -1  11   0 6.69714 0.96255  12
  -1  11   0 7.53141 0.81516  11
  -1  11   0 7.07038 0.72639  18
  -1  11   0 7.15632 0.64444  16
   1  11   0 7.76307 0.79419  18
   1  11   0 7.23576 0.76298  26
  -1  11   0 5.71421 0.82299   4
   1  11   0 6.01310 0.96935  25
   1  11   0 8.87869 0.93179   4
   1  11   0 5.77560 0.65448  20
  -1  11   0 8.92663 1.00016  25
  -1  11   0 6.76995 0.70855  26
   2 -11   0 7.16363 0.80089  19
  -2 -11   0 7.44117 0.72796  19
   2 -11   0 6.63035 1.06365  14
  -2 -11   0 6.21284 1.03349  14
  -2 -11   0 8.92426 1.01943  22
   2 -11   0 7.85506 0.88007  22
   2  11   0 7.06745 1.04658  25
  -2  11   0 6.41344 0.73005  26
   2  11   0 8.13480 0.85331  18
  -2  11   0 6.56920 0.67681  18
   2  11   0 8.31293 0.69812  16
   2  11   0 7.24025 0.81309  26
  -2  11   0 6.16977 0.89828  11
   2  11   0 6.57172 0.67943  20
  -2  11   0 8.73767 0.97425  25
   2  11   0 8.19740 0.96527   4
   2  11   0 6.58835 0.79421   4
   2  11   0 5.54397 1.39854   2
  -2  11   0 7.32030 0.69968  16
  -2  11   0 7.75651 0.94913  12
  -2  11   0 5.77017 1.30605   2
   2  11   0 7.60092 1.18190  12
  -2  11   0 7.72626 0.94370   4
   3 -11   0 0.79266 0.58654  22
   3 -11   0 -0.4667 0.73030  14
  -3 -11   0 -0.6598 0.53026  14
  -3 -11   0 -0.0409 0.54996  22
  -3 -11   0 0.08060 0.37220  19
   3 -11   0 0.15025 0.42788  19
   3  11   0 -0.5248 0.36137  13
  -3  11   0 0.34586 0.41840   3
  -3  11   0 -0.3774 0.41799  15
  -3  11   0 0.37226 0.47789   4
   3  11   0 1.90561 0.63958   4
   3  11   0 0.42945 0.47644  20
  -3  11   0 -0.4392 0.40560  16
   3  11   0 0.06327 0.64049  12
  -3  11   0 0.42297 0.49889  25
  -3  11   0 0.22239 0.40811  15
  -3  11   0 -0.2240 0.41618  11
  -3  11   0 0.56455 0.52413  12
   3  11   0 0.00049 0.48565   4
   3  11   0 0.05980 0.44798  16
  -3  11   0 0.10215 0.46386   4
  -3  11   0 0.60823 0.46078  26
   3  11   0 -0.2926 0.72695  25
  -3  11   0 0.05786 0.55320   1
   3  11   0 -0.1732 0.51359  26
  -3  11   0 -0.0154 0.78336   2
   3  11   0 0.24360 0.49501  18
  -4 -11   0 0.22286 0.46626  19
  -4 -11   0 0.59901 0.61325  22
   4 -11   0 0.43309 0.50055  19
   4 -11   0 -0.0491 0.55051  22
   4 -11   0 0.52962 0.62902  14
  -4 -11   0 1.10481 0.58697  14
  -4  11   0 0.61439 0.59447   4
   4  11   0 -0.1296 0.77202   2
   4  11   0 0.64636 0.54526  16
   4  11   0 -0.0960 0.43055   1
  -4  11   0 0.99307 0.47874   1
   4  11   0 1.48110 0.47197  15
   4  11   0 1.27780 0.39787  13
   4  11   0 0.52598 0.45263  20
  -4  11   0 1.24231 0.47676  26
  -4  11   0 1.19756 0.58571   4
  -4  11   0 0.41367 0.80055   2
   4  11   0 2.01272 0.73273   4
  -4  11   0 0.52790 0.47323  15
   4  11   0 -0.0916 0.55542  18
  -4  11   0 0.31528 0.46622  16
   4  11   0 -0.0878 0.63739   4
  -4  11   0 -0.5775 0.41639   3
  -4  11   0 1.03919 0.45204  11
   4  11   0 0.25055 0.49333   3
  -4  11   0 1.01491 0.56857  12
   4  11   0 1.18164 0.47656  15
  -4  11   0 0.66953 0.49720  13
   4  11   0 0.71101 0.63275  25
  -4  11   0 -0.4964 0.55736  25
   4  11   0 -0.3092 0.55330  26
   4  11   0 -1.2005 0.61623  12
  -4  11   0 -0.0165 0.40756  15
   5 -11   0 2.86008 0.67558  22
   5 -11   0 1.76390 0.62349  19
  -5 -11   0 1.61962 0.47271  19
  -5 -11   0 2.17934 0.71267  22
  -5 -11   0 1.81414 0.59147  14
   5 -11   0 1.24036 0.76852  14
  -5  11   0 2.41155 0.64157  23
  -5  11   0 1.26766 0.68148   2
   5  11   0 -0.3286 0.71381   4
   5  11   0 2.25678 0.60791  26
   5  11   0 1.89182 0.63928  20
  -5  11   0 1.99732 0.55355  11
   5  11   0 0.39085 0.98234   2
   5  11   0 1.55078 0.46506  13
  -5  11   0 2.12329 0.66668   3
   5  11   0 0.76165 0.59377   3
  -5  11   0 2.23909 0.55383  26
  -5  11   0 1.65880 0.62800  15
   5  11   0 2.28324 0.65640   4
  -5  11   0 0.88728 0.56943  12
  -5  11   0 2.10451 0.52537  21
  -5  11   0 1.53786 0.52240   1
  -5  11   0 1.69245 0.39957  21
   5  11   0 1.22535 0.60572  18
   5  11   0 0.61949 0.54670   1
  -5  11   0 1.84620 0.73313   4
   5  11   0 3.12111 0.92727  25
  -5  11   0 1.19414 0.52390  13
  -5  11   0 1.53706 0.51542  15
  -5  11   0 1.27609 0.55634  16
  -5  11   0 1.07103 0.63532  25
   6 -11   0 2.92208 0.68731  19
   6 -11   0 1.95122 0.63839   1
   6 -11   0 2.26755 0.71404   3
   6 -11   0 1.91708 0.62118   1
   6 -11   0 2.31083 0.85249  14
   6 -11   0 1.34300 0.70993  22
  -6 -11   0 2.38397 0.81131  22
  -6 -11   0 2.99119 0.57555  19
  -6 -11   0 3.43454 0.67862  14
   6 -11   0 2.86779 0.74294   3
   6  11   0 3.00467 0.74704  16
   6  11   0 2.16769 0.71852   1
   6  11   0 2.47689 0.56259  13
  -6  11   0 1.49616 0.83975   2
   6  11   0 2.53966 0.65911  26
  -6  11   0 3.56786 0.67249  11
  -6  11   0 1.83368 0.77112   4
  -6  11   0 2.74210 0.60292  15
   6  11   0 0.77633 0.80525  25
  -6  11   0 3.15423 0.84987   1
  -6  11   0 2.78726 0.60777  12
   6  11   0 1.71825 0.65587   3
  -6  11   0 3.43956 0.57629  21
   6  11   0 2.82634 0.71678  18
  -6  11   0 1.77696 0.79476   4
  -6  11   0 2.92304 0.70908  16
   6  11   0 1.55920 1.22561   2
   6  11   0 1.67065 0.65627  15
  -6  11   0 3.58409 0.77894  23
   6  11   0 1.22133 0.76003   4
   6  11   0 2.79617 0.61950  20
  -6  11   0 3.78515 0.77542   3
  -6  11   0 2.85519 0.79968  15
   6  11   0 4.25999 0.72919  15
  -6  11   0 3.29053 0.56001  26
  -7 -11   0 5.24216 0.85462  14
   7 -11   0 4.78071 0.96144   3
   7 -11   0 6.21612 1.17122  14
   7 -11   0 3.51578 1.12987   2
   7 -11   0 5.48869 0.95625  19
   7 -11   0 5.08138 0.92189   1
  -7 -11   0 4.21302 0.87004  22
  -7  11   0 8.67650 1.49707   4
   7  11   0 3.40744 0.69247  13
  -7  11   0 3.11001 0.89819   2
  -7  11   0 4.52887 0.84259  12
   7  11   0 4.33040 0.85632  26
   7  11   0 2.91912 0.77464  15
  -7  11   0 5.52499 0.99069   1
  -7  11   0 4.49108 0.75911  15
  -7  11   0 6.74943 1.22341   4
  -7  11   0 4.78448 0.77659  26
  -7  11   0 4.76130 0.83735  11
   7  11   0 2.57214 1.19228   2
  -7  11   0 3.94293 0.78712  25
   7  11   0 5.39184 1.14324   4
   7  11   0 5.19460 1.19614  25
   7  11   0 4.57368 0.99518   4
  -7  11   0 5.36233 0.96506  15
  -7  11   0 5.61698 0.97853   3
   7  11   0 5.10453 0.63306  21
   7  11   0 4.80515 0.78805  20
  -7  11   0 4.43529 0.92812  16
   7  11   0 5.85222 0.93355  18
  -7  11   0 5.21102 0.78628  21
   7  11   0 5.05659 0.87930  15
   7  11   0 3.62619 0.93933   3
  -7  11   0 5.73805 0.95276  23
   8 -11   0 0.13345 0.71943   1
  -8 -11   0 0.32681 0.69340  22
  -8 -11   0 1.11552 0.60877   3
   8 -11   0 -0.0738 0.89274   2
  -8 -11   0 0.17843 0.46866  14
   8 -11   0 -0.5458 0.57497   3
   8 -11   0 0.72002 0.73943  14
  -8 -11   0 0.13667 0.63146   3
   8 -11   0 -1.1681 0.73629   3
   8 -11   0 -0.2068 0.51414  19
   8  11   0 1.60455 0.73525  16
   8  11   0 -0.2623 0.98422   4
  -8  11   0 0.43465 0.64297  16
  -8  11   0 0.05863 0.48223  12
   8  11   0 -1.4229 0.82914   2
  -8  11   0 -0.4949 0.59601  15
  -8  11   0 0.65211 0.83709  25
  -8  11   0 -0.2777 0.42912  11
  -8  11   0 1.05519 0.55514  21
   8  11   0 0.71850 0.55356  20
  -8  11   0 0.02666 0.77215   4
   8  11   0 1.30329 0.70110  18
  -8  11   0 0.24925 0.57979  23
   8  11   0 -1.8585 0.67820   3
   8  11   0 -0.7663 0.63193   1
  -8  11   0 -0.7771 0.60754  15
  -8  11   0 -0.2491 0.66313   2
   8  11   0 0.01605 0.81615   4
   8  11   0 0.43004 0.55978  15
   8  11   0 -0.5341 0.81799  25
   8  11   0 -0.1136 0.44383  21
  -8  11   0 1.22178 0.70810   3
  -8  11   0 0.74030 0.96632   4
  -8  11   0 1.40548 0.57420   1
   8  11   0 0.13943 0.62935  13
   8  11   0 -0.8002 0.72908  15
  -9 -11   0 0.64056 0.62243  22
  -9 -11   0 1.34372 0.67594   3
   9 -11   0 1.20081 0.85347  14
   9 -11   0 1.18672 0.95787   2
  -9 -11   0 0.82035 0.77619   3
   9 -11   0 0.98712 0.52706  19
   9 -11   0 -0.1221 0.87236   3
   9 -11   0 1.30834 0.92948   1
  -9  11   0 -0.4177 0.99598   4
  -9  11   0 1.79526 0.71852   3
   9  11   0 2.32290 0.85069  16
  -9  11   0 1.13694 0.68232  23
  -9  11   0 -0.6274 0.75716   2
   9  11   0 0.17156 0.97216   2
   9  11   0 0.46782 0.77337   3
  -9  11   0 1.34111 0.66655  16
   9  11   0 0.73813 0.84164   1
   9  11   0 0.45781 0.73101  13
   9  11   0 1.39204 0.71749  15
   9  11   0 1.41938 0.86834   4
   9  11   0 1.08141 0.98070  25
  -9  11   0 2.06822 0.75147   1
   9  11   0 0.45306 1.05485   4
  -9  11   0 1.73325 0.69481  21
   9  11   0 2.15301 0.66630  20
  -9  11   0 0.83944 0.62382  12
   9  11   0 0.82526 0.48396  21
  -9  11   0 0.99784 0.75560  15
   9  11   0 2.42043 0.78399  18
  -9  11   0 1.11651 0.88613   4
  -9  11   0 1.50539 0.64384  11
  10 -11   0 1.36799 1.10483   1
  10 -11   0 1.24720 0.67043  19
  10 -11   0 1.21632 0.90928  14
  10 -11   0 0.83256 0.78730   3
  10 -11   0 -0.3873 1.07983   2
 -10 -11   0 1.01554 0.82624  22
  10  11   0 0.95325 0.64402  16
  10  11   0 0.75482 0.61679  20
  10  11   0 1.48678 0.92168  25
  10  11   0 -1.0891 1.25647   4
 -10  11   0 1.23965 0.77850  15
  10  11   0 0.15044 0.94216   1
 -10  11   0 0.06230 0.58846  12
  10  11   0 2.27643 0.81370  13
 -10  11   0 1.92382 0.74877   1
  10  11   0 1.64638 0.80624  18
 -10  11   0 1.45388 0.60201  21
  10  11   0 1.56381 0.79720  15
 -10  11   0 0.75810 1.18500   4
  10  11   0 1.92226 1.33290   2
 -10  11   0 1.94812 0.70349  23
  10  11   0 2.79137 1.06856   3
 -10  11   0 0.82557 0.79073  16
 -10  11   0 0.69486 0.56121  11
  10  11   0 -1.0750 0.84964   4
  10  11   0 0.87378 0.57477  21
 -10  11   0 0.62346 0.86682   3
 -11 -11   0 1.78932 0.89083  22
  11 -11   0 -1.8222 0.97166   3
  11 -11   0 1.21776 0.69101  19
  11 -11   0 -1.0050 1.22499   1
  11 -11   0 -1.0504 0.68814  14
  11 -11   0 -2.1794 1.13005   2
 -11  11   0 0.97001 0.69285  21
 -11  11   0 -0.8478 0.53816  12
 -11  11   0 0.53408 0.97636   4
  11  11   0 -0.0551 0.91375   1
 -11  11   0 1.57655 0.67287  11
  11  11   0 -0.9052 0.74807  25
 -11  11   0 0.55451 0.76872  15
 -11  11   0 0.93151 0.89598   3
 -11  11   0 0.70866 0.82520   1
  11  11   0 0.29065 1.01441   4
  11  11   0 -0.6080 0.50618  20
  11  11   0 1.16545 0.71940  13
  11  11   0 -1.0394 1.17449   2
  11  11   0 -0.0176 0.72961  16
  11  11   0 0.01128 0.77709  18
 -11  11   0 -0.4813 0.53013  23
  11  11   0 -0.4825 0.77779   3
 -11  11   0 1.32556 0.84610  16
  11  11   0 0.54967 0.56697  21
  11  11   0 -0.0748 0.66701  15
  12 -11   0 -0.8203 0.77169  14
 -12 -11   0 0.11837 0.82654  22
  12 -11   0 -1.2942 1.24492   1
  12 -11   0 -0.9706 1.27074   2
  12 -11   0 0.86078 0.70806  19
 -12  11   0 1.49187 1.14379  16
  12  11   0 -0.0564 0.61658  21
  12  11   0 0.27838 0.73060  15
  12  11   0 0.51754 0.97392  25
 -12  11   0 1.13103 0.66365  11
  12  11   0 2.16850 0.97843  16
  12  11   0 0.46804 1.07219   1
  12  11   0 -0.4939 0.67349  13
 -12  11   0 1.11433 0.80878  15
  12  11   0 0.54308 0.85133  18
 -12  11   0 0.49509 0.63496  23
 -12  11   0 -0.7272 0.69060  21
  12  11   0 0.86666 0.76413  20
  13 -11   0 -0.2212 0.91223  14
  13 -11   0 -0.0155 0.50821  19
  13 -11   0 -3.2645 1.46394   1
 -13 -11   0 0.44985 0.95979  22
  13 -11   0 1.39242 1.48663   2
 -13  11   0 -0.4931 0.54115  11
  13  11   0 0.70494 0.86947  15
  13  11   0 0.41108 0.75274  20
 -13  11   0 -0.1038 0.86332  16
  13  11   0 -0.8661 0.69528  18
  13  11   0 -0.0160 0.75059  21
  13  11   0 -2.4689 1.14647   2
 -13  11   0 -1.2840 0.87179   1
 -13  11   0 -0.2393 0.58811  27
  13  11   0 0.37555 0.85122  13
 -13  11   0 0.33952 0.90988  15
  13  11   0 -0.4522 0.95478  16
 -13  11   0 1.07859 0.80408  21
  13  11   0 -1.4945 0.94668  25
 -13  11   0 -0.0921 0.69456  23
  13  11   0 0.29509 1.00276   1
  14 -11   0 1.36684 0.76735  19
 -14 -11   0 0.72518 0.87893  22
  14 -11   0 1.97839 1.06786  14
 -14  11   0 1.25338 1.11333  15
  14  11   0 0.66301 0.89438  13
 -14  11   0 0.33892 0.67090  23
  14  11   0 2.47661 1.07775  16
  14  11   0 0.39938 0.90747  18
 -14  11   0 1.77266 0.79277  11
 -14  11   0 0.82546 0.70156  27
  14  11   0 1.45530 1.27083   1
  14  11   0 0.75997 0.93608  25
  14  11   0 0.34257 0.88497  15
 -14  11   0 -0.7930 0.80710  21
 -14  11   0 0.02562 1.04865  16
  14  11   0 0.61618 0.81595  21
  14  11   0 2.98799 1.54719   2
  14  11   0 0.53537 0.79335  20
 -15 -11   0 0.73982 0.98069  22
  15 -11   0 -0.6919 0.85924  14
  15 -11   0 0.80116 0.73490  19
 -15  11   0 2.81369 1.34746  16
 -15  11   0 1.10133 0.71069  11
 -15  11   0 1.54947 0.73812  27
  15  11   0 2.55122 1.13826  25
 -15  11   0 -0.4835 0.67540  23
  15  11   0 2.28245 1.28421  16
  15  11   0 -0.6291 0.74857  15
 -15  11   0 -0.9684 0.94948  21
  15  11   0 -1.0256 1.41603   1
 -15  11   0 1.07439 1.22648  15
  15  11   0 1.86661 0.89729  21
  15  11   0 0.54248 0.88555  18
  15  11   0 0.14505 0.92782  13
  15  11   0 0.74290 0.78565  20
   0 -12   0 3.81123 0.94382  14
   0 -12   0 2.30571 0.63183  19
   0 -12   0 2.41436 0.82443  22
   0  12   0 3.27824 0.70300   4
   0  12   0 2.15057 0.50345   4
   0  12   0 2.74784 0.76987  18
   0  12   0 4.07705 0.99935  25
   0  12   0 3.05079 0.58759  16
   0  12   0 3.11046 0.69597  26
   0  12   0 1.45107 0.93117  12
   0  12   0 1.62895 1.07570   2
  -1 -12   0 3.97445 0.86683  22
  -1 -12   0 3.21571 0.85129  14
   1 -12   0 3.73645 0.90088  14
   1 -12   0 2.61275 0.83313  22
  -1 -12   0 2.50855 0.61596  19
   1 -12   0 2.16404 0.64854  19
  -1  12   0 2.85556 0.86784  25
  -1  12   0 2.34241 0.82657  12
   1  12   0 2.89901 0.57888   4
  -1  12   0 3.24317 0.63253  26
  -1  12   0 4.54670 0.67045  18
   1  12   0 1.91254 0.56696  16
  -1  12   0 4.50536 0.77861   4
   1  12   0 3.20085 0.61691  20
  -1  12   0 3.87517 0.73342  11
   1  12   0 4.25829 0.82227   4
   1  12   0 2.33781 0.97886   2
   1  12   0 1.71317 0.77983  25
  -1  12   0 3.28115 0.66802   4
   1  12   0 3.61925 0.68755  18
  -1  12   0 2.86835 0.54986  16
   1  12   0 2.89181 0.67974  26
   1  12   0 3.60394 0.88059  12
  -1  12   0 1.75754 1.03793   2
   2 -12   0 13.4020 1.36029  14
   2 -12   0 15.1790 1.23488  22
  -2 -12   0 15.5782 1.28164  22
  -2 -12   0 14.3285 1.27217  14
  -2 -12   0 14.9979 0.98619  19
   2 -12   0 13.9978 1.03736  19
  -2  12   0 13.9131 1.13676   4
   2  12   0 11.3450 1.01472  26
  -2  12   0 15.2403 1.21554  12
  -2  12   0 14.3619 0.87358  15
   2  12   0 15.9592 1.20064   4
   2  12   0 13.8609 1.42865  25
  -2  12   0 14.2382 1.23945  25
   2  12   0 15.3201 1.06988  18
   2  12   0 15.6586 1.46915  12
   2  12   0 12.4287 0.92077  20
  -2  12   0 11.9767 1.14224   4
   2  12   0 12.4782 1.09890   4
  -2  12   0 11.8315 1.01718  11
  -2  12   0 11.2197 0.87579  16
   2  12   0 13.6196 0.89679  16
  -2  12   0 14.7778 1.02155  26
  -2  12   0 12.0173 1.08297  18
   2  12   0 16.1013 2.26817   2
  -3 -12   0 65.3999 2.74735  22
   3 -12   0 63.4467 2.52743  22
   3 -12   0 67.4335 2.54126  19
   3 -12   0 67.0773 2.97840  14
  -3 -12   0 60.5368 2.26594  19
  -3 -12   0 63.7018 2.65597  14
  -3  12   0 69.2664 2.65794  12
   3  12   0 65.8802 3.06004  25
   3  12   0 65.3270 2.50677  18
  -3  12   0 61.6265 2.66019  25
   3  12   0 62.4645 2.22386  16
  -3  12   0 58.5397 2.25250  16
  -3  12   0 56.3249 2.12202  13
  -3  12   0 64.3558 2.71141   4
  -3  12   0 64.4745 2.50640  11
   3  12   0 63.6012 2.63043   4
   3  12   0 65.4790 2.54586  26
   3  12   0 62.9011 2.60715   4
  -3  12   0 60.9692 3.66374   2
   3  12   0 67.7088 3.03310  12
  -3  12   0 60.3107 2.29979  26
  -3  12   0 63.2580 2.31048  15
   3  12   0 66.9350 4.21437   2
   3  12   0 62.9427 2.31561  20
  -3  12   0 64.2130 2.22487  15
   4 -12   0 0.47797 0.43892  19
   4 -12   0 0.30599 0.68122  14
   4 -12   0 0.01159 0.61944  22
  -4 -12   0 -0.4128 0.66140  14
  -4 -12   0 0.39307 0.71229  22
  -4 -12   0 0.81163 0.42066  19
   4  12   0 1.23767 0.55539  15
   4  12   0 -0.2614 0.76811  12
   4  12   0 -0.2119 0.47960  20
   4  12   0 0.40008 0.69197   4
  -4  12   0 0.72808 0.50786  23
  -4  12   0 -1.0125 0.61489  25
   4  12   0 -0.4299 0.73339   2
  -4  12   0 1.39379 0.43949  26
   4  12   0 -0.3262 0.59180  25
   4  12   0 -0.5871 0.41577  26
  -4  12   0 -0.7411 0.52448   1
  -4  12   0 0.26764 0.79757   2
  -4  12   0 -0.6454 0.50799  16
   4  12   0 -0.7119 0.63011   4
  -4  12   0 0.37378 0.48559  15
   4  12   0 0.30458 0.54523  18
  -4  12   0 -1.1460 0.48352  15
  -4  12   0 -0.2860 0.65940   4
  -4  12   0 0.12148 0.48377  13
  -4  12   0 -0.7072 0.54637  12
  -4  12   0 -0.4465 0.38444   3
  -4  12   0 0.17091 0.42320  11
   5 -12   0 99.2324 3.48840  19
  -5 -12   0 92.4189 3.71698  22
  -5 -12   0 101.422 3.48719  14
   5 -12   0 100.643 3.36476  22
   5 -12   0 106.725 4.08841  14
  -5 -12   0 96.0778 3.09773  19
   5  12   0 85.8085 3.71517   4
   5  12   0 99.6198 3.15301  13
  -5  12   0 95.8640 3.50738  25
   5  12   0 100.673 4.05347  12
   5  12   0 99.6150 4.14979  25
   5  12   0 94.6017 3.29574  20
   5  12   0 95.5886 3.48771  18
  -5  12   0 98.1335 3.94049   4
  -5  12   0 94.0751 3.39014  11
  -5  12   0 97.8553 3.52637   3
  -5  12   0 97.2173 3.41107  15
   5  12   0 96.5880 5.49949   2
   5  12   0 100.609 3.70951   1
  -5  12   0 88.5859 3.10796  26
  -5  12   0 98.6434 4.62478   2
  -5  12   0 95.1639 3.57583  23
  -5  12   0 97.8532 3.25710  15
   5  12   0 96.9683 3.29149   3
  -5  12   0 101.755 3.89808   1
  -5  12   0 97.4809 3.36039  16
   5  12   0 92.8470 3.27706  15
  -5  12   0 96.7831 3.42634  12
   5  12   0 97.2763 3.27497  16
   5  12   0 95.2818 3.79519   4
   5  12   0 100.628 3.54381  26
  -5  12   0 98.0271 3.87856   4
   6 -12   0 30.4174 1.69914  19
  -6 -12   0 30.2754 1.90048  22
  -6 -12   0 29.2152 1.60112  14
   6 -12   0 34.6571 2.16834  14
  -6 -12   0 27.1640 1.36832  19
   6  12   0 32.9185 1.61933  16
  -6  12   0 25.6588 2.42987   2
   6  12   0 28.4461 1.65640  15
  -6  12   0 29.7882 1.68195  16
  -6  12   0 32.0387 1.83283   3
  -6  12   0 31.9751 2.11648   4
  -6  12   0 30.2874 2.16709   4
   6  12   0 33.2263 1.72041  18
   6  12   0 29.0550 1.70456   3
   6  12   0 30.1292 1.58512  20
   6  12   0 34.7570 2.33414  25
  -6  12   0 25.1169 1.62288  25
  -6  12   0 29.9576 1.70488  15
   6  12   0 28.2257 2.05949   4
   6  12   0 33.4038 1.55813  13
  -6  12   0 31.1061 1.63142  12
  -6  12   0 27.5422 1.48208  15
  -6  12   0 30.2393 1.39144  21
   6  12   0 33.3082 2.03447   1
  -6  12   0 30.7906 1.63943  11
  -6  12   0 32.6082 2.14298   1
   6  12   0 30.5562 3.28089   2
   6  12   0 32.4920 2.11832   4
   6  12   0 29.2014 1.71542  26
  -6  12   0 32.6565 1.83142  23
  -6  12   0 25.7064 1.47903  26
   7 -12   0 -0.8934 0.68689   3
   7 -12   0 0.08023 0.76356  14
  -7 -12   0 -0.4010 0.50287  14
   7 -12   0 -0.2810 0.47567  19
  -7 -12   0 -0.4201 0.71497  22
   7 -12   0 0.67661 0.72664   3
   7  12   0 0.99352 0.64765  20
   7  12   0 -0.2374 1.09290   4
  -7  12   0 0.61739 0.61905  15
   7  12   0 0.05220 0.65212  16
  -7  12   0 2.04132 0.92952   4
   7  12   0 -0.6568 0.63619   1
  -7  12   0 -1.7449 0.72117   2
  -7  12   0 0.23186 0.47129  21
   7  12   0 0.61965 1.10079   2
  -7  12   0 -0.4227 0.46014   1
  -7  12   0 -0.0645 0.53697   3
   7  12   0 0.83353 0.72423  25
   7  12   0 0.84088 0.65093  18
  -7  12   0 -0.4927 0.54941  12
   7  12   0 -0.6765 0.70004  15
   7  12   0 0.92341 0.68835  26
  -7  12   0 0.49384 0.65161  16
   7  12   0 0.14652 0.61397  13
  -7  12   0 -0.0323 0.50517  23
  -7  12   0 -0.2363 0.50853  15
   7  12   0 -1.6313 0.75156   4
   7  12   0 -0.5412 0.65902   3
  -7  12   0 0.27487 0.47444  11
  -8 -12   0 1.48471 0.58733  14
   8 -12   0 0.94020 0.88005   1
   8 -12   0 2.67906 0.81090  19
  -8 -12   0 2.65195 0.88034  22
   8 -12   0 1.24764 0.81101  14
   8 -12   0 1.37290 0.76467   3
   8 -12   0 1.61745 0.77351   3
  -8  12   0 3.20944 0.70172  11
   8  12   0 1.46800 1.10139  25
  -8  12   0 2.64435 0.84256  16
  -8  12   0 1.98996 1.18033   4
  -8  12   0 1.06823 0.80201   1
   8  12   0 -0.4724 1.16339   2
   8  12   0 1.01978 0.67489   3
  -8  12   0 0.76828 0.86209   2
   8  12   0 0.21799 0.69835  16
  -8  12   0 2.47457 0.83480  23
   8  12   0 1.79385 0.78115  13
   8  12   0 2.71732 0.75077  26
   8  12   0 0.78452 0.95279  15
  -8  12   0 2.13597 0.55191  12
   8  12   0 1.04868 0.83695   1
  -8  12   0 1.02603 0.64492   3
   8  12   0 0.82339 0.69596  15
  -8  12   0 1.73317 0.61375  21
  -8  12   0 2.74902 0.87378  15
   8  12   0 2.54622 0.65510  20
  -8  12   0 0.83885 0.94573   4
   8  12   0 1.94603 0.49837  21
   8  12   0 1.40672 0.99897   4
   8  12   0 0.50471 1.30118   4
   9 -12   0 0.23881 0.71957  14
   9 -12   0 -0.7772 1.00754   1
   9 -12   0 0.76149 0.60171  19
  -9 -12   0 -0.1888 0.57428   3
  -9 -12   0 2.82506 0.84089  22
   9  12   0 2.14472 0.77030  20
   9  12   0 0.27576 0.94764  25
   9  12   0 0.10511 0.51131  21
  -9  12   0 1.51969 0.89731   1
   9  12   0 -0.7532 0.90269   1
  -9  12   0 2.29747 0.91522  23
   9  12   0 0.39274 1.22603   4
  -9  12   0 0.68424 0.57968  21
   9  12   0 -0.0933 0.70111  13
   9  12   0 1.77888 1.14613   4
  -9  12   0 1.04779 0.70995  16
   9  12   0 1.87941 0.80640  26
   9  12   0 0.76201 0.79565  15
  -9  12   0 2.05583 0.88518  15
  -9  12   0 0.63439 0.56926  12
  -9  12   0 -1.2958 0.72038   3
   9  12   0 0.38091 0.74064  18
  -9  12   0 0.84263 0.87280   2
   9  12   0 -0.1411 0.82252   3
  -9  12   0 1.22229 0.49383  11
   9  12   0 0.61191 0.74050  16
  -9  12   0 -0.1242 0.98791   4
   9  12   0 0.35757 1.23908   2
  10 -12   0 18.3642 1.80964  14
  10 -12   0 17.7822 1.42703  19
  10 -12   0 17.0717 2.39950   1
 -10 -12   0 16.8659 1.65561  22
 -10  12   0 21.6077 1.70234  16
  10  12   0 22.5266 1.70018  18
  10  12   0 16.9324 2.18369   1
  10  12   0 20.8216 1.53795  26
  10  12   0 20.5839 1.47876  20
  10  12   0 17.9805 1.49742  13
  10  12   0 19.3999 1.58004  16
 -10  12   0 22.3780 1.83654  15
  10  12   0 18.9055 1.22609  21
 -10  12   0 19.7802 1.46797  21
 -10  12   0 15.7908 1.25178  12
 -10  12   0 18.9436 1.61012  23
 -10  12   0 20.1346 1.48482  11
  10  12   0 19.2557 1.98125  25
 -10  12   0 20.6787 2.18096   1
  10  12   0 18.5722 1.53506  15
  11 -12   0 36.0431 2.05078  19
 -11 -12   0 37.3055 2.39674  22
  11 -12   0 41.5751 2.67445  14
  11 -12   0 35.2774 3.23240   2
  11  12   0 38.6607 2.15892  16
  11  12   0 40.8979 4.17776   2
  11  12   0 35.6201 2.21478  15
 -11  12   0 33.0816 1.74336  12
  11  12   0 43.1238 2.27023  13
  11  12   0 37.4513 2.22545  18
 -11  12   0 39.4591 2.13332  11
 -11  12   0 38.0263 2.39859  16
  11  12   0 39.2149 2.16650  20
  11  12   0 36.3202 3.03387   1
 -11  12   0 37.7106 2.92928   1
  11  12   0 38.6974 2.77686  25
 -11  12   0 40.3188 2.13323  21
 -11  12   0 38.3641 2.31971  23
 -11  12   0 42.3791 2.57561  15
  12 -12   0 0.59441 1.02340  14
 -12 -12   0 0.35908 0.84300  22
  12 -12   0 0.38143 0.56753  19
 -12  12   0 -0.1608 0.83758  16
  12  12   0 0.46147 0.64587  21
  12  12   0 -1.0533 0.74997  15
 -12  12   0 0.56079 0.96694   1
  12  12   0 1.26926 0.97605  13
  12  12   0 1.24417 0.94975   1
  12  12   0 -2.8287 1.33748   2
 -12  12   0 0.94934 0.84246  23
  12  12   0 -1.9915 0.93530  25
 -12  12   0 -0.4447 0.72526  15
 -12  12   0 0.98003 0.64879  11
  12  12   0 0.19674 0.75971  20
  12  12   0 0.66430 0.85745  18
 -12  12   0 -0.9533 0.66478  21
  13 -12   0 12.0622 1.95055  14
 -13 -12   0 11.5750 1.83917  22
  13 -12   0 10.8564 1.28734  19
  13  12   0 10.8131 1.35398  20
  13  12   0 8.08513 2.39684   2
 -13  12   0 12.8951 1.45460  23
  13  12   0 8.97018 1.74212  25
  13  12   0 12.3056 1.47207  18
 -13  12   0 11.2820 1.49925  27
  13  12   0 10.0095 1.70740   1
  13  12   0 9.94273 1.52144  15
 -13  12   0 12.1657 1.81288  15
 -13  12   0 13.9879 1.42119  11
  13  12   0 10.3722 1.47914  13
 -13  12   0 11.7302 1.43612  21
  13  12   0 8.80824 1.48975  16
  13  12   0 13.3633 1.33229  21
 -13  12   0 10.7264 1.98256  16
   0 -13   0 -0.0792 0.51455  19
   0 -13   0 0.39724 0.63197  22
   0 -13   0 0.90841 0.69138  14
   0  13   0 -0.5492 0.69495  25
   0  13   0 0.59910 0.78104  12
   0  13   0 0.91387 0.58785  26
   0  13   0 -1.7427 0.98879   2
   0  13   0 -0.8225 0.54837   4
   0  13   0 1.32110 0.60557  18
  -1 -13   0 64.3957 2.73857  22
   1 -13   0 58.2674 2.37525  19
  -1 -13   0 57.8506 2.33545  19
   1 -13   0 61.4958 2.64527  22
   1 -13   0 64.3722 2.90969  14
  -1 -13   0 60.7993 2.76409  14
  -1  13   0 60.0390 2.48248   4
  -1  13   0 57.0291 2.50991   4
  -1  13   0 61.8196 3.94971   2
   1  13   0 59.4233 2.12247  16
   1  13   0 56.1410 2.35704  26
   1  13   0 61.1202 2.87358  12
  -1  13   0 61.1492 2.69357  12
   1  13   0 58.1447 2.48879   4
  -1  13   0 57.5492 2.43345  11
  -1  13   0 58.1001 2.30583  26
   1  13   0 54.9282 2.41880   4
   1  13   0 59.0663 3.96655   2
  -1  13   0 65.3428 2.38282  18
   1  13   0 60.2788 2.83570  25
  -1  13   0 59.7266 2.76654  25
   1  13   0 60.2527 2.35277  18
  -2 -13   0 36.8020 2.05759  14
  -2 -13   0 34.2649 2.01429  22
  -2 -13   0 38.1242 1.67651  19
   2 -13   0 38.3793 1.93892  22
   2 -13   0 37.1503 1.81614  19
   2 -13   0 40.0388 2.27317  14
   2  13   0 38.6156 1.77579  18
   2  13   0 38.7156 2.23175  25
  -2  13   0 37.6436 1.79173  11
   2  13   0 36.2996 1.78943  26
  -2  13   0 35.0509 1.88995   4
  -2  13   0 39.4017 2.11574  25
   2  13   0 35.6589 1.88058   4
   2  13   0 37.3426 1.63882  20
   2  13   0 31.3680 3.22735   2
   2  13   0 36.1698 1.93473   4
  -2  13   0 32.8425 1.62090  26
  -2  13   0 33.3502 1.85026   4
   2  13   0 32.6883 1.49894  16
  -2  13   0 36.0260 2.90800   2
  -2  13   0 33.8377 1.52239  16
   2  13   0 36.7352 2.24264  12
  -2  13   0 37.3819 1.98283  12
   3 -13   0 4.68288 0.84089  19
  -3 -13   0 6.09494 1.11963  14
  -3 -13   0 5.59983 0.76137  19
   3 -13   0 6.35347 0.98056  22
  -3 -13   0 5.85342 1.03540  22
   3 -13   0 5.27577 1.11424  14
  -3  13   0 4.10852 0.72067  26
  -3  13   0 4.26718 0.93944   4
   3  13   0 5.50622 0.99841  18
   3  13   0 5.41688 0.80181  20
  -3  13   0 5.41404 0.78393  16
  -3  13   0 3.00346 1.12531   2
  -3  13   0 2.91173 0.85977  25
  -3  13   0 5.90480 0.92477  11
   3  13   0 4.70578 0.90251  26
   3  13   0 3.05845 1.41740   2
   3  13   0 5.26655 0.80050   4
   3  13   0 6.23827 0.83819  16
  -3  13   0 7.29550 1.04703  12
   3  13   0 4.47904 1.10807  12
  -3  13   0 4.51998 0.64238  15
   3  13   0 2.78258 0.95369  25
   3  13   0 2.56289 0.88598   4
  -4 -13   0 2.61817 0.67975  19
   4 -13   0 0.32392 0.77608  22
   4 -13   0 1.13635 0.56528  19
  -4 -13   0 2.32129 0.89931  14
   4 -13   0 1.73526 0.88811  14
  -4 -13   0 1.85721 0.91438  22
  -4  13   0 1.80682 0.62693  11
   4  13   0 2.66754 0.78586  18
  -4  13   0 1.36503 0.66084  16
  -4  13   0 0.98951 0.67261  12
   4  13   0 1.99366 0.94101  25
   4  13   0 1.95755 1.33730   2
  -4  13   0 3.02304 0.76788  15
   4  13   0 3.03765 0.76742   4
  -4  13   0 1.57410 0.53851  15
  -4  13   0 2.16445 0.73123  25
   4  13   0 1.65005 0.99453   4
  -4  13   0 2.62282 0.64128  26
  -4  13   0 3.65528 0.82957  23
   4  13   0 3.14437 0.73501  26
   4  13   0 2.21572 0.65333  16
  -4  13   0 3.54813 0.93019   4
   4  13   0 1.68163 1.00304  12
  -4  13   0 2.41551 0.99280   2
  -5 -13   0 0.15907 0.60747  19
  -5 -13   0 -1.0726 0.65207  14
   5 -13   0 0.74718 0.71509  14
   5 -13   0 -0.0996 0.79968  22
   5 -13   0 1.28519 0.66278  19
  -5 -13   0 0.37409 0.75003  22
  -5  13   0 1.71276 0.57123  11
  -5  13   0 -1.3399 0.86901   4
   5  13   0 0.21846 0.90523  25
   5  13   0 -0.6999 0.73453   4
  -5  13   0 1.43345 0.74909   4
   5  13   0 -1.9415 1.08570   2
  -5  13   0 1.25009 0.65813   1
   5  13   0 2.02045 0.84704   4
  -5  13   0 0.56420 0.65614  16
   5  13   0 1.30968 0.65067  20
  -5  13   0 1.06507 0.66799  26
   5  13   0 0.46835 0.64357  15
  -5  13   0 -0.5850 0.54221  15
  -5  13   0 0.99985 0.64630  15
   5  13   0 2.22591 1.02050  12
  -5  13   0 1.58161 0.53237   3
   5  13   0 1.45718 0.63807  15
   5  13   0 0.36386 0.68708  18
   5  13   0 0.11663 0.52559  13
  -5  13   0 0.74085 0.69214  25
  -5  13   0 1.36362 0.68612  23
  -5  13   0 0.16096 0.91357   2
   5  13   0 0.88959 0.60554  26
   5  13   0 2.01677 0.76546  16
  -5  13   0 -0.4306 0.61556  12
   6 -13   0 16.5263 1.30290  19
   6 -13   0 16.6140 1.72086  14
  -6 -13   0 15.0901 1.50554  22
  -6 -13   0 16.7951 1.27230  14
   6  13   0 15.1568 1.72381  25
  -6  13   0 15.4044 1.70214   4
   6  13   0 15.2994 1.18468  20
  -6  13   0 14.6190 1.81209   4
   6  13   0 15.2598 1.08001  13
  -6  13   0 14.9025 1.17728  11
  -6  13   0 15.5254 1.35825  23
   6  13   0 15.5789 1.30321  18
  -6  13   0 15.8318 1.29780   3
   6  13   0 15.9253 1.26281  15
  -6  13   0 17.9665 1.32287  15
   6  13   0 18.5027 1.61187   4
   6  13   0 13.6951 1.46375   1
   6  13   0 17.2737 1.24504  16
  -6  13   0 15.0830 1.20228  12
  -6  13   0 16.7779 1.36529  15
  -6  13   0 15.1920 1.25704  16
   6  13   0 18.1728 1.87370  12
  -6  13   0 15.9855 2.08905   2
   6  13   0 17.7953 1.29404  15
   6  13   0 17.2534 1.90450   4
  -6  13   0 15.7539 1.61801   1
   6  13   0 16.6965 1.28073  26
  -7 -13   0 41.4316 2.00170  14
   7 -13   0 42.6575 2.17892  19
  -7 -13   0 37.8562 2.42810  22
   7 -13   0 47.5201 2.80799  14
  -7  13   0 41.6299 1.78675  21
  -7  13   0 43.2194 2.78957   4
  -7  13   0 42.5593 2.19131  16
   7  13   0 49.3711 2.01365  13
   7  13   0 46.1852 2.12441  15
   7  13   0 44.8748 2.80224  25
   7  13   0 45.6347 2.24285  18
   7  13   0 44.0111 2.24099  26
   7  13   0 44.0877 3.94837   2
  -7  13   0 46.0373 2.14286  11
  -7  13   0 46.7897 2.37137   3
  -7  13   0 43.6276 1.96665  12
   7  13   0 43.4882 2.15147   3
   7  13   0 44.8432 2.45674   1
   7  13   0 47.1722 2.80774  12
   7  13   0 37.1861 2.93403   4
  -7  13   0 43.1437 2.76082   4
  -7  13   0 42.8677 2.36117  23
   7  13   0 45.1976 2.55924   4
   7  13   0 46.9065 2.06993  16
  -7  13   0 42.9813 2.58898   1
   7  13   0 37.3890 2.16515  15
   7  13   0 47.4929 2.12338  20
  -7  13   0 42.4829 3.01741   2
  -7  13   0 49.4357 2.37161  15
  -8 -13   0 0.99226 0.59506  14
   8 -13   0 0.86030 0.87061  14
  -8 -13   0 2.71241 1.05461  22
   8 -13   0 0.98616 0.72877  19
  -8  13   0 0.02657 0.67369   1
   8  13   0 0.65388 0.63656   1
  -8  13   0 -0.2091 0.82072   2
  -8  13   0 0.63388 0.45191  21
  -8  13   0 1.59234 0.77201  23
  -8  13   0 0.49632 0.65464  12
  -8  13   0 1.02198 0.76058  15
  -8  13   0 1.99820 0.82391  16
   8  13   0 0.06942 0.92801  25
   8  13   0 1.47112 0.84124  18
  -8  13   0 1.81767 0.67922  11
   8  13   0 1.02731 0.81332  26
   8  13   0 1.19397 0.74502  16
   8  13   0 -0.1287 0.60779  20
   9 -13   0 22.5021 1.54684  19
  -9 -13   0 17.4635 1.76887  22
   9 -13   0 21.7452 2.08024  14
  -9  13   0 19.0942 2.35791   2
  -9  13   0 19.3447 1.42547  12
  -9  13   0 23.3135 1.58388  11
  -9  13   0 22.1437 1.82947  15
   9  13   0 22.7364 1.55961  16
   9  13   0 20.5438 2.11423   1
   9  13   0 21.6135 1.45056  13
   9  13   0 24.9701 1.78034  18
   9  13   0 20.6543 1.53946  20
   9  13   0 20.1781 2.04839  25
  -9  13   0 25.3381 1.77819  16
  -9  13   0 23.6379 2.10628   1
  -9  13   0 24.2007 1.81005  23
  -9  13   0 20.9953 1.38722  21
 -10 -13   0 0.41164 0.81007  22
  10 -13   0 -0.2418 0.55658  19
  10 -13   0 -1.3888 0.78988  14
  10 -13   0 0.76128 1.31014   1
 -10  13   0 0.06236 0.54500  21
  10  13   0 0.51278 1.01080  25
 -10  13   0 0.92839 0.76712  23
 -10  13   0 -0.9045 0.80722   1
  10  13   0 0.68381 0.88291  18
  10  13   0 1.32126 0.89517  13
  10  13   0 -0.0574 0.76613  20
  10  13   0 2.17751 1.64663   2
 -10  13   0 -0.4093 0.64953  15
 -10  13   0 -0.2603 0.56613  11
 -10  13   0 0.07274 0.90150  16
  10  13   0 0.70151 0.56561  21
  10  13   0 -0.1279 0.88142  16
  10  13   0 1.39188 0.99337   1
  10  13   0 -0.2732 0.66883  26
 -10  13   0 -1.1407 0.69460  12
  11 -13   0 1.88523 0.80241  19
  11 -13   0 2.29282 1.22759  14
 -11 -13   0 0.26896 0.85627  22
 -11  13   0 1.63783 0.95975  15
 -11  13   0 0.68631 0.94896  12
  11  13   0 0.79559 0.81446  15
 -11  13   0 2.32956 0.92400  23
 -11  13   0 1.94147 0.79269  21
  11  13   0 -0.7121 0.95876  25
  11  13   0 0.48846 1.06901   1
  11  13   0 1.07995 0.79905  20
  11  13   0 -0.4168 0.75813  26
  11  13   0 1.49618 0.57989  21
 -11  13   0 1.25848 0.69795  11
 -11  13   0 3.39567 1.12213  16
  11  13   0 0.53738 1.52135   2
  11  13   0 1.18456 0.88292  13
  11  13   0 1.68941 1.05241  18
  11  13   0 0.07520 0.90602  16
 -12 -13   0 -1.1778 0.88008  22
  12 -13   0 1.08196 1.01725  14
  12 -13   0 0.12502 0.64286  19
  12  13   0 -0.1494 0.77827  15
  12  13   0 1.79108 1.02907  18
 -12  13   0 -0.2193 0.74314  23
 -12  13   0 -0.6537 0.97626  16
  12  13   0 -0.4530 1.05069  16
 -12  13   0 -0.2817 0.52348  11
 -12  13   0 1.15691 0.95433  15
  12  13   0 0.04270 0.78757  26
  12  13   0 -1.4102 0.98075   1
 -12  13   0 1.12236 0.77404  21
  12  13   0 1.93094 1.19412  25
 -12  13   0 0.83392 0.74486  27
  12  13   0 2.04550 0.94419  13
  12  13   0 0.78161 1.66496   2
  12  13   0 0.22816 0.62126  21
  12  13   0 0.50713 0.80247  20
   0 -14   0 0.52156 0.74850  14
   0 -14   0 0.78401 0.60714  19
   0 -14   0 0.43589 0.78855  22
   0  14   0 0.34343 0.53853  26
   0  14   0 1.12937 0.96370   2
   0  14   0 1.11681 0.80966  25
   0  14   0 -0.5859 0.78371  12
   0  14   0 0.73045 0.69354   4
   0  14   0 0.50721 0.73608  18
   0  14   0 0.27012 0.50950  11
  -1 -14   0 0.71819 0.59723  19
   1 -14   0 0.79026 0.71810  22
  -1 -14   0 0.96707 0.73137  22
   1 -14   0 -0.3673 0.67306  14
  -1 -14   0 -1.0125 0.72447  14
   1 -14   0 -0.0209 0.58519  19
   1  14   0 -1.0353 1.06039   2
  -1  14   0 0.43456 0.66580   4
   1  14   0 -0.1438 0.63533   4
  -1  14   0 0.06717 0.73096  25
   1  14   0 0.58975 0.54607  26
   1  14   0 -0.2465 0.82857  12
  -1  14   0 -0.6973 0.63871  12
   1  14   0 0.07148 0.82543  25
  -1  14   0 -0.7750 0.96197   2
   1  14   0 0.64709 0.64853  11
   1  14   0 -0.0574 0.50261  18
  -1  14   0 0.84655 0.71423   4
  -1  14   0 -0.3137 0.50498  26
  -1  14   0 -0.0778 0.50989  11
   1  14   0 1.27216 0.66928   4
  -2 -14   0 0.88434 0.53865  19
   2 -14   0 0.28596 0.74818  14
   2 -14   0 1.58073 0.78887  22
   2 -14   0 0.81257 0.63780  19
  -2 -14   0 0.59053 0.76238  22
  -2 -14   0 1.26103 0.89281  14
  -2  14   0 1.19048 0.60605  11
  -2  14   0 0.09574 0.72017   4
   2  14   0 0.94117 0.85259  25
  -2  14   0 0.32902 0.58988   4
   2  14   0 1.57443 0.79014   4
   2  14   0 -2.2347 0.98464   2
   2  14   0 1.56282 0.80431   4
  -2  14   0 -1.4589 0.90761   2
  -2  14   0 -0.6966 0.72172  12
  -2  14   0 -0.1009 0.71226  25
   2  14   0 0.12310 0.53946  26
   2  14   0 0.65207 0.85361  12
  -2  14   0 -0.0048 0.55149  26
   2  14   0 1.20473 0.62508  18
   3 -14   0 -1.1430 0.58468  14
  -3 -14   0 0.61365 0.77354  22
  -3 -14   0 1.00808 0.59038  19
   3 -14   0 0.30937 0.72267  22
  -3 -14   0 -0.5042 0.62111  14
   3  14   0 -0.6728 0.54626  18
  -3  14   0 0.14102 0.50505  26
   3  14   0 1.81108 0.91132   4
   3  14   0 -0.3858 0.79393   4
   3  14   0 -0.1387 0.86924  25
  -3  14   0 0.05927 0.52248  23
  -3  14   0 -1.1435 0.61189   4
  -3  14   0 1.11399 0.50101  11
  -3  14   0 -0.7435 0.61340  12
   3  14   0 -0.5693 0.70895  12
   3  14   0 0.36893 0.61955  26
  -3  14   0 -0.8480 0.69781   4
  -3  14   0 0.02987 0.83626  25
  -4 -14   0 0.21942 0.54840  19
   4 -14   0 0.28930 0.80505  14
  -4 -14   0 0.18253 0.77236  22
   4 -14   0 0.26390 0.80537  22
   4 -14   0 -0.2978 0.60155  19
  -4 -14   0 0.33904 0.66070  14
  -4  14   0 -0.7449 0.67149  25
  -4  14   0 0.42450 0.48799  11
  -4  14   0 -0.0419 0.94491   2
  -4  14   0 0.52765 0.72860  26
  -4  14   0 0.13698 0.55283  23
  -4  14   0 0.51704 0.54112  15
  -4  14   0 -0.6454 0.61484  16
   4  14   0 -0.8746 0.94602  25
   4  14   0 0.32625 0.66888  20
   4  14   0 0.99527 0.96324  12
  -4  14   0 -0.4509 0.59870  12
   4  14   0 0.25090 0.55163  26
  -4  14   0 0.80942 0.64155  15
   4  14   0 -0.4957 0.94711   2
   4  14   0 0.80561 0.69768  18
  -5 -14   0 1.41570 0.81070  14
   5 -14   0 1.75229 0.67838  19
   5 -14   0 2.31882 1.03742  14
  -5 -14   0 0.64991 0.81120  22
  -5 -14   0 2.07280 0.70627  19
   5  14   0 2.12971 0.72521  20
  -5  14   0 2.80645 0.85405  23
  -5  14   0 0.96452 0.72780  15
  -5  14   0 2.92026 0.75900  11
   5  14   0 0.55883 0.75048  18
   5  14   0 0.31552 0.83726  12
   5  14   0 0.77812 0.65606  26
  -5  14   0 2.65418 0.74936  16
   5  14   0 0.71783 1.06506  25
   5  14   0 1.34802 1.38558   2
  -5  14   0 1.96375 0.85266  12
  -6 -14   0 -0.9617 0.58901  14
  -6 -14   0 1.26698 0.87843  22
   6 -14   0 0.23349 0.69081  19
   6 -14   0 0.15222 0.83105  14
   6  14   0 0.51029 1.43922   2
   6  14   0 1.58214 0.76121  20
   6  14   0 -1.0740 0.72559  15
  -6  14   0 -0.6555 0.64138  16
   6  14   0 -0.1888 0.96557  12
  -6  14   0 1.60269 0.75684  23
  -6  14   0 -0.6255 0.67352  15
   6  14   0 0.46859 0.72287  26
   6  14   0 -0.7236 0.62227  18
   6  14   0 0.41677 0.61518  15
   6  14   0 -0.9715 0.98312  25
  -6  14   0 0.26474 0.55091  11
  -6  14   0 1.06136 0.73155  12
  -6  14   0 -0.0776 0.98768   2
   7 -14   0 -0.1626 0.57734  19
  -7 -14   0 0.29766 0.89496  22
  -7 -14   0 0.73727 0.63236  14
   7 -14   0 -0.0517 0.72534  14
   7  14   0 0.42400 0.58074  13
   7  14   0 -0.5953 0.69191  18
  -7  14   0 1.31236 0.77123  16
   7  14   0 0.91123 0.58560  20
  -7  14   0 0.23357 0.72214  15
   7  14   0 0.73931 1.02293  25
  -7  14   0 0.39996 1.00224   2
   7  14   0 2.28836 1.40094   2
   7  14   0 1.46599 1.02342  12
   7  14   0 1.01084 0.73001  15
  -7  14   0 1.41455 0.77724  23
  -7  14   0 0.90403 0.70189   1
  -7  14   0 1.07794 0.73120  12
  -7  14   0 -0.2053 0.55347  11
   7  14   0 -0.1111 0.79065  26
   8 -14   0 3.14775 0.90362  19
   8 -14   0 2.50707 1.06933  14
  -8 -14   0 1.77017 0.94926  22
  -8 -14   0 2.66591 0.86629  14
  -8  14   0 3.30210 0.97269  16
  -8  14   0 0.78492 0.79985  12
   8  14   0 2.67259 0.91412  26
  -8  14   0 1.34648 1.07282   2
  -8  14   0 4.56036 1.01098  11
  -8  14   0 2.58292 0.92955  23
   8  14   0 2.73637 1.24492  12
  -8  14   0 3.09188 0.81748   1
   8  14   0 2.56481 0.84878  15
   8  14   0 1.16995 1.34497   2
   8  14   0 1.90723 0.96038  18
   8  14   0 1.78118 0.81193  20
  -8  14   0 2.90392 1.00933  15
   8  14   0 2.16615 0.74175  13
   9 -14   0 -0.3927 0.76972  14
  -9 -14   0 -0.3156 0.66838  22
   9 -14   0 -0.3486 0.56835  19
  -9  14   0 -0.6957 0.73489   1
  -9  14   0 0.40456 0.57336  11
  -9  14   0 0.07998 1.07118   2
   9  14   0 0.38712 0.72186  13
   9  14   0 -0.3790 1.38983   2
   9  14   0 1.51154 0.81654  26
  -9  14   0 0.25934 0.84361  23
   9  14   0 0.42166 0.78380  18
   9  14   0 -0.9075 0.90239  25
  -9  14   0 0.42860 0.60136  21
   9  14   0 -1.4290 0.75752   1
   9  14   0 -1.7100 0.73336  20
  -9  14   0 -0.9609 0.89727  16
  -9  14   0 0.21429 0.72536  12
  -9  14   0 -0.6007 0.76231  15
   9  14   0 -0.3624 0.59403  15
   9  14   0 -0.9132 0.90855  12
  10 -14   0 2.19820 1.03148  14
 -10 -14   0 4.87228 1.14120  22
  10 -14   0 5.15625 1.03356  19
 -10  14   0 6.98927 1.52328  16
 -10  14   0 5.61573 0.92695  21
  10  14   0 3.21455 1.41206  25
 -10  14   0 4.74251 1.06372  11
  10  14   0 2.61198 1.02209  20
  10  14   0 4.33232 1.08897  26
  10  14   0 2.99845 1.00387  18
  10  14   0 3.40567 0.98170   1
  10  14   0 5.63083 1.02490  13
 -10  14   0 7.18302 1.40081  15
 -10  14   0 6.29295 1.38611  23
 -10  14   0 3.51378 1.09476   1
   0 -15   0 0.97175 0.93936  22
   0 -15   0 1.41563 0.92018  14
   0 -15   0 0.39572 0.60228  19
   0  15   0 -1.0796 1.15152   2
   0  15   0 -0.2136 0.69501  11
   0  15   0 -0.2366 0.65230  26
   0  15   0 -0.7045 0.85782  12
   0  15   0 -0.0281 0.83089  25
  -1 -15   0 14.6622 1.14672  19
   1 -15   0 10.4190 1.68303  14
  -1 -15   0 13.7607 1.51792  22
   1 -15   0 10.9085 1.51022  22
   1 -15   0 14.8775 1.21859  19
  -1 -15   0 13.6890 1.72033  14
   1  15   0 12.5984 1.28883  11
  -1  15   0 9.48293 1.82585   2
   1  15   0 11.9194 1.06204  26
  -1  15   0 11.5155 1.23806  11
   1  15   0 8.07352 1.78572   2
  -1  15   0 7.94614 1.39828  25
  -1  15   0 10.7536 1.49005  12
   1  15   0 8.71811 1.30722  12
   1  15   0 10.7278 1.49407  25
  -1  15   0 11.1234 1.02354  26
  -2 -15   0 13.2563 1.46864  14
   2 -15   0 12.9729 1.39559  22
   2 -15   0 9.52555 1.60679  14
  -2 -15   0 16.0149 1.62877  22
   2 -15   0 12.8780 1.24643  19
  -2 -15   0 13.4462 1.08429  19
  -2  15   0 14.0237 1.37797  23
  -2  15   0 11.3848 1.45207  12
  -2  15   0 10.4845 1.01236  26
  -2  15   0 9.08594 1.53018  25
   2  15   0 13.8025 1.61327  12
   2  15   0 13.8489 1.66102  25
  -2  15   0 13.5330 1.23939  11
   2  15   0 13.5923 1.14927  18
  -2  15   0 9.25286 1.96647   2
   2  15   0 10.2801 1.09403  26
  -3 -15   0 2.43479 0.97047  22
  -3 -15   0 4.05849 1.00206  14
   3 -15   0 2.26490 0.82676  19
   3 -15   0 4.99412 1.08807  22
  -3 -15   0 3.97439 0.80303  19
   3 -15   0 4.02983 1.19303  14
   3  15   0 2.78205 0.88578  26
   3  15   0 0.63908 1.24120   2
   3  15   0 3.13870 0.88641  18
  -3  15   0 0.83828 1.00022  12
  -3  15   0 3.65316 0.86712  11
  -3  15   0 4.18379 1.07766  23
   3  15   0 3.46911 1.20894  12
   3  15   0 0.99533 1.09575  25
  -3  15   0 0.68784 1.32324   2
  -4 -15   0 6.35964 1.24703  14
   4 -15   0 8.60045 1.29485  19
  -4 -15   0 5.06814 0.88582  19
   4 -15   0 6.70026 1.64992  14
   4 -15   0 5.23449 1.24408  22
  -4 -15   0 8.17302 1.44936  22
   4  15   0 5.57008 1.00646  18
   4  15   0 3.45674 1.29282  12
   4  15   0 3.30186 1.23564  25
   4  15   0 6.49978 1.67979   2
   4  15   0 4.77226 0.98948  26
  -4  15   0 2.57248 1.29856   2
  -4  15   0 5.36928 1.02220  12
  -4  15   0 7.69873 1.29254  23
  -5 -15   0 7.53377 1.30412  14
   5 -15   0 7.56621 1.54316  14
   5 -15   0 9.19149 1.33894  19
  -5 -15   0 6.78713 1.32311  22
  -5  15   0 7.00126 1.10448  12
   5  15   0 7.29592 1.13504  26
  -5  15   0 7.98169 1.32880  23
  -5  15   0 9.56737 1.12806  11
   5  15   0 7.80106 1.54887  25
   5  15   0 3.72446 1.87803   2
   5  15   0 6.77185 1.07713  20
  -5  15   0 7.79349 1.13210  15
   5  15   0 6.01891 1.42578  12
   5  15   0 6.87959 1.15161  18
   6 -15   0 19.6991 1.98936  14
  -6 -15   0 17.7129 1.77665  22
  -6 -15   0 14.6037 1.47499  14
   6 -15   0 15.8464 1.36974  19
   6  15   0 14.0653 1.85653  25
   6  15   0 9.89795 1.70050  12
  -6  15   0 13.2306 1.35489  12
   6  15   0 9.51250 2.32999   2
   6  15   0 13.2554 1.38367  26
  -6  15   0 14.4126 1.51214  23
  -6  15   0 18.1827 1.42820  15
   6  15   0 16.4141 1.32566  20
  -6  15   0 16.0420 1.40596  11
  -7 -15   0 12.6248 1.58788  22
   7 -15   0 9.98800 1.85249  14
   7 -15   0 9.99052 1.22137  19
  -7 -15   0 9.71239 1.39759  14
   7  15   0 7.20584 1.24698  26
   7  15   0 5.67268 2.02761   2
   7  15   0 8.10853 1.40948  18
  -7  15   0 11.7622 1.45336  23
   7  15   0 6.51109 1.44386  12
  -7  15   0 11.2230 1.48314  11
   7  15   0 9.75960 1.16603  20
  -7  15   0 12.0394 1.35287  15
  -7  15   0 9.26421 1.47769   2
  -7  15   0 8.02587 1.21997  12
  -8 -15   0 0.27660 0.87940  22
   8 -15   0 0.40438 0.67906  19
   8 -15   0 0.91287 1.04421  14
   8  15   0 0.32785 0.82830  18
   8  15   0 0.66163 0.81850  26
   8  15   0 0.03187 0.75211  20
   8  15   0 -0.6227 1.69176   2
  -8  15   0 -0.6255 0.91089  15
   8  15   0 1.14678 0.79908  15
  -8  15   0 -0.3784 1.13431   2
   8  15   0 -1.1978 0.99718  25
  -8  15   0 -0.9399 0.64182  23
  -8  15   0 -0.9141 0.75740  12
   8  15   0 0.74924 1.14887  12
   0 -16   0 1.51904 0.78234  19
   0 -16   0 0.65560 0.92921  14
   0 -16   0 0.57857 0.89469  22
   0  16   0 2.58915 0.82036  26
   0  16   0 -0.5496 0.71469  11
   0  16   0 -0.7729 0.84897  12
   0  16   0 1.14485 1.34866   2
   1 -16   0 4.00360 0.98797  19
   1 -16   0 4.02854 1.30428  22
  -1 -16   0 5.36864 1.08122  19
   1 -16   0 4.07938 1.35082  14
  -1 -16   0 5.43373 1.38130  22
  -1 -16   0 5.44413 1.28279  14
   1  16   0 3.97181 1.49433   2
   1  16   0 1.84126 1.10322  12
  -1  16   0 4.52766 0.94186  11
   1  16   0 3.99175 0.92644  26
  -1  16   0 2.55502 1.13218  12
  -1  16   0 4.38412 0.96604  26
  -1  16   0 3.55755 1.26789  25
  -1  16   0 4.52151 1.05091  23
   1  16   0 3.33906 0.95518  11
   2 -16   0 23.2919 1.94279  22
   2 -16   0 21.2066 1.96587  14
  -2 -16   0 24.5497 1.95225  14
  -2 -16   0 24.9864 2.03936  22
  -2 -16   0 26.1666 1.55088  19
   2 -16   0 23.6234 1.62722  19
  -2  16   0 26.4544 1.74923  23
  -2  16   0 23.1419 1.60742  11
  -2  16   0 18.7080 1.83020  12
   2  16   0 19.9063 1.90700  12
   2  16   0 22.5397 1.66937  11
   2  16   0 21.7549 1.56025  26
   3 -16   0 8.17333 1.50965  22
   3 -16   0 9.16318 1.53394  14
  -3 -16   0 10.8972 1.80941  22
  -3 -16   0 11.4897 1.62278  14
   3 -16   0 10.4984 1.24517  19
  -3 -16   0 9.23475 1.15678  19
   3  16   0 9.15766 1.18390  26
  -3  16   0 8.25598 1.38960  12
   3  16   0 11.2195 1.18814  18
   3  16   0 6.65037 1.39455  25
   3  16   0 8.14241 2.16610   2
  -3  16   0 8.53725 1.27851  11
  -3  16   0 12.1502 1.32953  23
   3  16   0 8.32204 1.54326  12
  -4 -16   0 0.20537 0.94727  22
   4  16   0 0.40884 0.77877  26
   4  16   0 -1.2463 1.16284  25
   4  16   0 -0.6909 1.68416   2
  -4  16   0 2.96389 1.25725   2
  20   0  -1 -0.5879 0.61503  20
  20   0  -1 -1.1241 0.63798  24
 -20   0   1 -0.9506 1.43645  21
  20   0  -1 -0.8416 0.93239  16
 -20   0   1 0.63130 1.14995  15
 -20   0   1 0.19761 0.92209  16
 -20   0   1 -1.1618 0.79307  23
 -20   0   1 0.13832 0.63733  11
  20   0  -1 -1.3903 0.96034  15
  20   0  -1 -1.2910 0.96714  13
 -19   0   1 0.55933 1.10655  16
  19   0  -1 -2.6513 1.33914   1
 -19   0   1 0.52508 1.25197  21
 -19   0   1 0.79526 0.79302  23
  19   0  -1 2.54999 1.26612  16
  19   0  -1 1.65860 0.71901  20
 -19   0   1 1.94441 1.13879  15
  19   0  -1 0.51854 1.10816  15
  19   0  -1 1.28244 0.93760  13
 -19   0   1 1.15648 0.70294  11
  19   0  -1 2.86484 1.08002  24
  19   0  -1 0.53768 0.61780  14
  19   0  -1 -0.1202 0.87597  21
  19   0  -1 0.37807 0.93895  18
 -18   0   1 -1.2065 0.97351  15
  18   0  -1 -0.0758 0.94462  15
  18   0  -1 -2.3172 0.86045  21
  18   0  -1 0.14604 0.70104  24
 -18   0   1 1.63405 1.02889  16
  18   0  -1 -0.8784 0.60128  14
  18   0  -1 -0.1742 1.47788   1
 -18   0   1 -0.0672 0.59442  23
  18   0  -1 -0.4149 0.90830  13
 -18   0   1 0.04783 0.50811  11
 -18   0   1 0.71027 1.24169   4
  18   0  -1 0.27674 1.04722  16
  18   0  -1 -0.0291 0.73918  18
  18   0  -1 0.29939 1.22234   3
  18   0  -1 -0.2387 1.25024   4
  18   0  -1 -0.6695 0.49986  20
 -18   0   1 0.68902 1.05748  21
 -17   0   1 1.00588 1.17444   4
 -17   0   1 0.45031 0.63306  23
  17   0  -1 -0.0660 0.84932  16
  17   0  -1 0.50670 1.28636   3
 -17   0   1 -0.0532 1.01703  15
 -17   0   1 0.46350 0.54892  11
  17   0  -1 -0.8528 0.89336  13
  17   0  -1 0.79379 1.30137   4
  17   0  -1 -0.4873 0.73392  18
  17   0  -1 -0.7084 0.87433  21
  17   0  -1 -0.5674 0.61072  20
 -17   0   1 0.47470 1.04127  21
  17   0  -1 0.06870 1.19852   1
 -17   0   1 0.32768 0.72622  16
  17   0  -1 1.02081 1.06806  15
  17   0  -1 1.37512 0.52677  14
 -16   0   1 0.10366 0.81125  16
 -16   0   1 0.58768 0.51532  11
  16   0  -1 1.19687 0.81314  24
  16   0  -1 0.47533 1.10742   3
  16   0  -1 0.41033 0.47719  14
 -16   0   1 -0.5261 0.53522  23
  16   0  -1 -0.3899 0.90315   4
  16   0  -1 -0.4944 0.85326  13
 -16   0   1 -0.9305 0.79787  21
  16   0  -1 1.92855 1.02453  16
  16   0  -1 -0.5777 0.77455  15
 -16   0   1 -0.0764 1.09452   1
 -16   0   1 0.77900 0.88238  15
  16   0  -1 -0.2070 0.62168  20
  16   0  -1 -0.2007 0.61086  18
  16   0  -1 0.06818 1.04585   1
 -16   0   1 -0.0995 1.16338   4
  16   0  -1 -1.6412 0.66364  21
  15   0  -1 -0.1918 0.55430  18
  15   0  -1 -0.9859 0.78037   1
  15   0  -1 0.14505 0.74419  15
 -15   0   1 -1.0859 0.71475  15
  15   0  -1 -0.8198 0.45787  20
 -15   0   1 -0.4017 0.39964  23
 -15   0   1 -1.2550 0.74783   1
  15   0  -1 0.95635 0.81055  13
 -15   0   1 0.20364 0.37860  11
  15   0  -1 0.84709 0.97813   3
  15   0  -1 -1.0837 0.57662  21
  15   0  -1 -0.1705 0.97884   4
 -15   0   1 -2.0593 0.81225   4
 -15   0   1 0.36746 0.73167  16
  15   0  -1 -0.1649 0.51670  24
  15   0  -1 0.45955 0.46790  14
 -15   0   1 -0.2154 0.65345  21
  15   0  -1 0.32207 0.80131  16
  14   0  -1 0.02723 0.70792  15
 -14   0   1 0.01935 0.80215   4
  14   0  -1 -0.1741 0.45835  14
  14   0  -1 -0.1601 0.27916  19
 -14   0   1 0.17805 0.65176  16
  14   0  -1 -0.3678 0.50422  18
  14   0  -1 -0.4705 0.63880  21
 -14   0   1 0.23692 0.42822  11
 -14   0   1 -0.2063 0.57227  23
 -14   0   1 0.19191 0.68168  15
  14   0  -1 0.19920 0.60505  24
 -14   0   1 -0.2255 0.90686   3
 -14   0   1 0.17086 0.76000   1
 -14   0   1 -0.4624 0.74524   4
  14   0  -1 0.28752 0.82960  13
  14   0  -1 -1.2482 0.86764   3
  14   0  -1 -0.1944 0.72598   4
  14   0  -1 0.52508 0.89695   4
 -14   0   1 0.10503 0.67170  21
  14   0  -1 -1.6492 0.87572   1
  14   0  -1 0.56426 0.54323  20
  13   0  -1 0.23581 0.87777   4
  13   0  -1 0.27228 0.61447  15
  13   0  -1 0.27147 0.77700   4
 -13   0   1 1.07608 0.98563   3
  13   0  -1 0.04224 0.48506  18
  13   0  -1 1.10748 0.73698  13
  13   0  -1 0.39834 0.89048   3
 -13   0   1 -0.3192 0.80946   4
  13   0  -1 -0.0749 0.34296  20
 -13   0   1 -1.0201 0.72502   4
  13   0  -1 0.85148 0.86123   1
 -13   0   1 0.64405 0.58109  15
  13   0  -1 0.64758 0.43379  14
  13   0  -1 -0.2996 0.50305  24
 -13   0   1 0.46249 0.56578  23
 -13   0   1 0.33521 0.71819   1
 -13   0   1 1.22116 0.69787  16
 -13   0   1 -0.2854 0.48703  21
 -13   0   1 0.34210 0.43202  11
  13   0  -1 -0.0338 0.60704  21
 -12   0   1 0.84381 0.87173   3
  12   0  -1 0.96810 0.56792  15
 -12   0   1 0.94034 0.76124   4
  12   0  -1 0.22360 0.43721  14
 -12   0   1 1.05199 0.68915  16
 -12   0   1 -0.4999 0.35982  11
  12   0  -1 0.54354 0.29545  19
  12   0  -1 0.08945 0.66938  13
 -12   0   1 -0.0497 0.45669  15
 -12   0   1 0.00901 0.44184  21
  12   0  -1 0.22050 0.38424  18
  12   0  -1 -0.3882 0.65439   4
 -12   0   1 -0.2512 0.70358   4
 -12   0   1 -0.1050 0.62147   1
  12   0  -1 -0.2887 0.44714  21
  12   0  -1 -0.2464 0.44234  24
 -12   0   1 -0.0324 0.31385  27
 -12   0   1 0.26602 0.47411  23
  12   0  -1 -0.0214 0.75044   1
  12   0  -1 0.07258 0.74383   3
  12   0  -1 -0.5044 0.70418   4
  12   0  -1 -0.3924 0.36067  20
  11   0  -1 114.311 4.73215   4
  11   0  -1 120.833 3.80714  24
  11   0  -1 120.834 3.61009  18
 -11   0   1 118.255 5.39013   1
  11   0  -1 122.955 5.74692   1
  11   0  -1 124.990 4.35844  13
  11   0  -1 129.820 14.3729   7
  11   0  -1 113.929 14.6411   5
  11   0  -1 95.9781 12.7828   8
  11   0  -1 118.794 3.65919  20
 -11   0   1 115.217 4.31578  16
  11   0  -1 123.317 4.18414  21
  11   0  -1 130.699 14.5890   9
 -11   0   1 123.299 5.06369   4
 -11   0   1 124.067 4.83253   4
 -11   0   1 110.219 14.2966  10
 -11   0   1 118.515 3.78630  11
 -11   0   1 120.897 4.27958  15
  11   0  -1 118.500 4.16449  15
  11   0  -1 119.201 5.17312   3
  11   0  -1 119.014 3.63309  14
 -11   0   1 117.106 4.15280  21
 -11   0   1 119.329 3.80874  23
  11   0  -1 144.088 15.8450  10
 -11   0   1 118.937 4.97142   3
  11   0  -1 120.420 4.92760   4
 -11   0   1 125.084 3.59012  27
  10   0  -1 0.06256 0.52302   4
 -10   0   1 0.45860 0.32118  11
 -10   0   1 1.89225 7.66727   9
  10   0  -1 0.48755 0.67595   1
  10   0  -1 -0.5508 5.86983   6
  10   0  -1 -0.1360 0.30621  24
 -10   0   1 0.33774 0.53669  16
 -10   0   1 0.40890 0.25618  27
  10   0  -1 -0.6328 0.35909  15
 -10   0   1 -0.4452 0.37097   3
  10   0  -1 -0.0621 0.33784  20
  10   0  -1 4.07757 5.01936   9
  10   0  -1 -3.3376 6.97971   8
 -10   0   1 0.19966 0.53776   1
 -10   0   1 0.00907 0.34561  23
  10   0  -1 0.26286 0.44000  21
  10   0  -1 0.31852 0.47414  13
  10   0  -1 1.45098 0.70612   4
 -10   0   1 0.38715 0.55343  15
 -10   0   1 0.23889 0.42506  21
  10   0  -1 -8.8690 6.31690  10
 -10   0   1 0.54916 0.53108   4
 -10   0   1 0.43861 0.65669   4
  10   0  -1 0.42464 0.62804   3
  10   0  -1 0.01170 0.32169  18
 -10   0   1 -3.9305 6.60072  10
   9   0  -1 -3.9506 4.73615   5
   9   0  -1 -0.7188 0.29264  14
   9   0  -1 0.59115 0.57811   1
   9   0  -1 -4.7648 4.99975   9
  -9   0   1 0.05826 0.29862  11
   9   0  -1 -0.3117 0.43865  15
   9   0  -1 0.30707 0.34520  24
   9   0  -1 0.30847 0.60952   4
   9   0  -1 0.18329 0.57530   3
  -9   0   1 -3.1503 6.08343  10
  -9   0   1 0.47449 0.46310  16
   9   0  -1 0.14266 0.33249  21
  -9   0   1 0.90427 0.39914  21
   9   0  -1 0.52256 0.45516   4
  -9   0   1 -0.2621 0.37843   4
   9   0  -1 -0.6787 0.42733  13
   9   0  -1 4.87633 6.08530  10
  -9   0   1 -0.2936 0.30302  23
  -9   0   1 0.12436 0.51783  15
  -9   0   1 -0.5521 0.46725   1
   9   0  -1 0.17898 0.28522  20
  -9   0   1 0.42073 0.52829   4
   9   0  -1 3.68654 6.34992   8
   9   0  -1 7.75474 4.63938   7
  -9   0   1 0.04008 0.21279  27
  -9   0   1 0.52024 0.54555   3
  -9   0   1 -1.1341 5.57156   9
   9   0  -1 -2.1978 6.34914   6
  -8   0   1 0.58467 0.45319   4
   8   0  -1 0.63668 0.55908   4
  -8   0   1 5.87095 4.15522   9
  -8   0   1 0.48306 0.27309  11
   8   0  -1 0.38950 0.32361  24
  -8   0   1 0.26392 0.28519  23
  -8   0   1 0.40749 0.47277   3
   8   0  -1 3.54723 4.16459   7
  -8   0   1 0.48208 0.51238   4
   8   0  -1 -0.3090 0.58995   3
   8   0  -1 -1.5410 4.53575   8
   8   0  -1 0.28441 0.58568   1
   8   0  -1 -3.0213 4.66988   5
  -8   0   1 0.32960 0.33764  21
   8   0  -1 0.39935 0.64277   4
   8   0  -1 4.67126 4.49355   9
   8   0  -1 -0.1017 0.30104  21
   8   0  -1 0.05139 0.25793  20
   8   0  -1 1.59682 4.92637  10
   8   0  -1 -0.4922 0.29699  14
  -8   0   1 -0.0869 0.45834  15
   8   0  -1 0.76632 0.43349  15
  -8   0   1 0.29459 0.54009   1
  -8   0   1 0.76176 0.53160  16
   8   0  -1 0.05347 0.38281  13
   7   0  -1 1.23978 0.58998   3
   7   0  -1 0.32656 0.28108  14
   7   0  -1 8.21740 3.84530   8
  -7   0   1 0.19924 0.40955   4
   7   0  -1 0.12480 0.43489   4
   7   0  -1 -0.1483 0.48792   4
   7   0  -1 0.37754 3.10595   6
  -7   0   1 0.84663 3.43843  10
   7   0  -1 0.04450 0.48141   1
  -7   0   1 6.84482 4.46626   9
   7   0  -1 0.31822 0.41950  13
  -7   0   1 0.29124 0.41877  15
  -7   0   1 0.20063 0.42357   3
   7   0  -1 4.36689 4.07403   9
   7   0  -1 3.61304 3.24149   5
  -6   0   1 4.45484 2.40872   9
   6   0  -1 0.50777 0.49281   3
   6   0  -1 -1.7801 3.99642  10
   5   0  -1 -0.2918 0.20118  14
   5   0  -1 -2.8635 1.90839   5
   5   0  -1 0.25338 0.38377   3
  -5   0   1 0.42521 0.36410   3
   5   0  -1 0.29377 0.27252  15
   5   0  -1 0.15022 0.39093   4
   5   0  -1 -1.3344 1.92358   7
  -5   0   1 0.19215 0.36573   4
  -5   0   1 0.16862 0.19147  21
   5   0  -1 0.27191 0.22894  21
  -5   0   1 2.89824 2.78695   9
  -5   0   1 0.78251 0.38424   4
   5   0  -1 0.34827 0.40788   1
  -5   0   1 -0.0065 2.90473  10
  -5   0   1 0.23977 0.29938  15
   5   0  -1 0.24256 0.38340   4
   5   0  -1 0.08024 0.30686  13
   5   0  -1 0.89828 2.06110   9
   5   0  -1 -2.0302 2.53376   8
  -5   0   1 0.29303 0.34207   1
   4   0  -1 0.10850 0.24180  15
  -4   0   1 -0.1062 0.24400   4
  -4   0   1 -0.2702 0.27263   3
   4   0  -1 -1.5568 2.28738  10
  -4   0   1 -0.8113 1.60931   9
   4   0  -1 -0.0661 0.15235  14
  -4   0   1 0.31724 0.32351   1
  -4   0   1 -0.0881 0.24638  16
  -4   0   1 0.04352 0.19859  21
   4   0  -1 0.16543 0.24566   3
   4   0  -1 -0.1331 0.26877   1
   4   0  -1 0.41040 0.24040  13
   4   0  -1 -0.2505 0.26241   4
   4   0  -1 0.89407 2.05801   6
  -4   0   1 0.41885 0.33526   4
   4   0  -1 -0.0613 0.31567   4
  -4   0   1 0.06049 0.25959  15
   4   0  -1 0.33253 0.19446  21
  -3   0   1 134.118 4.17478   1
  -3   0   1 135.747 3.75225  16
  -3   0   1 142.045 7.45227  10
  -3   0   1 134.949 3.68863  15
  -3   0   1 133.589 7.72219   9
  -3   0   1 130.491 3.71636  15
  -3   0   1 136.624 3.98253   4
   3   0  -1 135.294 3.70427  21
   3   0  -1 130.844 3.92996   4
   3   0  -1 140.290 7.50670   7
   3   0  -1 134.092 3.79279  16
   3   0  -1 133.352 3.69522  15
   3   0  -1 134.887 4.18856   1
   3   0  -1 127.403 7.13825   6
   3   0  -1 135.230 6.94823   8
   3   0  -1 141.776 8.03409   5
   3   0  -1 131.231 4.01194   3
   3   0  -1 136.006 7.51012   9
   3   0  -1 131.043 3.53910  14
   3   0  -1 130.061 3.70560  15
   3   0  -1 134.072 3.96134   4
  -3   0   1 140.128 4.02284   3
  -3   0   1 130.942 3.71388  13
  -3   0   1 136.787 3.95018   4
   3   0  -1 129.779 3.71844  13
   3   0  -1 140.215 8.82362  10
  -3   0   1 131.063 3.68979  21
   2   0  -1 -0.6550 0.81709   7
   2   0  -1 -0.9826 0.95258   8
  -2   0   1 -0.2445 1.07868   6
   2   0  -1 -0.5701 0.89431   9
   2   0  -1 -0.7710 1.08937  10
   2   0  -1 1.74129 0.94708   5
  -2   0   1 0.67869 1.09207   9
  -1   0  -1 0.01810 0.04538  16
  -1   0  -1 0.02839 0.05910  25
   1   0   1 0.05987 0.06155  15
   1   0   1 -0.0033 0.04568  15
   1   0   1 0.07930 0.06678   3
   1   0   1 -0.5401 0.50947   7
  -1   0  -1 0.34991 0.72463   9
  -1   0  -1 0.14679 0.52960   7
   1   0   1 -0.5819 0.54959   5
   1   0   1 0.06383 0.07327   4
   1   0   1 0.02602 0.04842  21
  -1   0  -1 0.98229 0.52569  10
   1   0   1 0.01155 0.06455  13
  -1   0  -1 -0.0055 0.05126  12
  -1   0  -1 -0.0496 0.07389  15
   1   0   1 0.52632 0.85911  10
   1   0   1 0.69011 0.65130   8
   1   0   1 0.57031 0.55202   9
  -1   0  -1 0.16849 0.08581   4
   2   0   1 0.05487 0.11139  15
  -2   0  -1 0.06445 0.20567   3
   2   0   1 0.16594 0.12847  21
   2   0   1 1.35967 0.96976   9
   2   0   1 -0.9373 0.83088  10
  -2   0  -1 -0.0062 0.11016  16
  -2   0  -1 -0.0061 0.16636   4
   2   0   1 0.15379 0.13464  15
   2   0   1 -0.0421 0.14718   4
   2   0   1 0.01629 0.20699   3
   2   0   1 -1.4962 1.06786   7
  -2   0  -1 0.26123 0.14555  15
  -2   0  -1 2.06525 1.11376   9
   2   0   1 -0.0403 0.12173  13
   2   0   1 -0.1250 0.10140  12
  -2   0  -1 0.02578 0.16278   4
   2   0   1 -0.0448 0.11670  16
  -2   0  -1 0.12613 0.16887   1
  -2   0  -1 0.13373 0.11893  25
   2   0   1 0.21114 0.17336   4
  -2   0  -1 0.02022 0.10522  15
   2   0   1 -0.0196 0.16202   1
  -2   0  -1 0.21017 0.10815  21
  -2   0  -1 0.07222 0.13247  13
  -3   0  -1 -0.0569 0.25951   4
   3   0   1 0.37591 0.21363  15
   3   0   1 0.25736 0.21001  15
   3   0   1 0.90656 1.53959   9
  -3   0  -1 0.48063 0.23346  16
   3   0   1 4.97517 2.54448  10
   3   0   1 0.39244 0.29727   3
  -3   0  -1 0.30452 0.18015  21
  -3   0  -1 -0.5720 1.37217   9
  -3   0  -1 0.21762 0.31084   3
   3   0   1 0.02029 0.25884   4
   3   0   1 0.09510 0.18849  13
  -3   0  -1 0.50752 0.25236  15
  -3   0  -1 0.16260 0.25575   4
   3   0   1 0.30563 0.16022  21
   3   0   1 -0.1568 1.72116   8
   3   0   1 1.00677 1.47943   7
   3   0   1 0.29024 0.26784   4
  -3   0  -1 0.28055 0.26382   1
  -3   0  -1 0.04694 1.48537  10
   3   0   1 0.21096 0.26514   1
  -4   0  -1 3.16516 2.75273  10
   4   0   1 1.08533 1.99094   5
   4   0   1 -0.0379 0.33872   4
  -4   0  -1 -0.0674 0.34260  15
  -4   0  -1 -0.2518 0.22319  21
  -4   0  -1 0.03133 0.36327   1
   4   0   1 -0.1857 0.22315  21
   4   0   1 -1.6265 1.81776   7
   4   0   1 -0.0789 0.32793  15
   4   0   1 -0.2571 0.29819  13
  -4   0  -1 0.37762 0.37256   4
   4   0   1 0.02307 0.37301   1
   4   0   1 -0.5994 0.37670   4
   4   0   1 0.88320 2.23972   8
   4   0   1 0.77470 3.01018  10
   4   0   1 0.04864 0.37300   3
  -4   0  -1 -1.4871 1.71599   9
   4   0   1 2.62093 2.70449   9
  -4   0  -1 -0.3892 0.35752   4
  -4   0  -1 0.45276 0.38938   3
  -4   0  -1 -0.0689 0.29355  16
  -5   0  -1 5154.40 144.468   9
   5   0   1 5160.52 148.797  10
   5   0   1 5340.26 146.787   5
   5   0   1 5297.37 142.522   8
  -5   0  -1 5208.69 145.178  10
   5   0   1 4939.26 144.278   6
   5   0   1 5213.54 143.367   7
   5   0   1 5228.27 143.243   9
   6   0   1 0.76258 0.47286   4
  -6   0  -1 2.08819 3.47109  10
   6   0   1 -2.4589 4.05994  10
   6   0   1 -0.2907 3.24716   9
  -6   0  -1 0.10890 0.43512   1
  -6   0  -1 -0.7121 3.45330   9
   6   0   1 0.13034 0.41796   1
   6   0   1 0.07733 0.24931  21
   6   0   1 0.56958 0.51461   3
  -6   0  -1 0.11687 0.42875   4
   6   0   1 0.36756 3.02974   5
   6   0   1 2.68845 2.69021   7
  -6   0  -1 0.86327 0.39844  15
  -6   0  -1 0.33422 0.39017  16
   6   0   1 0.34812 0.38995  15
  -6   0  -1 0.42864 0.24487  21
   6   0   1 -0.2174 0.37546  13
  -6   0  -1 0.88205 0.57831   4
   6   0   1 -0.4053 0.37648   4
   6   0   1 3.39458 3.57245   6
  -6   0  -1 0.00179 0.43696   3
   7   0   1 0.31547 0.52616   1
  -7   0  -1 1.08652 0.42912  21
   7   0   1 4.72789 4.12095   5
   7   0   1 0.02243 0.42850  13
  -7   0  -1 1.16193 0.45472  15
  -7   0  -1 0.40325 0.23023  11
   7   0   1 0.72051 0.33859  24
   7   0   1 0.16065 0.46807   3
   7   0   1 0.66442 0.44150  15
   7   0   1 -2.6099 3.83359   7
  -7   0  -1 0.62508 0.53181   1
   7   0   1 -2.7989 4.29095   8
  -7   0  -1 0.29566 0.53121   4
   7   0   1 2.00003 5.49783  10
   7   0   1 0.63195 0.35871  21
  -7   0  -1 1.17499 0.57771   4
  -7   0  -1 0.73861 0.61876   3
   7   0   1 0.31967 0.43269   4
   7   0   1 0.63095 0.35933  17
   7   0   1 0.65090 0.63727   4
   7   0   1 -3.4050 4.66134   6
  -7   0  -1 0.41889 0.49130  16
  -8   0  -1 -0.1829 0.31872  21
   8   0   1 0.07299 0.51425  15
   8   0   1 0.19876 0.35832   4
  -8   0  -1 1.04039 0.52226   3
   8   0   1 2.75172 3.97478   7
   8   0   1 0.83067 0.51690  13
   8   0   1 -4.5375 4.39335   5
  -8   0  -1 1.00026 6.32769   9
  -8   0  -1 0.12915 0.29295  23
   8   0   1 -6.3421 4.91960   8
  -8   0  -1 -0.0611 0.41679  15
   8   0   1 0.48233 0.32485  20
  -8   0  -1 -0.4264 0.43125   4
   8   0   1 0.34150 0.39499  17
   8   0   1 -0.1821 0.51278   4
   8   0   1 -2.2761 5.16740  10
  -8   0  -1 0.13741 0.25266  11
   8   0   1 -0.1514 0.37545  21
   8   0   1 -3.1287 5.08310   6
   8   0   1 0.52253 0.40287  24
  -8   0  -1 -0.2482 0.49608   4
  -8   0  -1 -7.6835 5.93813  10
  -8   0  -1 -0.1153 0.54642   1
   8   0   1 -0.0901 0.53415   1
  -8   0  -1 0.32644 0.51495  16
   8   0   1 -0.2275 0.59052   3
   9   0   1 -1.0654 5.87353   5
   9   0   1 -4.0390 5.14171   7
   9   0   1 -0.7591 0.50287   1
  -9   0  -1 0.34120 0.47149  16
  -9   0  -1 0.76842 0.48998  15
  -9   0  -1 -0.0671 0.48823   3
  -9   0  -1 8.07354 6.80188  10
   9   0   1 -0.5325 0.45778   4
   9   0   1 4.66283 6.05182   8
   9   0   1 0.72163 0.55865   3
   9   0   1 -8.4656 5.38511   6
  -9   0  -1 0.09433 0.28194  11
  -9   0  -1 0.22211 0.52035   4
  -9   0  -1 8.17896 6.13702   9
   9   0   1 0.20091 0.53382  15
  -9   0  -1 -0.5459 0.67495   4
   9   0   1 0.87654 0.66011   4
  -9   0  -1 -0.2349 0.37877  21
   9   0   1 0.20513 0.38560  21
  -9   0  -1 0.09365 0.57561   1
   9   0   1 0.19517 0.42017  13
   9   0   1 0.33849 0.31046  20
   9   0   1 0.38803 0.43969  17
  -9   0  -1 0.04166 0.31632  23
   9   0   1 0.89848 0.45486  24
  10   0   1 3.23086 6.61509  10
  10   0   1 1.14900 0.42355  20
  10   0   1 -4.7265 7.58959   6
 -10   0  -1 0.83725 0.67103   4
  10   0   1 0.42709 0.58777   4
 -10   0  -1 0.15554 0.49962  21
 -10   0  -1 0.68613 0.46752   4
 -10   0  -1 -1.5941 6.40496   9
  10   0   1 0.57022 0.57039  15
  10   0   1 3.31662 6.28867   5
 -10   0  -1 0.23720 0.31387  11
  10   0   1 6.56773 6.29619   7
  10   0   1 0.49297 0.45776  21
 -10   0  -1 -4.4855 5.92678  10
 -10   0  -1 0.98275 0.53175  15
  10   0   1 7.59655 6.14185   9
  10   0   1 1.06000 0.75551   3
 -10   0  -1 0.40324 0.51183   3
 -10   0  -1 0.35305 0.38754  23
  10   0   1 0.92301 0.46323  17
  10   0   1 0.83938 0.38187  24
 -10   0  -1 -0.1812 0.51483   1
  10   0   1 0.17534 0.72987   4
  10   0   1 0.82711 0.56377  13
  10   0   1 -0.0076 0.55653   1
 -10   0  -1 0.59851 0.57510  16
  10   0   1 -11.114 8.01130   8
 -11   0  -1 -0.0999 0.30500  27
 -11   0  -1 0.68514 0.72469   4
  11   0   1 -0.2100 0.45044  21
  11   0   1 0.86814 0.60216  13
 -11   0  -1 -0.0413 0.56423  16
  11   0   1 -0.2687 0.40334  24
 -11   0  -1 -0.3779 0.54596   1
 -11   0  -1 0.78409 0.53522  21
  11   0   1 0.24128 0.72472   3
 -11   0  -1 1.72456 0.80066   3
 -11   0  -1 -0.1672 0.59209  15
  11   0   1 -0.3080 0.33917  20
 -11   0  -1 -0.0810 0.66155   4
  11   0   1 1.17287 0.49159  15
 -11   0  -1 0.27070 0.42650  23
  11   0   1 -0.5102 0.65682   1
  11   0   1 0.21220 0.75682   4
  11   0   1 0.39629 0.31856  19
  11   0   1 -0.5395 0.63605   4
 -11   0  -1 0.78405 0.44003  11
  12   0   1 0.91966 0.54340  24
 -12   0  -1 1.06958 0.48915  11
 -12   0  -1 -0.5987 0.66025   3
  12   0   1 0.48266 0.68633   4
 -12   0  -1 0.46102 0.81177   1
  12   0   1 0.57784 0.87824   1
 -12   0  -1 -0.0429 0.69719   4
  12   0   1 -0.0871 0.67801   3
 -12   0  -1 0.45127 0.65827  15
  12   0   1 0.50825 0.56385  21
  12   0   1 0.44095 0.45807  20
 -12   0  -1 -0.1133 0.48041  23
  12   0   1 -0.1259 0.32456  19
 -12   0  -1 0.13505 0.30514  27
  12   0   1 -0.3658 0.75730   4
  12   0   1 0.06736 0.47993  14
 -12   0  -1 -1.2808 0.69563   4
 -12   0  -1 0.59032 0.54122  16
  12   0   1 -0.0950 0.59271  15
 -12   0  -1 0.24801 0.50078  21
  12   0   1 0.57444 0.70099  13
 -13   0  -1 410.926 12.8047  16
  13   0   1 435.805 11.8133  20
 -13   0  -1 439.977 12.7609  15
 -13   0  -1 447.968 13.9727   4
  13   0   1 432.715 12.5937  21
 -13   0  -1 432.589 11.9662  23
  13   0   1 442.016 14.9224   1
  13   0   1 432.961 12.7618  13
  13   0   1 446.076 12.6579  15
 -13   0  -1 432.972 12.5875  21
  13   0   1 430.506 13.4963   4
  13   0   1 426.218 12.0392  24
 -13   0  -1 431.725 14.4323   1
 -13   0  -1 438.345 13.5101   4
  13   0   1 447.894 13.8495   4
  13   0   1 430.873 14.1073   3
 -13   0  -1 435.565 12.0254  11
  13   0   1 424.924 11.5280  19
 -13   0  -1 444.820 13.9531   3
  13   0   1 434.003 11.8617  14
 -13   0  -1 432.473 11.6501  27
  14   0   1 0.00068 0.72468  13
  14   0   1 0.47680 0.50779  18
 -14   0  -1 0.10101 0.37993  27
  14   0   1 0.33725 0.80769   1
 -14   0  -1 0.07377 0.84719   1
  14   0   1 0.03672 0.67582  21
 -14   0  -1 0.30875 0.60584  15
 -14   0  -1 0.15631 0.56567  23
  14   0   1 0.11734 0.70449   4
 -14   0  -1 -0.2643 0.82674   4
 -14   0  -1 0.27462 0.90238   3
  14   0   1 -0.4647 0.46520  14
 -14   0  -1 0.95522 0.78708  16
 -14   0  -1 -0.1716 0.40691  11
  14   0   1 0.72433 0.36764  19
  14   0   1 0.14852 0.94410   2
  14   0   1 -0.2878 0.78032   3
  14   0   1 0.03788 0.59572  24
  14   0   1 0.00046 0.53134  20
 -14   0  -1 0.28595 0.77623  21
  14   0   1 1.28035 0.83507  15
 -14   0  -1 1.04594 0.86771   4
 -15   0  -1 0.26391 0.84068  16
  15   0   1 0.64878 0.55113  14
 -15   0  -1 0.58443 0.86915  15
 -15   0  -1 -0.5115 0.43369  11
  15   0   1 0.98262 0.54706  20
 -15   0  -1 -0.5164 0.75664  21
  15   0   1 1.26584 1.17796   1
  15   0   1 1.22601 0.98962   4
  15   0   1 1.32333 0.82599  21
 -15   0  -1 0.65662 1.08904   4
  15   0   1 1.57643 0.66556  24
  15   0   1 -0.3120 1.12527   2
  15   0   1 0.71983 0.42239  19
  15   0   1 0.73402 0.88444  15
 -15   0  -1 0.59435 0.58901  23
  15   0   1 2.50458 1.03355  13
 -15   0  -1 1.55477 0.99924   1
  15   0   1 0.09378 0.89556   3
  15   0   1 0.44505 0.59329  18
 -16   0  -1 2.83626 1.09160  21
  16   0   1 -0.0603 0.85263  15
  16   0   1 -0.1076 0.63955  24
  16   0   1 -0.1794 0.66943  20
 -16   0  -1 2.39704 1.30606   4
  16   0   1 0.42952 0.62421  14
 -16   0  -1 0.38744 0.91254  15
 -16   0  -1 0.65426 0.65704  23
  16   0   1 0.16871 1.14796   1
  16   0   1 -0.5852 0.73493  13
 -16   0  -1 1.66593 1.14199  16
  16   0   1 1.77656 1.11905   3
  16   0   1 -0.1540 0.71284  18
  16   0   1 0.19641 1.13207   4
  16   0   1 -1.0849 0.75756  21
 -16   0  -1 0.85567 0.59541  11
 -17   0  -1 -0.1587 0.58231  11
  17   0   1 -2.1256 1.22681   1
 -17   0  -1 -2.0871 0.87016   4
  17   0   1 -0.3497 1.15259   3
  17   0   1 0.44842 0.63880  14
 -17   0  -1 -0.2129 0.96367  21
  17   0   1 0.36454 0.71026  18
 -17   0  -1 -0.1292 0.52757  23
 -17   0  -1 0.67067 0.92957  16
 -17   0  -1 2.64968 1.14982  15
  17   0   1 0.71204 1.07066  13
  17   0   1 1.63754 0.95936   4
  17   0   1 0.45470 1.15109  15
  17   0   1 0.96239 0.62621  20
  17   0   1 -1.4756 0.94927  21
  17   0   1 0.21833 0.66946  24
  18   0   1 0.27916 1.12691  21
 -18   0  -1 0.45097 0.65036  23
 -18   0  -1 -0.4629 0.75853  16
  18   0   1 0.09320 0.65547  20
  18   0   1 -1.2689 0.67571  18
  18   0   1 2.64622 1.25640  13
  18   0   1 0.55414 0.69504  24
  18   0   1 -0.6815 0.92295  15
 -18   0  -1 1.41593 1.11480  15
  18   0   1 -0.5123 1.08646   1
  18   0   1 -0.6730 0.56396  14
  18   0   1 -0.1841 0.92124  16
 -18   0  -1 0.79359 0.71221  11
 -18   0  -1 -0.0623 1.31134  21
  19   0   1 -0.2414 0.55763  20
 -19   0  -1 -0.8713 1.22648  15
  19   0   1 -2.9451 1.07822  21
  19   0   1 -1.7149 0.84732  18
 -19   0  -1 0.50857 1.06849  16
  19   0   1 0.07430 1.14382  16
 -19   0  -1 1.06338 0.70077  11
  19   0   1 -0.2901 1.21604  15
  19   0   1 0.49334 1.60774   1
  19   0   1 0.73144 1.03598  13
  19   0   1 -1.1094 0.58858  24
 -19   0  -1 -0.5585 1.59943  21
 -19   0  -1 1.13508 0.71741  23
  19   0   1 -0.2075 0.55725  14
  20   0   1 -1.3981 0.73295  20
  20   0   1 0.40837 0.81327  24
 -20   0  -1 -0.1458 0.68902  11
  20   0   1 -0.1947 1.04552  13
 -20   0  -1 -2.0763 0.77062  23
  20   0   1 0.37937 1.13843  16
  20   0   1 -2.2025 1.33242  21
 -20   0  -1 0.02578 1.01252  16
  20   0   1 -0.2980 1.18720  15
  20   0   1 -1.4689 0.75273  14
 -20   0  -1 -0.5997 1.19690  15
  20  -1  -1 1.57204 0.67241  14
 -20  -1   1 1.53566 1.19329  15
  20  -1  -1 0.89897 1.11173  15
  20  -1  -1 0.82467 1.24737  13
 -20  -1   1 0.94048 0.89053  23
  20  -1  -1 0.50896 1.30249  21
  20  -1  -1 2.56307 0.87455  20
  20  -1  -1 1.06386 0.80678  24
  20  -1  -1 1.57252 1.19391  16
 -20  -1   1 1.64272 0.85627  11
  20  -1  -1 -1.9882 1.61254   1
 -20  -1   1 3.14132 1.39076  16
 -20   1   1 2.58602 0.90193  11
 -20   1   1 2.57501 0.99703  23
  20   1  -1 2.68428 1.36698  16
  20   1  -1 1.06536 1.73616   1
  20   1  -1 0.75432 1.28628  15
  20   1  -1 3.69706 0.95010  20
  20   1  -1 1.45049 1.29189  13
 -20   1   1 1.76818 1.53176  21
  20   1  -1 1.46005 0.93117  24
  20   1  -1 3.18092 1.07471  18
 -20   1   1 2.36372 1.26897  16
 -20   1   1 0.99761 1.09300  15
  19  -1  -1 -0.5374 1.47490   1
 -19  -1   1 1.04199 1.05114  16
  19  -1  -1 0.01192 0.95333  16
 -19  -1   1 0.77128 0.65125  23
  19  -1  -1 -2.5666 0.91244  15
  19  -1  -1 0.66131 0.75794  24
  19  -1  -1 0.45599 0.87099  13
  19  -1  -1 0.10992 0.68709  14
 -19  -1   1 -0.9605 1.00748  15
  19  -1  -1 -0.1867 1.25096  21
 -19  -1   1 -0.1827 0.58635  11
  19  -1  -1 -0.0509 0.61717  20
 -19   1   1 1.58728 0.76274  23
  19   1  -1 -1.6677 0.97755  15
 -19   1   1 -1.6590 0.78460  16
  19   1  -1 -0.9468 0.89199  13
 -19   1   1 -1.6744 0.98344  15
  19   1  -1 0.30431 0.72315  24
  19   1  -1 -0.1738 0.64531  20
  19   1  -1 -1.6228 1.29103   1
  19   1  -1 1.09125 1.17408  16
  19   1  -1 -0.3684 0.79986  18
 -19   1   1 0.02813 1.11281  21
 -19   1   1 -0.4173 0.60566  11
 -18  -1   1 5.73467 1.43868  15
 -18  -1   1 3.21744 1.33777   4
  18  -1  -1 2.36225 1.45540   3
  18  -1  -1 6.03104 1.40809  15
  18  -1  -1 8.24773 1.62118  13
  18  -1  -1 4.51598 1.27802  21
  18  -1  -1 6.22622 2.16084   1
  18  -1  -1 5.34886 0.84907  14
 -18  -1   1 5.82067 1.51416  16
  18  -1  -1 4.31042 1.62428   4
 -18  -1   1 6.91372 1.12480  11
 -18  -1   1 7.13625 1.39343  21
  18  -1  -1 6.18157 1.35664  18
  18  -1  -1 5.80714 1.10744  24
  18  -1  -1 6.45241 1.49821  16
  18  -1  -1 7.25841 0.89591  20
  18   1  -1 4.50680 1.60324   4
  18   1  -1 6.55828 1.05953  20
 -18   1   1 2.72768 1.31642  21
 -18   1   1 7.99077 1.63416  15
 -18   1   1 8.17359 2.23359   4
  18   1  -1 5.00801 1.25647  15
  18   1  -1 4.51565 1.68750   1
  18   1  -1 4.48141 1.07225  24
  18   1  -1 4.29320 1.66616   3
  18   1  -1 4.37843 1.33594  16
 -18   1   1 7.01371 1.14448  11
  18   1  -1 4.86131 1.38469  13
 -18   1   1 5.25165 1.13536  23
  18   1  -1 4.41679 1.19233  21
 -18   1   1 7.88141 1.84728  16
  17  -1  -1 -0.2136 0.78994  18
  17  -1  -1 0.89197 0.99808  13
  17  -1  -1 -0.7818 1.05366   4
 -17  -1   1 0.25764 0.56037  11
  17  -1  -1 1.55564 0.99569  16
  17  -1  -1 -1.9097 1.14414   2
  17  -1  -1 -0.1233 0.61374  24
  17  -1  -1 0.35022 0.58436  14
 -17  -1   1 0.41927 1.03039  15
  17  -1  -1 0.34286 0.99365  15
  17  -1  -1 -0.2351 0.60886  20
  17  -1  -1 0.48057 1.19111   3
  17  -1  -1 1.67280 1.26947   1
 -17  -1   1 -0.4232 0.98081  21
 -17  -1   1 0.47846 0.95443  16
  17  -1  -1 -1.7472 0.87911  21
 -17  -1   1 0.50418 1.37358   4
  17   1  -1 -1.0022 0.83238  15
  17   1  -1 -0.9357 0.93620   4
  17   1  -1 0.31795 0.61442  24
 -17   1   1 0.60732 0.45317  11
  17   1  -1 -0.3790 1.14530   1
  17   1  -1 -1.2102 0.76345  21
 -17   1   1 0.00461 0.84881  21
  17   1  -1 0.06707 0.65055  20
  17   1  -1 0.91592 1.30837   3
 -17   1   1 0.38493 1.16772   1
  17   1  -1 0.12907 0.91886  16
  17   1  -1 -0.0755 0.80619  13
 -17   1   1 1.04667 1.22874   4
 -17   1   1 1.13349 0.73388  23
 -17   1   1 1.35049 1.19527  15
  17   1  -1 0.50629 0.63920  18
  17   1  -1 -0.4594 0.51130  14
 -17   1   1 1.06314 0.94387  16
  16  -1  -1 -0.9033 0.56972  18
  16  -1  -1 -0.2099 0.75640  21
  16  -1  -1 0.39429 0.92611  13
 -16  -1   1 0.09580 0.87603  16
  16  -1  -1 0.08251 0.53862  24
  16  -1  -1 0.87402 1.08465   2
  16  -1  -1 -0.1537 0.87474   4
 -16  -1   1 0.89866 1.06553   1
  16  -1  -1 0.15629 0.86590   3
 -16  -1   1 -0.4426 1.07166   4
  16  -1  -1 0.02160 0.84296  16
 -16  -1   1 -0.5423 0.48395  11
 -16  -1   1 0.20097 0.80890  15
  16  -1  -1 -0.1970 1.18323   1
 -16  -1   1 0.36933 0.96649  21
  16  -1  -1 -0.0798 1.00528  15
  16  -1  -1 -0.1132 0.55793  14
  16  -1  -1 -0.1325 0.52219  20
 -16  -1   1 0.32407 0.65413  23
  16   1  -1 0.47375 0.56434  20
 -16   1   1 0.51028 0.83007  15
  16   1  -1 0.34806 0.77069  21
  16   1  -1 -0.1877 0.92150  15
  16   1  -1 0.54126 1.07343   1
  16   1  -1 -0.0372 0.64286  13
 -16   1   1 0.43871 0.93728  16
  16   1  -1 0.63507 1.11354   3
 -16   1   1 0.44894 0.83886  21
  16   1  -1 0.07796 0.39161  14
 -16   1   1 -1.8185 0.82150   1
 -16   1   1 0.68458 0.54165  23
  16   1  -1 -0.0830 0.64478  18
 -16   1   1 1.76231 1.07318   4
  16   1  -1 -0.6173 0.92813   4
  16   1  -1 -0.1932 0.55847  24
  16   1  -1 0.21572 0.69487  16
 -16   1   1 0.08051 0.48571  11
 -15  -1   1 41.2396 2.50803  16
 -15  -1   1 38.6697 1.94463  23
  15  -1  -1 44.4066 3.15689   4
  15  -1  -1 41.1292 2.41664  15
  15  -1  -1 39.1559 2.36817  16
  15  -1  -1 37.8774 1.53845  19
  15  -1  -1 40.0563 3.36242   3
  15  -1  -1 41.9311 1.82274  20
  15  -1  -1 42.5310 2.44051  21
  15  -1  -1 42.0379 1.75077  18
  15  -1  -1 44.0797 3.12280   2
 -15  -1   1 38.0496 3.39056   1
  15  -1  -1 39.8418 2.54947  13
  15  -1  -1 39.4299 1.83197  14
 -15  -1   1 42.3484 1.99039  11
 -15  -1   1 44.2541 2.53874  15
 -15  -1   1 42.7260 3.03829   4
  15  -1  -1 40.0945 3.71010   1
 -15  -1   1 41.4586 2.35057  21
  15  -1  -1 39.4043 2.00054  24
 -15   1   1 36.9929 3.32935   1
 -15   1   1 40.9997 1.75660  27
  15   1  -1 39.0057 1.62812  14
 -15   1   1 45.0672 3.41809   3
  15   1  -1 40.2992 3.68202   1
  15   1  -1 38.8503 3.35262   3
 -15   1   1 42.3126 2.04039  23
  15   1  -1 44.1371 2.65464  13
 -15   1   1 42.7825 2.47265  21
  15   1  -1 41.8342 2.02526  24
  15   1  -1 38.8917 3.00235   4
 -15   1   1 42.7779 2.05597  11
 -15   1   1 41.5596 2.56868  16
 -15   1   1 45.9959 2.59200  15
  15   1  -1 43.5015 2.47851  15
  15   1  -1 41.2950 2.48767  16
 -15   1   1 45.5946 3.30031   4
  15   1  -1 42.0613 1.92045  20
  15   1  -1 39.7193 2.34943  21
  15   1  -1 43.4985 1.88366  18
  14  -1  -1 -0.7504 0.66005  16
  14  -1  -1 0.00786 0.85049   2
 -14  -1   1 0.73443 0.97905   4
  14  -1  -1 0.18882 0.33771  19
  14  -1  -1 -0.2797 0.47582  24
  14  -1  -1 0.06278 0.50162  18
 -14  -1   1 -0.2706 0.49268  23
  14  -1  -1 1.66196 1.08143   3
 -14  -1   1 -0.9544 0.94716   3
 -14  -1   1 0.94068 0.46948  11
  14  -1  -1 -0.6441 0.71493  15
  14  -1  -1 -0.3662 0.72957  13
 -14  -1   1 -0.7218 0.66176  16
  14  -1  -1 0.56424 0.72606  21
  14  -1  -1 -0.1019 0.91184   1
 -14  -1   1 1.77742 1.06595   4
  14  -1  -1 -1.1688 0.82719   4
  14  -1  -1 -0.2925 0.45135  20
  14  -1  -1 -0.4403 0.82067   4
  14  -1  -1 0.05761 0.46996  14
 -14  -1   1 0.51670 0.68308  21
 -14  -1   1 -0.3461 0.92941   1
 -14  -1   1 -1.4488 0.69378  15
  14   1  -1 0.45274 0.48432  20
 -14   1   1 -0.3017 0.71128  16
  14   1  -1 -0.4197 0.74348  15
  14   1  -1 -0.6094 0.31070  14
 -14   1   1 -1.0562 0.78740   3
  14   1  -1 1.39908 0.98344   3
  14   1  -1 -0.7419 0.60957  21
 -14   1   1 0.02836 0.71229   4
 -14   1   1 0.05444 0.85987   1
 -14   1   1 -0.3416 0.71781  15
 -14   1   1 -0.1018 0.36476  27
 -14   1   1 0.32330 0.53601  23
  14   1  -1 0.74084 0.54117  18
  14   1  -1 -0.5906 0.72006   4
 -14   1   1 -0.6738 0.57651  21
 -14   1   1 0.64081 0.90416   4
  14   1  -1 -0.9983 0.84637   1
 -14   1   1 -0.3041 0.43777  11
  14   1  -1 0.00143 0.50725  24
  14   1  -1 1.11021 0.81532  13
  13  -1  -1 -0.0204 0.45849  20
  13  -1  -1 -0.2778 0.45224  18
  13  -1  -1 0.20630 0.38598  24
  13  -1  -1 0.32966 0.43069  14
 -13  -1   1 0.92939 0.59446  21
 -13  -1   1 -0.1023 0.91500   4
  13  -1  -1 0.10823 0.85858   1
  13  -1  -1 -0.3875 0.80155   3
 -13  -1   1 -0.4973 0.79582   1
 -13  -1   1 0.11912 0.75210  15
  13  -1  -1 0.18441 0.30732  19
  13  -1  -1 -0.1686 0.67533   4
 -13  -1   1 -1.0398 0.52272  16
  13  -1  -1 -0.9953 0.42826  13
  13  -1  -1 -0.5446 0.60182  21
  13  -1  -1 0.29905 0.65680  15
 -13  -1   1 -0.2610 0.38988  23
 -13  -1   1 -0.0280 0.79800   3
 -13  -1   1 -0.1930 0.37574  11
  13  -1  -1 0.73701 0.77005   4
 -13  -1   1 0.70542 0.82174   4
  13   1  -1 0.37277 0.80858   4
  13   1  -1 -0.0408 0.42715  20
 -13   1   1 0.09917 0.95709   4
  13   1  -1 0.83947 0.68488  13
 -13   1   1 0.38404 0.52223  23
 -13   1   1 0.34808 0.54432  21
  13   1  -1 0.08586 0.79173   3
  13   1  -1 -1.1870 0.67413   1
 -13   1   1 -0.3158 0.76115   4
  13   1  -1 0.26837 0.48748  24
  13   1  -1 -0.9547 0.64612   4
  13   1  -1 -0.7323 0.33356  14
  13   1  -1 -0.8549 0.45019  15
 -13   1   1 0.06205 0.80861   3
 -13   1   1 -0.0641 0.61573  15
 -13   1   1 0.33372 0.31426  27
 -13   1   1 -0.2222 0.35187  11
  13   1  -1 -0.4342 0.58243  21
 -13   1   1 0.17761 0.68583   1
  13   1  -1 0.08803 0.52762  18
 -13   1   1 0.22536 0.63366  16
 -12  -1   1 23.2798 1.59270  15
  12  -1  -1 19.1430 1.85025   4
  12  -1  -1 20.7592 1.50132  15
  12  -1  -1 19.4370 0.92256  19
  12  -1  -1 18.9427 1.14608  14
  12  -1  -1 19.3027 2.36015   1
  12  -1  -1 19.3712 2.17673   3
  12  -1  -1 21.0963 1.22238  24
 -12  -1   1 19.8566 1.18666  11
  12  -1  -1 21.2380 1.64778  13
 -12  -1   1 19.1445 2.14365   1
  12  -1  -1 20.3714 1.96290   4
 -12  -1   1 17.9006 1.94898   3
  12  -1  -1 19.7547 1.02423  18
  12  -1  -1 21.2847 1.48128  21
 -12  -1   1 21.7183 1.48490  21
 -12  -1   1 18.9512 1.08208  22
  12  -1  -1 20.4187 1.09684  20
 -12  -1   1 20.0674 1.18405  23
 -12  -1   1 22.8665 1.61222  16
 -12  -1   1 21.3670 1.93957   4
 -12  -1   1 20.6109 2.04267   4
  12   1  -1 21.5496 2.42627   1
 -12   1   1 22.2184 1.25084  23
 -12   1   1 17.5910 2.04627   3
  12   1  -1 20.1940 1.48380  15
  12   1  -1 19.6075 1.15712  20
 -12   1   1 18.0351 2.07411   1
  12   1  -1 19.3557 1.11783  18
  12   1  -1 21.6892 1.22916  24
  12   1  -1 19.2465 1.00022  14
  12   1  -1 19.9488 1.95471   4
  12   1  -1 19.2185 1.54175  13
 -12   1   1 21.6924 1.07347  27
 -12   1   1 21.1855 1.95774   4
  12   1  -1 18.3136 1.42317  21
 -12   1   1 21.6122 1.22967  11
  12   1  -1 20.1656 2.20510   3
 -12   1   1 19.8849 2.05487   4
 -12   1   1 20.2154 1.49340  21
 -12   1   1 18.1494 1.54803  16
  12   1  -1 18.9626 1.98030   4
 -12   1   1 21.1163 1.59015  15
  11  -1  -1 2.95265 6.32745   9
  11  -1  -1 10.4067 7.76002   6
  11  -1  -1 5.12544 8.61661  10
  11  -1  -1 8.61641 7.77543   8
 -11  -1   1 3.41125 7.58213   9
 -11   1   1 11.1645 6.52502  10
  11   1  -1 11.1606 6.19568   9
  11   1  -1 9.18803 6.30398   5
 -11   1   1 8.86624 6.73905   9
  11   1  -1 4.84134 6.55341   7
  10  -1  -1 18.2360 1.73571   3
  10  -1  -1 16.8949 1.22663  15
 -10  -1   1 17.6100 1.29322  15
 -10  -1   1 17.9671 0.98176  23
  10  -1  -1 16.4670 0.77077  19
  10  -1  -1 18.4721 2.03483   1
 -10  -1   1 18.5307 1.65097   3
  10  -1  -1 15.2137 0.96438  14
  10  -1  -1 17.6584 1.56001   4
 -10  -1   1 17.4155 1.52246   4
  10  -1  -1 16.4155 1.26867  13
 -10  -1   1 16.3503 0.95189  11
  10  -1  -1 28.8273 7.53800   8
  10  -1  -1 25.2088 9.26599   6
  10  -1  -1 16.5790 0.98449  24
  10  -1  -1 19.7322 8.84738   9
  10  -1  -1 19.0186 1.67641   4
  10  -1  -1 27.0298 10.2732  10
  10  -1  -1 16.7488 0.86122  20
 -10  -1   1 33.5728 10.3044   9
  10  -1  -1 16.4920 1.18224  21
 -10  -1   1 19.1980 1.31392  16
  10  -1  -1 13.9745 0.87471  18
  10  -1  -1 28.8954 7.87443   5
 -10  -1   1 18.2021 1.19167  21
 -10  -1   1 17.9509 1.91508   1
 -10  -1   1 16.3437 1.66845   4
  10   1  -1 15.1467 1.45361   4
  10   1  -1 13.4095 1.17508  15
 -10   1   1 17.0942 1.02320  23
 -10   1   1 14.0450 1.42529   4
 -10   1   1 19.9656 1.72908   4
 -10   1   1 17.5280 0.97084  11
  10   1  -1 23.8398 7.21845   9
 -10   1   1 17.2034 0.87295  27
  10   1  -1 15.7705 0.92307  20
  10   1  -1 17.0266 1.60108   4
  10   1  -1 16.8691 1.15200  21
  10   1  -1 16.3833 0.95672  24
  10   1  -1 22.7709 9.20833   8
 -10   1   1 19.1631 1.92392   1
 -10   1   1 16.5115 1.33388  15
 -10   1   1 17.4265 1.16234  21
 -10   1   1 17.9332 8.10917  10
  10   1  -1 17.2267 1.89662   1
  10   1  -1 16.9413 1.30808  13
 -10   1   1 16.4835 1.28444  16
  10   1  -1 17.0594 0.92317  18
  10   1  -1 15.8433 0.83696  14
  10   1  -1 15.6634 8.10747   5
  10   1  -1 35.6007 9.92011  10
  10   1  -1 18.7764 1.85687   3
 -10   1   1 19.0231 1.78547   3
  -9  -1   1 9.48849 6.27115   9
   9  -1  -1 -1.3044 5.63488   6
   9  -1  -1 10.9723 5.50686   7
   9  -1  -1 3.39303 4.40147   9
   9  -1  -1 -2.7810 5.27277   8
   9   1  -1 7.56860 7.05713   6
  -9   1   1 4.27046 5.14401   9
   9   1  -1 14.0356 6.17348  10
   9   1  -1 10.8209 5.51143   9
   9   1  -1 9.54764 4.72440   7
   9   1  -1 10.4125 5.88031   8
   9   1  -1 10.0783 6.21827   5
  -8  -1   1 -0.1646 0.36153  16
  -8  -1   1 0.23775 0.29444  11
   8  -1  -1 -0.0560 0.32607  14
   8  -1  -1 3.23057 4.24630   5
   8  -1  -1 2.35357 4.10558   6
  -8  -1   1 -0.5385 0.48055   4
   8  -1  -1 0.08396 0.57537   1
   8  -1  -1 -0.2585 0.29875  21
   8  -1  -1 3.56961 4.38906   7
  -8  -1   1 5.42699 4.52856   9
   8  -1  -1 -0.0606 0.45233   4
  -8  -1   1 -0.2000 0.24820  23
   8  -1  -1 0.04154 0.36311  15
  -8  -1   1 0.16523 0.44870   3
  -8  -1   1 -7.9395 4.47181  10
  -8  -1   1 0.70859 0.44377  15
   8  -1  -1 3.96580 4.60281   8
   8  -1  -1 -0.1358 0.58929   3
  -8  -1   1 -0.0045 0.44117   4
   8  -1  -1 0.24249 0.44878   4
   8  -1  -1 0.12739 0.44055  13
   8  -1  -1 0.17258 0.31602  24
  -8  -1   1 0.05705 0.41504   1
  -8  -1   1 0.03052 0.28210  21
   8   1  -1 0.27904 0.46717  13
  -8   1   1 0.09248 0.20526  27
   8   1  -1 -2.8128 4.73573   9
  -8   1   1 0.28854 0.56215   4
   8   1  -1 0.07024 0.26368  20
   8   1  -1 -0.0722 0.28820  24
   8   1  -1 -8.2728 4.79780   6
   8   1  -1 0.40231 0.58584   4
   8   1  -1 -1.6808 4.21141   5
  -8   1   1 -0.0005 0.42440   1
   8   1  -1 5.17282 2.71572   7
  -8   1   1 5.54443 4.08443   9
  -8   1   1 0.10914 0.22786  11
   8   1  -1 0.17900 0.33439  21
   8   1  -1 -1.8172 4.97668  10
  -8   1   1 0.24464 0.42914  16
   8   1  -1 -0.3631 0.38548   1
   8   1  -1 0.48192 0.21716  14
  -8   1   1 0.24776 0.29907  23
  -8   1   1 -0.1697 0.40941   4
   8   1  -1 0.42924 0.60193   3
  -8   1   1 -2.7795 4.96483  10
  -8   1   1 0.20498 0.49317  15
  -8   1   1 -0.0990 0.48274   3
   8   1  -1 0.03161 0.39448  15
  -8   1   1 -0.2290 0.30963  21
  -7  -1   1 172.735 6.10154   1
  -7  -1   1 171.725 5.80504   3
   7  -1  -1 179.509 5.17572  15
   7  -1  -1 169.474 5.84976   3
   7  -1  -1 174.581 5.61533   4
   7  -1  -1 171.458 4.89987  24
   7  -1  -1 181.537 14.2749   5
  -7  -1   1 172.076 5.14075  21
  -7  -1   1 177.108 5.19792  15
   7  -1  -1 169.682 6.19970   1
   7  -1  -1 173.029 4.90108  14
  -7  -1   1 171.802 5.72642   4
   7  -1  -1 169.383 5.67423   4
   7  -1  -1 170.049 12.7393   7
  -7  -1   1 173.443 5.23732  16
  -7  -1   1 179.681 5.66346   4
   7  -1  -1 192.022 12.8922   9
   7  -1  -1 173.702 5.22692  13
   7  -1  -1 184.945 12.4623   6
  -7  -1   1 162.599 12.8104   9
  -7  -1   1 171.876 13.5271  10
  -7  -1   1 173.885 4.90677  11
   7  -1  -1 175.840 5.13744  21
   7  -1  -1 167.542 11.1644   8
   7  -1  -1 171.445 15.5459  10
   7   1  -1 172.577 5.14963  21
   7   1  -1 177.974 5.73210   4
   7   1  -1 177.676 5.91721   3
   7   1  -1 172.621 5.15810  15
   7   1  -1 159.950 12.6358   6
  -7   1   1 176.538 6.18673   1
  -7   1   1 172.298 5.14138  21
   7   1  -1 167.095 5.20391  13
  -7   1   1 202.819 12.9452  10
   7   1  -1 170.886 13.2704   9
   7   1  -1 174.727 5.73723   4
  -7   1   1 173.400 13.6318   9
   7   1  -1 169.689 4.87457  24
   7   1  -1 168.497 12.7660   8
  -7   1   1 173.807 5.23305  15
  -7   1   1 173.654 4.91511  11
  -7   1   1 171.329 5.76383   4
  -7   1   1 176.225 5.82944   3
  -7   1   1 172.891 5.65374   4
   7   1  -1 181.470 5.01026  20
   7   1  -1 176.481 4.70532  14
   7   1  -1 189.777 14.1637   7
   7   1  -1 190.990 14.5964   5
  -7   1   1 177.975 5.26011  16
   7   1  -1 182.305 6.32527   1
   7   1  -1 197.261 14.9252  10
  -7   1   1 172.908 4.95884  23
   6  -1  -1 0.14897 0.36042   4
  -6  -1   1 0.47441 0.32691  15
  -6  -1   1 0.18111 0.33541  16
   6  -1  -1 0.16847 0.51786   3
  -6  -1   1 0.27940 0.26182  21
   6  -1  -1 -0.2534 0.40763   1
   6  -1  -1 0.10787 0.34786  13
  -6  -1   1 -0.0751 0.37483   4
  -6  -1   1 0.12670 0.33104   1
   6  -1  -1 3.27731 2.89398   8
   6  -1  -1 -4.9639 3.94305  10
   6  -1  -1 0.36555 0.32267  15
   6  -1  -1 2.82489 2.13500   7
  -6  -1   1 0.07048 0.40191   4
  -6  -1   1 -0.0487 0.39239   3
   6  -1  -1 0.12439 0.25050  21
   6  -1  -1 -3.2419 2.88999   5
   6  -1  -1 0.68249 0.44001   4
  -6  -1   1 2.78158 2.88341   9
   6   1  -1 0.37521 0.51174   3
  -6   1   1 -0.8132 3.35541   9
  -6   1   1 -0.0136 0.31519  16
   6   1  -1 0.25205 0.42348  13
   6   1  -1 0.22243 0.32935  15
   6   1  -1 0.14472 0.38689   4
  -6   1   1 4.01668 3.00859  10
  -6   1   1 0.45083 0.36847   1
   6   1  -1 0.31484 3.08573   8
  -6   1   1 0.21030 0.46178   3
   6   1  -1 4.72668 3.84328  10
  -6   1   1 0.25164 0.31778  15
   6   1  -1 -0.1929 0.35224   1
   6   1  -1 -2.5400 2.57924   5
   6   1  -1 -0.4641 0.38935   4
  -6   1   1 -0.3332 0.39366   4
  -6   1   1 0.49107 0.28070  21
   6   1  -1 -2.9835 2.64129   6
   6   1  -1 0.10133 0.28097  21
   6   1  -1 -0.1571 2.39254   7
  -6   1   1 0.03975 0.34166   4
  -5  -1   1 0.06656 0.34018   4
  -5  -1   1 -2.9212 3.06029  10
  -5  -1   1 -0.0643 0.38695   4
  -5  -1   1 0.20069 0.26325   3
   5  -1  -1 0.36314 0.26044  15
   5  -1  -1 1.72374 3.81407  10
   5  -1  -1 0.10613 0.35319   4
   5  -1  -1 0.15789 0.38963   3
   5  -1  -1 -1.1388 2.43591   7
   5  -1  -1 0.98572 2.59290   5
   5   1  -1 0.09559 0.34471   1
  -5   1   1 0.17522 0.30093  15
   5   1  -1 6.04834 2.82789   8
  -5   1   1 -2.9945 2.80880  10
   5   1  -1 0.67147 2.75455   6
  -5   1   1 0.19084 0.36104   1
  -5   1   1 0.14026 0.36163   4
  -5   1   1 0.93916 0.36229   4
   5   1  -1 0.21155 0.27375   4
   5   1  -1 2.53862 3.62365  10
   5   1  -1 0.15602 0.42132   3
   5   1  -1 0.23864 0.36902   4
  -5   1   1 3.97848 2.56624   9
  -5   1   1 0.16705 0.33860   3
   4  -1  -1 149.553 4.56295   4
   4  -1  -1 151.009 7.05239   8
   4  -1  -1 154.680 4.60050   4
  -4  -1   1 153.026 4.27670  21
   4  -1  -1 156.914 4.93784   1
   4  -1  -1 152.260 8.98488   9
   4  -1  -1 151.664 4.26304  21
   4  -1  -1 143.939 4.08188  12
  -4  -1   1 151.173 4.62287   4
  -4  -1   1 150.740 4.68995   3
  -4  -1   1 148.905 4.28450  15
  -4  -1   1 151.425 4.31441  16
  -4  -1   1 149.368 9.34003   9
   4  -1  -1 152.369 4.26730  15
  -4  -1   1 154.042 9.34980  10
   4  -1  -1 149.918 4.17696  14
   4  -1  -1 163.266 8.19174   6
   4  -1  -1 163.486 10.5208   5
   4  -1  -1 153.519 4.71287   3
   4  -1  -1 148.574 4.30440  13
   4  -1  -1 153.945 10.8596  10
  -4  -1   1 154.804 4.59122   4
   4  -1  -1 151.939 8.65113   7
  -4  -1   1 158.629 4.95118   1
   4   1  -1 148.623 9.82226   7
   4   1  -1 158.567 9.53184   9
  -4   1   1 156.635 9.76394   9
  -4   1   1 153.257 4.68676   3
   4   1  -1 147.839 4.62807   4
   4   1  -1 146.974 4.28477  15
   4   1  -1 152.139 4.28536  21
   4   1  -1 143.866 4.30178  13
  -4   1   1 150.193 4.26442  21
   4   1  -1 152.249 9.33269   8
  -4   1   1 160.685 9.25490  10
   4   1  -1 151.567 4.61736   4
  -4   1   1 157.168 4.27473  15
  -4   1   1 154.521 4.31461  15
   4   1  -1 157.806 4.29957  15
   4   1  -1 149.193 4.72998   3
  -4   1   1 152.872 4.34200  16
   4   1  -1 159.499 9.46091   6
  -4   1   1 152.003 4.62746   4
   4   1  -1 154.824 4.94324   1
   4   1  -1 155.184 9.77893   5
  -4   1   1 154.131 4.91253   1
   4   1  -1 153.319 10.3681  10
  -4   1   1 159.016 4.61926   4
   3  -1  -1 0.63445 1.12874   6
   3  -1  -1 0.08110 0.16420  16
  -3  -1   1 0.02103 0.23732   4
   3  -1  -1 -0.8960 1.51506   5
  -3  -1   1 0.01346 0.24327   1
  -3  -1   1 0.02568 0.14784  21
   3  -1  -1 0.07242 0.24453   3
   3  -1  -1 0.05500 0.22232   4
  -3  -1   1 0.14351 0.23423   4
   3  -1  -1 0.02400 0.15590  14
   3  -1  -1 0.02091 0.15059  21
   3  -1  -1 0.30429 0.11849  12
   3  -1  -1 0.14729 0.16945  15
  -3  -1   1 0.00189 0.26800   3
   3  -1  -1 0.13567 0.30284   1
   3  -1  -1 0.02336 1.74252  10
  -3  -1   1 -0.1034 0.13535  15
   3  -1  -1 -0.6898 1.50123   7
  -3  -1   1 -1.2177 2.02660   9
   3  -1  -1 0.00454 0.20354  13
   3  -1  -1 0.23920 0.24001   4
  -3  -1   1 -0.0634 0.15974  16
  -3   1   1 -0.1579 0.17919  13
   3   1  -1 0.22043 1.64803   9
  -3   1   1 0.12161 0.20658   1
  -3   1   1 -0.0928 0.23242   4
   3   1  -1 -0.6559 1.67452   8
  -3   1   1 -0.0393 0.22604   4
   3   1  -1 1.58829 1.67245  10
   3   1  -1 0.30177 0.27749   1
   3   1  -1 1.63599 1.09331   5
   3   1  -1 0.04636 0.20862  15
   3   1  -1 0.17671 0.15914  21
   3   1  -1 -0.2063 0.26536   3
  -3   1   1 -1.5985 1.19604   8
  -3   1   1 -0.1615 0.20003  15
   3   1  -1 -1.3815 1.54946   6
  -3   1   1 0.24246 0.25648   3
   3   1  -1 0.27997 0.18790  15
   3   1  -1 0.05832 0.26743   4
   3   1  -1 -0.0532 0.24158   4
  -3   1   1 0.33945 0.20620  16
  -3   1   1 0.02633 0.15106  21
  -3   1   1 2.29220 1.29624   9
  -3   1   1 -0.1240 0.18046  14
  -3   1   1 -0.1171 0.18262  15
   3   1  -1 0.32879 0.23617  13
   2  -1  -1 1.13626 0.21029   4
  -2  -1   1 2.30618 0.26158  13
  -2  -1   1 1.72364 0.19658  15
  -2  -1   1 1.34803 0.26183   3
  -2  -1   1 1.08661 0.23052   4
   2  -1  -1 1.59412 0.18518  14
  -2  -1   1 2.03984 1.35372   9
   2  -1  -1 1.18349 0.18847  16
   2  -1  -1 2.33566 0.26788  13
   2  -1  -1 2.16344 0.34486   3
   2  -1  -1 1.96797 0.27779   4
   2  -1  -1 2.68817 1.32120   5
  -2  -1   1 1.73615 0.17241  21
   2  -1  -1 1.54010 0.18242  16
  -2  -1   1 3.63095 1.32770  10
   2  -1  -1 1.69379 0.97519   7
  -2  -1   1 1.59029 0.19366  16
  -2  -1   1 1.98870 0.22535  15
  -2  -1   1 1.90476 0.28731   4
  -2  -1   1 1.12459 0.27047   1
   2  -1  -1 3.35641 1.87801  10
   2   1  -1 1.79578 0.18538  21
  -2   1   1 2.27323 0.25690  15
   2   1  -1 1.77533 0.18737  21
   2   1  -1 1.95046 0.20379  15
   2   1  -1 1.34459 0.26946   3
  -2   1   1 2.24788 0.27020  16
   2   1  -1 1.99035 0.19702  16
   2   1  -1 1.68868 0.19701  16
  -2   1   1 1.56493 0.18787  13
   2   1  -1 1.26772 0.25173   4
  -2   1   1 1.80793 0.28774   4
  -2   1   1 1.12973 1.27738   9
  -2   1   1 1.81908 0.29894   4
   2   1  -1 2.03894 1.42040   6
  -2   1   1 1.49686 0.28991   1
  -2   1   1 2.08907 0.24273  14
  -2   1   1 2.49542 1.38897  10
  -2   1   1 1.68026 0.18045  21
   2   1  -1 3.59419 1.48862  10
  -2   1   1 1.18995 0.92732   8
  -2   1   1 1.56089 0.29704   3
   2   1  -1 1.76006 0.23660  15
  -2   1   1 2.18097 0.23781  15
   2   1  -1 2.09441 0.21616  13
   2   1  -1 0.84985 1.14547   7
   2   1  -1 2.12149 0.30126   4
   2   1  -1 1.34785 1.11805   5
  -2   1   1 1.59713 0.18328  21
  -1  -1   1 0.07985 0.07227   4
   1  -1  -1 -0.4075 0.62796  10
   1  -1  -1 -0.0750 0.07485  14
  -1  -1   1 0.08412 0.04855  16
  -1  -1   1 0.45196 0.63162  10
   1  -1  -1 0.04478 0.03169   4
   1  -1  -1 0.01445 0.02608   4
  -1  -1   1 -0.0002 0.04118  15
  -1  -1   1 0.17417 0.60178   9
  -1  -1   1 0.53578 0.84643   9
  -1  -1   1 0.03211 0.05072  15
  -1  -1   1 -0.0327 0.04467   3
  -1  -1   1 0.13141 0.06133  16
   1  -1  -1 -0.0074 0.04322  13
   1  -1  -1 -0.0687 0.43858   9
  -1  -1   1 0.00470 0.06893   1
  -1  -1   1 0.11631 0.71452   7
   1  -1  -1 0.03980 0.03888  16
  -1  -1   1 0.06162 0.08580   2
  -1   1   1 0.04634 0.05808  13
   1   1  -1 -0.0168 0.08915  25
  -1   1   1 -0.9162 0.55625   8
   1   1  -1 0.04645 0.13139   2
   1   1  -1 0.03225 0.06239  21
   1   1  -1 0.06619 0.08690   1
  -1   1   1 0.33904 0.48909   8
   1   1  -1 0.18068 0.11160   4
  -1   1   1 0.91968 0.80270   5
  -1   1   1 0.43670 0.56411   9
  -1   1   1 -0.0105 0.05204  21
   1   1  -1 0.08939 0.07342  15
  -1   1   1 -0.9479 0.58958   9
   1   1  -1 -0.8870 0.54316  10
   1   1  -1 -0.6337 0.63500   8
  -1   1   1 0.05652 0.05445  15
   1   1  -1 0.98410 0.57476   7
  -1   1   1 -0.0139 0.04851  16
   1   1  -1 0.13471 0.06646  21
   1   1  -1 0.00513 0.06256  16
  -1   1   1 0.27570 0.60275   7
  -1   1   1 -0.7465 0.46894  10
  -1   1   1 0.02732 0.05473   4
   1   1  -1 0.15195 0.08800  13
   1   1  -1 -0.0850 0.53191   5
  -1   1   1 -0.0576 0.04980  21
  -1   1   1 0.57906 0.58835  10
  -1   1   1 0.00519 0.08205   3
   1   1  -1 -0.0988 0.73973  10
   1   1  -1 0.04039 0.05894  15
   1   1  -1 0.00821 0.80572   9
  -1   1   1 0.01859 0.07061   1
   1   1  -1 -0.0448 0.09097   3
   1   1  -1 0.14841 0.07708  16
  -1   1   1 -0.0341 0.04466  16
   1   1  -1 0.16283 0.08230   4
  -1   1   1 0.01786 0.04784  14
   0  -1  -1 0.13918 0.75377   8
   0  -1   1 -0.3694 0.59848  10
   0  -1  -1 -0.7913 0.74526   6
   0  -1   1 -0.1485 0.71559   9
   0  -1   1 0.08346 0.04186  15
   0  -1   1 0.03104 0.03306   3
   0  -1  -1 -0.9780 0.67737   5
   0  -1  -1 0.11584 0.04881  14
   0  -1   1 -0.0356 0.02958  13
   0   1  -1 0.05517 0.07286  12
   0   1  -1 0.04586 0.05757  13
   0   1  -1 -0.0340 0.03938  21
   0   1   1 -0.3040 0.51101   7
   0   1   1 -0.0139 0.04472  14
   0   1  -1 0.04272 0.43860  10
   0   1  -1 -0.0128 0.05130  16
   0   1  -1 0.07375 0.10173   2
   0   1  -1 0.03649 0.07246   3
   0   1  -1 0.07563 0.04666  15
   0   1  -1 0.03914 0.08192   4
   0   1  -1 -0.0226 0.05805  25
   0   1  -1 -0.0429 0.08916  16
   0   1  -1 0.04931 0.05988   3
   0   1  -1 0.05525 0.04473  21
   0   1   1 0.16682 0.59712   6
   0   1  -1 0.01393 0.03538  15
  -1  -1  -1 651.205 17.7599  16
  -1  -1  -1 681.731 17.7578  14
   1  -1   1 701.048 21.3311  10
   1  -1   1 677.209 17.7775  15
   1  -1   1 703.133 21.0217   5
   1  -1   1 714.462 21.0062   9
  -1  -1  -1 677.133 19.8504   9
  -1  -1  -1 616.810 17.8237   4
   1  -1   1 682.705 17.9875   3
   1   1   1 695.785 17.9699   1
  -1   1  -1 689.240 20.5679   9
   1   1   1 704.763 17.7558  15
   1   1   1 731.630 21.7770   7
  -1   1  -1 699.164 17.8169  25
  -1   1  -1 713.695 17.8047  21
  -1   1  -1 761.973 19.1750   7
   1   1   1 688.493 17.7539  21
   1   1   1 760.388 20.0225  10
   1   1   1 648.423 19.9985   9
   1   1   1 726.188 21.7388   5
   1   1   1 677.689 17.7470  16
   1   1   1 721.552 17.7675  21
  -1   1  -1 685.719 18.0407   2
   1   1   1 662.927 17.7615  15
   1   1   1 704.048 19.8996   9
   1   1   1 695.158 17.9045   3
   1   1   1 715.953 22.3496   8
   1   1   1 675.393 20.6110  10
  -1   1  -1 768.581 20.1898   8
   1   1   1 663.478 17.8361   4
  -1   1  -1 752.057 21.5017  10
  -1   1  -1 703.542 21.3367   6
   1   1   1 714.284 17.7610  14
  -1   1  -1 711.394 17.9376   4
   1   1   1 638.596 17.7589  16
   1   1   1 662.208 22.2740   6
  -1   1  -1 719.457 20.9061   5
  -2  -1  -1 0.41016 1.37387  10
   2  -1   1 0.11411 0.13745  21
  -2  -1  -1 -0.1378 0.13384  13
   2  -1   1 0.14011 0.18393   4
  -2  -1  -1 -0.0249 0.14890  16
  -2  -1  -1 0.15507 0.19489   1
  -2  -1  -1 -0.0834 0.11087  15
  -2  -1  -1 0.15225 0.18380   4
   2  -1   1 0.11273 0.24543   3
  -2  -1  -1 -1.1867 1.25289   9
   2  -1   1 0.14429 0.12992  15
   2  -1   1 0.09577 0.22298   4
   2  -1   1 1.19525 0.99272   8
   2  -1   1 -1.2477 1.44600  10
   2  -1   1 0.06602 0.15258  15
  -2  -1  -1 0.03173 0.20742   3
  -2  -1  -1 -0.0972 0.16523   4
  -2  -1  -1 0.06139 0.05252  15
  -2  -1  -1 -0.0475 0.06514  21
   2  -1   1 0.03360 0.12304  16
   2  -1   1 0.07860 0.19838   1
   2  -1   1 0.03224 0.15353   2
   2  -1   1 -0.3487 0.89115   7
   2  -1   1 0.00578 0.17158  13
   2  -1   1 -0.0292 0.12609  12
   2   1   1 0.04571 0.20238   4
   2   1   1 0.28024 0.13510  21
  -2   1  -1 0.12169 0.12343  25
  -2   1  -1 1.01863 1.49325  10
   2   1   1 0.14082 0.14462  16
  -2   1  -1 -0.0031 0.19477   4
   2   1   1 0.09754 0.19531   4
   2   1   1 -0.2167 1.43095   9
   2   1   1 0.46132 1.24282  10
   2   1   1 1.11876 1.54467   6
   2   1   1 0.05837 0.20296   1
  -2   1  -1 0.10909 0.16639  15
   2   1   1 0.31975 0.12414  21
  -2   1  -1 -0.0215 0.18647   2
   2   1   1 0.93538 1.11136   7
  -2   1  -1 0.22536 0.22606   3
  -2   1  -1 -0.5713 1.10486   9
   2   1   1 2.17237 1.28067   5
  -2   1  -1 0.04840 0.13876  15
  -2   1  -1 -0.0187 0.10458  21
   2   1   1 0.04066 0.15345  13
  -2   1  -1 -0.7595 1.12657   6
   2   1   1 -0.0942 0.19769   3
   2   1   1 0.36209 0.15019  15
  -2   1  -1 0.17068 0.19292   4
  -2   1  -1 -0.1264 1.17833   8
  -2   1  -1 -0.2790 0.12261  13
  -2   1  -1 0.06558 0.18549   1
   2   1   1 0.26480 0.16760  15
  -2   1  -1 -0.0279 0.13813  12
  -2   1  -1 -0.0301 0.14215  16
  -3  -1  -1 -0.0702 0.16968  21
  -3  -1  -1 -0.2469 0.19087  16
   3  -1   1 -0.1149 0.16958  21
   3  -1   1 1.77593 1.59616   8
   3  -1   1 -0.2472 0.28969   3
   3  -1   1 -2.5827 1.81581   5
   3  -1   1 -0.0585 0.23198   4
   3  -1   1 -0.1275 0.27810   1
   3  -1   1 -1.8467 2.16011  10
   3  -1   1 -0.1731 0.23919   2
  -3  -1  -1 -0.2202 0.28530   4
  -3  -1  -1 0.18975 0.31203   3
   3  -1   1 -0.0187 0.23936  13
  -3  -1  -1 -2.2452 2.08557   9
   3  -1   1 0.03635 0.26895   4
  -3  -1  -1 -0.2326 0.26749   1
  -3  -1  -1 -0.0463 0.23178  15
   3  -1   1 0.04837 0.21276  15
  -3  -1  -1 -2.6196 1.84732  10
  -3  -1  -1 -0.2062 0.28215   4
   3   1   1 -0.1595 0.25222  15
  -3   1  -1 -0.0133 0.19040  16
  -3   1  -1 0.18093 0.27990   1
  -3   1  -1 -0.0443 0.16810  25
  -3   1  -1 1.01465 1.88710   6
   3   1   1 0.12614 1.76367   9
   3   1   1 -0.1575 0.27053   3
  -3   1  -1 0.23123 0.28865   3
   3   1   1 -1.3545 2.07282   6
   3   1   1 -0.1619 0.20477  15
  -3   1  -1 -0.3780 0.20110  15
   3   1   1 -0.3211 0.24889   4
   3   1   1 0.32544 1.97496   8
   3   1   1 3.45478 2.68540  10
   3   1   1 -0.0796 0.21600  13
  -3   1  -1 -0.5899 1.42223   9
   3   1   1 2.04899 1.59653   7
  -3   1  -1 -0.3711 0.20259   4
   3   1   1 0.32459 0.25004   1
   3   1   1 0.08847 0.19053  21
  -3   1  -1 0.01686 0.16392  12
   3   1   1 -0.2125 0.28909   4
  -3   1  -1 0.29960 0.18118  21
  -3   1  -1 0.24727 0.29341   4
  -3   1  -1 -0.1226 0.18188  15
   4  -1   1 18.0535 4.92312   5
   4  -1   1 19.5132 3.11578   8
  -4  -1  -1 17.5598 1.10894   4
   4  -1   1 20.3616 6.03881  10
  -4  -1  -1 17.9661 1.22506   3
   4  -1   1 19.4566 0.97075  13
  -4  -1  -1 29.0029 5.58943   9
  -4  -1  -1 21.1199 1.26368   4
   4  -1   1 21.4551 4.23279   9
  -4  -1  -1 19.2599 0.88505  21
   4  -1   1 21.3547 3.58491   7
   4  -1   1 19.4744 1.18414   4
   4  -1   1 19.3406 0.90393  21
  -4  -1  -1 17.0296 1.28846   1
  -4  -1  -1 19.2231 0.94674  15
   4  -1   1 20.0118 0.93995  15
  -4  -1  -1 26.0664 5.48245  10
  -4  -1  -1 20.4392 0.97771  16
   4  -1   1 19.2053 1.41681   1
   4  -1   1 19.1065 1.29213   2
   4  -1   1 17.9058 1.29891   3
   4  -1   1 20.3385 1.22101   4
   4   1   1 24.5825 5.31339   7
   4   1   1 18.5596 0.88519  21
   4   1   1 18.4300 1.24954   3
   4   1   1 18.2873 0.93995  13
   4   1   1 21.3306 1.22643   4
  -4   1  -1 17.9603 0.83499  12
  -4   1  -1 23.9245 5.54428  10
   4   1   1 18.1164 0.93071  15
   4   1   1 23.2592 5.92724  10
   4   1   1 18.6208 4.76505   9
  -4   1  -1 18.8025 0.89488  21
  -4   1  -1 22.9430 3.86149   6
  -4   1  -1 20.5172 1.19363   4
  -4   1  -1 18.9267 1.24341   4
  -4   1  -1 19.5944 0.86495  25
  -4   1  -1 20.7158 1.39048   1
   4   1   1 26.1510 5.42307   5
  -4   1  -1 18.3745 0.96847  16
   4   1   1 18.3751 1.38156   1
   4   1   1 23.9692 5.35498   6
  -4   1  -1 16.0169 0.93504  15
  -4   1  -1 19.5426 1.25087   3
   4   1   1 20.5890 4.95345   8
  -4   1  -1 22.5489 4.18581   9
   4   1   1 18.1788 0.92242  15
   4   1   1 18.6462 1.16965   4
   5  -1   1 2.05995 2.43167   5
   5  -1   1 0.56689 2.35831   8
   5  -1   1 0.89972 3.72860  10
  -5  -1  -1 0.72985 0.43804   1
  -5  -1  -1 -1.7707 2.86668  10
  -5  -1  -1 2.94818 3.67032   9
   5  -1   1 0.11994 0.35970   1
   5  -1   1 -0.2275 0.33255   2
  -5  -1  -1 -0.1198 0.29117  16
   5  -1   1 1.06400 2.74660   9
   5  -1   1 2.29983 1.98556   6
   5  -1   1 -1.0939 2.09939   7
  -5  -1  -1 0.05000 0.29966  15
   5  -1   1 0.05837 0.34519  13
  -5  -1  -1 0.94243 0.38612   3
   5  -1   1 0.22427 0.36939   4
  -5  -1  -1 0.62772 0.27669  21
   5  -1   1 0.06652 0.32239  15
   5   1   1 -3.4124 3.40347  10
  -5   1  -1 0.20410 0.24103  21
   5   1   1 0.19331 0.40180   1
   5   1   1 -2.7892 3.13038   6
   5   1   1 -3.3903 3.32658   9
  -5   1  -1 3.83720 2.25039  10
   5   1   1 0.52848 0.33143  15
   5   1   1 -0.0723 0.32594   4
   5   1   1 0.72042 0.34796  13
  -5   1  -1 -0.0888 0.32074   4
  -5   1  -1 -0.0154 0.41051   4
   5   1   1 0.47232 0.29526  21
  -5   1  -1 -0.1948 0.35332   3
   5   1   1 0.04972 0.36330   3
   5   1   1 0.20406 0.34390   4
  -6  -1  -1 7.67258 1.03474   3
   6  -1   1 6.62110 0.95512   2
   6  -1   1 7.72277 1.12602   3
  -6  -1  -1 7.19563 0.63152  21
   6  -1   1 6.05898 6.23006  10
  -6  -1  -1 8.70473 1.09343   1
   6  -1   1 7.03107 0.72478  15
   6  -1   1 8.46453 0.70633  24
   6  -1   1 8.31757 4.00496   6
   6  -1   1 8.46216 1.19697   1
  -6  -1  -1 8.56212 0.75216  15
   6  -1   1 9.44304 4.43585   5
   6  -1   1 7.99778 1.01580   4
  -6  -1  -1 5.13690 4.36393   9
  -6  -1  -1 7.16337 0.92224   4
  -6  -1  -1 6.85907 0.68403  16
   6  -1   1 3.72904 4.52969   9
  -6  -1  -1 7.18545 0.89309   4
   6  -1   1 7.24381 3.81590   7
   6  -1   1 7.43383 0.73872  13
   6  -1   1 6.49701 0.92765   4
   6  -1   1 7.42251 0.65440  21
   6  -1   1 7.57913 3.45573   8
   6   1   1 7.97558 0.67466  21
  -6   1  -1 6.68980 0.74049  15
   6   1   1 3.55824 3.84688   7
   6   1   1 5.99749 0.97741   3
  -6   1  -1 8.11559 1.15060   1
  -6   1  -1 6.67375 0.87310   4
   6   1   1 7.23481 0.70579  15
   6   1   1 1.29487 4.87173   6
   6   1   1 7.32112 0.73282  13
   6   1   1 7.17361 0.88542   4
  -6   1  -1 6.09449 0.69852  16
  -6   1  -1 6.68470 4.08753   9
   6   1   1 15.8577 5.37831  10
   6   1   1 8.22456 4.35494   8
  -6   1  -1 7.32363 1.04151   3
   6   1   1 3.19578 3.93971   5
   6   1   1 7.89526 0.98763   4
   6   1   1 14.5300 4.99807   9
   6   1   1 9.04407 1.22595   1
  -6   1  -1 6.79312 0.65537  21
  -6   1  -1 8.96508 0.97770   4
   7  -1   1 0.12523 0.49734   3
   7  -1   1 -3.8402 5.01382  10
   7  -1   1 -0.5736 0.31936   4
  -7  -1  -1 -0.1809 0.36471  15
  -7  -1  -1 -0.0665 0.42807   4
   7  -1   1 -4.4145 3.40861   6
  -7  -1  -1 -0.2793 0.43147   3
  -7  -1  -1 0.05970 0.34100  16
   7  -1   1 0.57360 0.41453  15
   7  -1   1 0.71982 0.57245   1
  -7  -1  -1 0.38470 0.35254  21
   7  -1   1 -4.7232 2.82282   5
   7  -1   1 0.34975 0.32669  24
  -7  -1  -1 0.07237 0.50913   4
   7  -1   1 -0.5992 4.08286   9
   7  -1   1 0.95441 0.38835  21
  -7  -1  -1 -0.0500 0.39507   1
   7  -1   1 0.98161 0.39429  17
  -7  -1  -1 4.02240 4.46528   9
   7  -1   1 0.18224 0.44384   4
  -7  -1  -1 -0.0344 0.21169  11
   7  -1   1 -0.6831 3.19802   8
   7  -1   1 0.75878 0.46443  13
  -7   1  -1 0.51227 0.44191  15
  -7   1  -1 0.68736 0.34686  21
   7   1   1 0.81303 0.52896   4
   7   1   1 -1.1770 3.28847   7
  -7   1  -1 0.85437 0.50234   4
   7   1   1 -4.5151 3.55929   9
   7   1   1 -0.1614 0.33613  24
  -7   1  -1 -2.2537 4.21460  10
   7   1   1 0.16634 0.27947  20
   7   1   1 -0.0623 0.34688  13
   7   1   1 0.21304 0.36197  21
  -7   1  -1 0.23455 0.27548  23
   7   1   1 0.33214 0.44519   3
  -7   1  -1 0.61316 0.51292   3
   7   1   1 -5.1251 4.54139   5
   7   1   1 0.52038 0.61897   4
  -7   1  -1 -0.1551 0.45769   4
  -7   1  -1 0.41167 0.43239  16
   7   1   1 3.64925 4.48762   6
   7   1   1 0.22453 0.50356   1
   7   1   1 -4.6686 4.90130  10
  -7   1  -1 -0.0584 0.47144   1
  -7   1  -1 -0.1005 0.23580  11
   7   1   1 0.01532 0.37587  15
  -8  -1  -1 0.41045 0.40214  21
  -8  -1  -1 0.09850 0.26879  11
  -8  -1  -1 0.20148 0.43608   1
   8  -1   1 0.04448 0.40478  13
   8  -1   1 0.32182 0.43168  15
  -8  -1  -1 0.35916 0.52496   3
   8  -1   1 1.00081 0.65678   4
   8  -1   1 -5.3402 5.27901  10
  -8  -1  -1 -6.5315 4.18945  10
   8  -1   1 1.62987 0.49746  17
  -8  -1  -1 -0.0642 0.41744   4
   8  -1   1 7.45192 5.82181   5
   8  -1   1 0.52465 0.56248   4
   8  -1   1 5.42763 5.17285   6
   8  -1   1 -7.7707 4.51938   8
   8  -1   1 5.25080 4.33327   7
  -8  -1  -1 -0.6338 0.37346  15
  -8  -1  -1 -0.7527 0.40662  16
   8  -1   1 1.35503 4.76587   9
   8  -1   1 0.42642 0.62547   1
   8  -1   1 -0.4008 0.28027  21
   8  -1   1 0.11315 0.52745   3
  -8  -1  -1 -4.4061 4.61484   9
  -8  -1  -1 -0.0880 0.44230   4
  -8   1  -1 -3.3262 5.19654   9
  -8   1  -1 -0.0275 0.30599  21
   8   1   1 -0.0894 0.48957   1
  -8   1  -1 0.50423 0.47997   1
   8   1   1 0.12382 0.34699  21
   8   1   1 0.08301 0.42757   4
   8   1   1 0.39269 0.39341   4
   8   1   1 -0.1440 0.47199  15
   8   1   1 0.55417 0.61640   3
  -8   1  -1 -0.4644 0.41170  16
   8   1   1 -0.3649 6.59538  10
  -8   1  -1 0.46202 0.28676  23
   8   1   1 1.00485 0.38050  24
  -8   1  -1 -4.8262 4.96526  10
  -8   1  -1 0.29701 0.44925  15
  -8   1  -1 0.31136 0.54582   3
   8   1   1 0.03404 0.33193  20
  -8   1  -1 0.28785 0.45121   4
   8   1   1 0.17828 0.43286  13
   8   1   1 -2.3793 5.62836   6
  -8   1  -1 0.72746 0.52514   4
  -8   1  -1 0.28116 0.30455  11
   8   1   1 0.49303 0.37387  17
  -9  -1  -1 515.291 14.3096  15
  -9  -1  -1 515.944 29.8255  10
   9  -1   1 559.652 33.6551  10
   9  -1   1 523.243 15.1488   4
   9  -1   1 527.612 14.2782  15
  -9  -1  -1 530.376 15.1964   4
   9  -1   1 532.297 28.5526   9
  -9  -1  -1 514.742 15.1271   3
  -9  -1  -1 530.844 14.4701  16
   9  -1   1 531.065 13.7105  20
  -9  -1  -1 512.777 13.8116  23
  -9  -1  -1 518.609 14.9195   4
   9  -1   1 521.200 15.9565   1
   9  -1   1 518.745 13.9150  24
   9  -1   1 520.298 28.4718   6
   9  -1   1 516.106 13.9622  17
   9  -1   1 526.491 14.9479   4
  -9  -1  -1 509.584 28.4082   9
   9  -1   1 492.188 24.7545   8
   9  -1   1 513.691 15.3772   3
  -9  -1  -1 530.915 13.8999  11
  -9  -1  -1 511.068 15.5729   1
   9  -1   1 516.295 14.2572  21
   9  -1   1 526.022 15.1681   2
   9  -1   1 520.960 27.7132   7
   9  -1   1 525.976 14.4203  13
  -9  -1  -1 521.504 14.2658  21
   9  -1   1 526.791 30.5863   5
   9   1   1 519.423 30.5996   5
   9   1   1 512.388 14.9690   4
   9   1   1 514.973 29.8430   6
   9   1   1 505.607 15.2674   3
  -9   1  -1 531.084 13.7299  27
   9   1   1 521.516 15.1264   4
  -9   1  -1 516.508 13.8961  23
   9   1   1 546.216 14.2984  21
   9   1   1 514.755 13.8808  24
  -9   1  -1 505.406 15.0993   3
  -9   1  -1 486.224 28.0450  10
  -9   1  -1 534.834 29.1423   9
  -9   1  -1 545.637 14.4897  16
   9   1   1 494.416 30.7377  10
   9   1   1 506.917 13.8247  17
   9   1   1 517.134 13.7961  20
   9   1   1 545.189 27.3245   8
  -9   1  -1 523.511 15.0228   4
  -9   1  -1 518.172 15.5974   1
   9   1   1 531.382 14.4328  13
  -9   1  -1 530.976 15.3013   4
  -9   1  -1 537.041 14.4355  15
   9   1   1 529.649 15.9674   1
   9   1   1 547.297 14.3359  15
   9   1   1 537.023 28.7886   7
  -9   1  -1 524.546 14.2930  21
   9   1   1 511.307 28.7226   9
  -9   1  -1 529.278 13.9226  11
  10  -1   1 9.29404 7.16259   6
 -10  -1  -1 0.51601 0.62568   1
 -10  -1  -1 0.41998 0.41437  21
  10  -1   1 -0.3427 0.55665   3
  10  -1   1 7.37572 6.67767   9
  10  -1   1 0.97329 0.76538   4
  10  -1   1 -0.6427 0.58673   1
  10  -1   1 -0.1838 0.40175  21
  10  -1   1 0.88348 0.31897  19
 -10  -1  -1 -0.0425 0.49799   4
 -10  -1  -1 0.02619 0.31038  11
  10  -1   1 0.30660 0.31874  24
  10  -1   1 -0.4036 0.42428   2
  10  -1   1 0.34888 0.31762  20
  10  -1   1 0.28298 0.38748  14
  10  -1   1 -7.6531 6.76802   5
 -10  -1  -1 0.78169 0.53566  15
  10  -1   1 -0.1394 0.44814   4
 -10  -1  -1 0.31303 0.38943  23
 -10  -1  -1 -0.8555 0.53084   3
 -10  -1  -1 -1.9191 7.93349   9
 -10  -1  -1 -0.1584 0.63163   4
  10  -1   1 3.56774 8.13946  10
 -10  -1  -1 0.12871 0.42959  16
  10  -1   1 -0.3600 0.45201  15
 -10  -1  -1 -1.2600 7.00465  10
  10  -1   1 0.77816 0.57751  13
  10   1   1 -0.2872 0.47926  13
  10   1   1 -9.1271 7.09238   8
 -10   1  -1 0.05413 0.24531  11
 -10   1  -1 6.19847 7.90494  10
 -10   1  -1 0.51809 0.56142   1
  10   1   1 0.00949 0.41888  21
  10   1   1 0.21710 0.47095   4
  10   1   1 0.86867 0.41071  24
  10   1   1 0.33080 0.36798  20
 -10   1  -1 9.26260 6.87768   9
  10   1   1 -11.578 6.98237   6
 -10   1  -1 0.35928 0.57415  15
  10   1   1 0.04636 0.50408   1
 -10   1  -1 0.37427 0.53546   4
  10   1   1 -0.1133 0.50150  15
  10   1   1 -3.8946 7.58884  10
 -10   1  -1 0.43947 0.34340  23
  10   1   1 11.1386 6.72717   7
 -10   1  -1 -0.4719 0.61218   3
 -10   1  -1 0.46620 0.46635  16
 -10   1  -1 0.17612 0.42239  21
  10   1   1 0.71059 0.72247   4
 -10   1  -1 0.31903 0.27322  27
  10   1   1 0.27452 5.52237   5
 -10   1  -1 0.36846 0.57555   4
  10   1   1 1.85289 0.86439   3
  10   1   1 -0.2893 0.35138  17
 -11  -1  -1 0.42597 0.53261  21
 -11  -1  -1 0.22399 0.40777  23
 -11  -1  -1 0.49188 0.67525   1
 -11  -1  -1 0.92609 0.62155  16
  11  -1   1 0.26194 0.33386  19
  11  -1   1 -0.0406 0.34018  20
  11  -1   1 0.35217 0.67137   4
 -11  -1  -1 0.20044 0.69230   4
  11  -1   1 1.08222 0.56691  21
  11  -1   1 0.38238 0.74141   3
  11  -1   1 0.29705 0.39836  14
 -11  -1  -1 -0.5830 0.57687   4
 -11  -1  -1 0.81142 0.57968  15
 -11  -1  -1 0.78001 0.35616  22
  11  -1   1 0.64507 0.61388  13
  11  -1   1 0.37462 0.69922  15
 -11  -1  -1 -0.4618 0.57272   3
  11  -1   1 1.06475 0.75732   1
  11  -1   1 0.42109 0.80032   4
  11  -1   1 0.09160 0.41696  24
  11  -1   1 -0.0263 0.58576   2
 -11  -1  -1 0.09793 0.28306  11
 -11  -1  -1 -0.1492 0.24252  27
 -11   1  -1 0.08219 0.31642  11
 -11   1  -1 -0.0780 0.55580  15
 -11   1  -1 0.18861 0.39655  23
  11   1   1 -0.2135 0.56571  15
 -11   1  -1 0.53843 0.70084   4
  11   1   1 -0.6423 0.69525   1
 -11   1  -1 0.94330 0.65326   3
 -11   1  -1 -0.0949 0.27328  27
  11   1   1 0.19825 0.41182  24
  11   1   1 -0.5636 0.63234   3
  11   1   1 0.05849 0.37049  20
  11   1   1 0.00738 0.70264   4
 -11   1  -1 0.39992 0.62833   1
  11   1   1 -0.6360 0.60216   4
  11   1   1 -0.0347 0.51107  21
 -11   1  -1 -0.6884 0.60682   4
 -11   1  -1 -0.0824 0.57388  16
  11   1   1 0.08288 0.56414  13
 -11   1  -1 0.22891 0.48034  21
  12  -1   1 3.82974 1.22810   3
 -12  -1  -1 2.33021 0.75634  21
 -12  -1  -1 2.56240 1.05709   4
  12  -1   1 4.62008 0.82187  24
 -12  -1  -1 2.96288 1.07889   3
  12  -1   1 5.39529 1.37907   4
  12  -1   1 3.01952 0.75525  14
  12  -1   1 1.40684 0.76300  13
 -12  -1  -1 3.44128 0.96740  16
  12  -1   1 1.22398 0.79997   2
  12  -1   1 2.45770 0.51621  19
  12  -1   1 3.17166 0.90890  21
 -12  -1  -1 3.10617 0.67474  23
  12  -1   1 3.41332 0.92071  15
 -12  -1  -1 3.35456 0.67029  11
  12  -1   1 3.18108 1.14854   4
 -12  -1  -1 3.54076 0.97867  15
 -12  -1  -1 2.36911 0.59624  22
 -12  -1  -1 2.77009 1.03911   1
 -12  -1  -1 3.77111 1.20094   4
  12  -1   1 3.12101 0.59218  20
  12  -1   1 1.63277 0.87117   1
  12   1   1 2.58277 0.70643  24
  12   1   1 2.07593 0.72854  21
  12   1   1 3.98405 0.99884  15
 -12   1  -1 3.06301 1.00194  16
  12   1   1 3.44026 1.06194   4
  12   1   1 1.81107 0.93973   3
  12   1   1 2.61830 0.42196  19
 -12   1  -1 2.39877 0.48088  27
 -12   1  -1 3.30432 0.70774  23
  12   1   1 1.73616 1.03639   1
  12   1   1 3.33375 0.83526  13
 -12   1  -1 1.59641 0.83071   1
 -12   1  -1 2.63973 1.01932   4
 -12   1  -1 2.14806 1.04538   4
 -12   1  -1 2.70943 0.74228  15
  12   1   1 2.49031 0.59092  14
 -12   1  -1 2.81243 0.65298  11
  12   1   1 1.84859 0.53748  20
 -12   1  -1 2.33421 0.80216  21
  12   1   1 1.71937 1.01678   4
 -12   1  -1 2.72094 0.81976   3
 -13  -1  -1 0.52143 0.86961   4
 -13  -1  -1 0.50599 0.58436  15
 -13  -1  -1 0.06477 0.70457   1
 -13  -1  -1 0.03236 0.40893  11
 -13  -1  -1 -0.4932 0.61804   3
  13  -1   1 -0.2055 0.77925   4
 -13  -1  -1 0.57960 0.82711  16
 -13  -1  -1 0.81244 0.72605  21
  13  -1   1 0.19848 0.67785  15
  13  -1   1 0.87000 0.37446  19
  13  -1   1 0.16340 0.92266   1
  13  -1   1 0.67521 0.85125  13
  13  -1   1 0.22468 0.47961  14
 -13  -1  -1 0.04651 0.48881  22
  13  -1   1 -0.2614 0.46103  20
  13  -1   1 1.33498 0.99915   4
  13  -1   1 0.26381 0.59177  21
 -13  -1  -1 0.56536 0.52575  23
  13  -1   1 -0.4812 0.86151   3
  13  -1   1 0.31063 0.50467  24
  13  -1   1 1.79191 0.90105   2
 -13  -1  -1 0.08255 0.82364   4
 -13   1  -1 0.75375 0.88945   4
  13   1   1 -0.1353 0.44671  20
  13   1   1 -0.6072 0.59529   3
  13   1   1 -0.3559 0.66990  15
  13   1   1 0.73075 0.58515  21
 -13   1  -1 0.55061 0.61768  21
 -13   1  -1 -0.2944 0.34470  11
 -13   1  -1 0.02284 0.86968   4
 -13   1  -1 0.61469 0.33891  27
  13   1   1 -0.6606 0.46444  24
  13   1   1 0.38400 0.89832   4
 -13   1  -1 -0.1518 0.48494  23
 -13   1  -1 -0.0160 0.66615  16
  13   1   1 -0.0802 0.84190   4
 -13   1  -1 -0.3848 0.67085   1
 -13   1  -1 -0.0793 0.85697   3
  13   1   1 0.64339 0.73879  13
  13   1   1 -0.5859 0.42805  14
  13   1   1 -0.0211 1.00812   1
 -13   1  -1 -0.1136 0.65406  15
 -14  -1  -1 7.04184 1.56163   4
 -14  -1  -1 9.85537 1.47542  15
  14  -1   1 7.37412 0.82342  18
  14  -1   1 9.10773 1.74210   4
 -14  -1  -1 7.63531 1.50616  16
 -14  -1  -1 6.87941 1.57436   3
 -14  -1  -1 8.02592 1.60091   4
 -14  -1  -1 7.24985 1.16826  21
 -14  -1  -1 8.10603 1.45132   1
  14  -1   1 8.79854 1.21651  24
 -14  -1  -1 7.26840 0.88490  11
  14  -1   1 8.07886 1.01439  14
 -14  -1  -1 8.65106 0.85555  23
  14  -1   1 6.75285 0.81252  20
  14  -1   1 8.67119 1.88324   1
  14  -1   1 6.77961 1.24219  15
  14  -1   1 8.43407 1.39950  21
 -14  -1  -1 6.83740 0.81355  22
  14  -1   1 5.76270 1.30912   2
  14  -1   1 8.59089 1.41717  13
  14  -1   1 6.87637 0.66304  19
  14  -1   1 8.44728 1.66441   4
  14  -1   1 9.08354 1.83876   3
  14   1   1 9.29593 0.91250  20
  14   1   1 8.59129 0.90863  18
  14   1   1 8.26079 1.28593  21
 -14   1  -1 6.64490 1.38421  16
 -14   1  -1 7.03924 1.60929   1
 -14   1  -1 8.28565 0.92733  23
 -14   1  -1 6.93173 0.74345  27
  14   1   1 6.84830 1.77802   1
 -14   1  -1 7.66157 1.76347   3
 -14   1  -1 8.10617 1.49232  15
 -14   1  -1 8.01747 2.31140   4
  14   1   1 8.27147 1.75114   4
  14   1   1 6.07994 1.57259   3
  14   1   1 7.55329 1.39657  13
 -14   1  -1 8.99949 1.33241  21
 -14   1  -1 9.43409 1.90920   4
  14   1   1 6.37316 0.61592  19
  14   1   1 7.87369 0.95637  24
  14   1   1 6.77773 1.28745  15
  14   1   1 8.16414 0.86178  14
 -14   1  -1 7.99718 0.94715  11
  15  -1   1 0.16900 0.74201  15
 -15  -1  -1 -0.2318 0.78702  16
 -15  -1  -1 1.00580 0.91694   1
  15  -1   1 1.36581 0.62605  18
  15  -1   1 -0.1279 0.93038   2
  15  -1   1 -1.1386 0.86510   1
  15  -1   1 -0.3842 0.37668  19
 -15  -1  -1 -0.4033 0.50852  23
  15  -1   1 -1.0093 0.44840  20
  15  -1   1 -0.1593 0.56491  24
  15  -1   1 -0.1536 0.67769  21
 -15  -1  -1 0.38725 0.52874  11
  15  -1   1 -0.7766 0.53735  14
  15  -1   1 0.19320 1.05519   4
 -15  -1  -1 -1.1497 0.73259  15
 -15  -1  -1 0.10965 0.88803  21
  15  -1   1 0.74440 0.95359  13
  15  -1   1 1.07825 1.28377   3
 -15  -1  -1 -0.0727 0.85581   4
  15   1   1 -0.5911 0.74788  15
 -15   1  -1 -0.3738 0.82384   1
  15   1   1 -0.5240 0.68004  13
 -15   1  -1 -0.0212 0.51698  23
  15   1   1 -0.5263 0.51528  24
  15   1   1 -0.9038 0.62205  21
 -15   1  -1 -0.2849 0.73609   4
 -15   1  -1 -0.4774 0.42341  27
  15   1   1 0.34706 1.01129   1
 -15   1  -1 0.67616 0.46591  11
  15   1   1 -0.0059 0.51700  20
 -15   1  -1 0.10550 0.79958  15
  15   1   1 -0.4269 0.57572  18
 -15   1  -1 0.12219 0.65655  21
 -15   1  -1 -0.1468 0.87162  16
  15   1   1 -0.5694 0.87201   3
  15   1   1 -0.2166 0.49396  14
  15   1   1 0.36685 0.85504   4
  16  -1   1 0.65048 1.07777   4
  16  -1   1 0.35201 0.42414  19
 -16  -1  -1 -0.0739 1.29922   4
 -16  -1  -1 0.33525 0.52177  11
  16  -1   1 0.37138 0.88666  15
 -16  -1  -1 0.67101 0.97240  15
  16  -1   1 0.35196 0.61820  14
  16  -1   1 -0.3933 0.62899  24
  16  -1   1 0.10725 0.69045  18
  16  -1   1 0.58878 0.54901  20
  16  -1   1 -0.1191 1.02104   3
  16  -1   1 -0.9102 1.12110   1
 -16  -1  -1 0.47126 0.94309  16
  16  -1   1 -0.6008 1.40211   2
 -16  -1  -1 1.18370 0.59483  23
  16  -1   1 1.30670 0.91853  21
 -16  -1  -1 0.80947 1.16003  21
  16  -1   1 -0.7756 0.75114  13
  16   1   1 -0.0058 0.92898  21
  16   1   1 0.23285 1.22403   3
 -16   1  -1 0.56010 0.51793  11
 -16   1  -1 -0.5030 0.90451  15
  16   1   1 1.56225 0.98233  13
 -16   1  -1 -0.6274 0.77610  21
 -16   1  -1 0.27410 0.87973  16
  16   1   1 0.62542 0.50602  14
  16   1   1 0.22199 0.54992  20
  16   1   1 0.13546 0.58801  18
  16   1   1 -0.3648 1.06907   4
 -16   1  -1 -0.4464 1.07517   1
 -16   1  -1 0.34997 0.53905  27
  16   1   1 0.59778 0.63150  24
 -16   1  -1 0.12828 1.17699   4
  16   1   1 -1.2204 1.02194   1
  16   1   1 0.47031 0.85897  15
 -16   1  -1 1.15535 0.67415  23
 -17  -1  -1 169.881 6.62795  16
  17  -1   1 184.680 7.79870   4
  17  -1   1 169.052 8.15119   3
  17  -1   1 181.372 5.53108  20
 -17  -1  -1 179.180 6.53798  15
  17  -1   1 168.943 6.48701  21
 -17  -1  -1 179.216 5.69972  23
 -17  -1  -1 181.331 7.78299   4
  17  -1   1 173.731 5.94498  24
  17  -1   1 179.853 8.97443   1
 -17  -1  -1 175.286 6.53319  21
  17  -1   1 185.236 5.50849  18
 -17  -1  -1 178.239 5.84607  11
  17  -1   1 174.801 5.66696  14
  17  -1   1 176.224 6.76143  13
  17  -1   1 188.249 6.67689  15
  17   1   1 176.395 5.64039  18
  17   1   1 176.093 6.52333  21
  17   1   1 180.568 6.78287  13
 -17   1  -1 173.153 5.87476  11
  17   1   1 178.297 5.38648  14
  17   1   1 177.610 5.65430  20
 -17   1  -1 169.487 6.74453  16
  17   1   1 163.132 7.89844   3
 -17   1  -1 180.613 5.83943  23
 -17   1  -1 188.640 6.80269  15
  17   1   1 173.951 7.69649   4
 -17   1  -1 182.484 6.61422  21
  17   1   1 183.340 8.99295   1
 -17   1  -1 180.039 7.92219   4
  17   1   1 191.679 6.71159  15
  17   1   1 175.918 5.90084  24
  18  -1   1 -0.9593 0.83799  18
  18  -1   1 0.65204 1.53601   1
  18  -1   1 0.66115 0.69886  24
  18  -1   1 1.28677 0.68285  20
  18  -1   1 1.26573 1.08314  21
 -18  -1  -1 1.01795 1.01853  15
 -18  -1  -1 -0.6907 0.98237  16
 -18  -1  -1 0.74074 0.70408  11
  18  -1   1 -0.3338 0.97582  15
 -18  -1  -1 0.84618 0.68351  23
  18  -1   1 0.58253 0.86120  16
  18  -1   1 -1.0791 0.81398  13
  18  -1   1 0.57557 0.68624  14
 -18   1  -1 0.76905 0.73092  23
 -18   1  -1 2.05620 1.14368  16
  18   1   1 1.01886 0.95900  13
  18   1   1 -0.3595 0.70531  24
  18   1   1 1.04678 1.11943  15
  18   1   1 1.18687 0.58853  14
 -18   1  -1 0.89002 1.16530  21
 -18   1  -1 0.45916 1.16812  15
 -18   1  -1 0.76003 0.61503  11
  18   1   1 1.14451 0.99847  21
  18   1   1 -0.5748 0.73787  18
  18   1   1 0.14050 1.03015  16
  18   1   1 0.68029 0.73595  20
  18   1   1 -1.5455 1.30162   1
 -19  -1  -1 1.13431 0.65946  11
 -19  -1  -1 0.65359 0.75131  23
 -19  -1  -1 0.97962 1.12708  15
  19  -1   1 -2.4676 1.35436  21
  19  -1   1 0.52037 0.62676  20
  19  -1   1 -1.7223 1.07617  15
  19  -1   1 -0.0352 0.66238  24
  19  -1   1 1.90132 1.30140  16
  19  -1   1 0.75305 1.05630  13
  19  -1   1 0.61595 1.58222   1
 -19  -1  -1 0.38551 0.96335  16
  19  -1   1 -0.1341 0.67382  14
  19   1   1 -0.7343 0.52582  14
  19   1   1 -1.0490 0.70376  20
 -19   1  -1 -0.2380 0.62436  23
  19   1   1 1.07692 0.81843  18
  19   1   1 -1.1370 0.95035  21
  19   1   1 0.30332 1.08372  16
 -19   1  -1 -0.4335 1.39675  21
 -19   1  -1 -0.9590 0.91080  16
  19   1   1 1.62166 1.18446  13
  19   1   1 -0.4154 0.74023  24
 -19   1  -1 -1.5566 1.08364  15
 -19   1  -1 -0.9968 0.57478  11
  19   1   1 0.09070 1.54859   1
  19   1   1 4.50367 1.54859  15
 -20  -1  -1 0.64339 0.83267  11
  20  -1   1 1.09611 0.78856  24
  20  -1   1 3.01334 1.66049   1
 -20  -1  -1 1.87498 1.03618  23
 -20  -1  -1 1.78669 1.32981  16
  20  -1   1 -1.3544 1.63545  21
  20  -1   1 2.29979 0.89645  20
 -20  -1  -1 3.58760 1.51222  15
  20  -1   1 0.29434 0.96120  16
  20  -1   1 3.22930 1.35499  15
  20  -1   1 1.53149 1.28538  13
  20  -1   1 3.02678 0.84830  14
  20   1   1 1.48820 0.91015  20
  20   1   1 -1.2160 0.95731  15
  20   1   1 2.87131 1.06573  24
 -20   1  -1 1.61350 1.46587  15
  20   1   1 3.36343 1.38838  13
 -20   1  -1 0.75488 1.78792  21
  20   1   1 1.12863 1.10700  18
 -20   1  -1 1.98478 0.81354  11
  20   1   1 0.29499 2.06566   1
  20   1   1 1.07216 1.25126  16
  20   1   1 1.49604 1.27438  21
 -20   1  -1 2.71283 1.40002  16
 -20   1  -1 3.18527 0.91541  23
  20  -2  -1 2.31360 1.87869   1
 -20  -2   1 -1.8194 1.14407  15
  20  -2  -1 0.25606 0.68462  20
  20  -2  -1 -0.3395 0.68207  24
  20  -2  -1 -0.9405 0.79017  14
  20  -2  -1 -0.1413 1.29029  15
 -20  -2   1 -0.5479 0.75437  16
  20  -2  -1 -0.0249 1.13513  13
 -20  -2   1 -1.6021 0.72390  23
 -20  -2   1 -0.7861 0.58981  11
  20  -2  -1 0.01903 1.04951  16
 -20   2   1 -1.9220 1.14597  15
 -20   2   1 -0.5100 0.67840  23
  20   2  -1 -0.3949 0.72414  24
 -20   2   1 0.09265 0.64212  11
 -20   2   1 -1.0684 1.14624  21
  20   2  -1 0.11748 0.70992  20
  20   2  -1 -0.1864 1.03170  16
  20   2  -1 1.43742 1.13031  15
 -20   2   1 1.51837 1.18058  16
  20   2  -1 -2.6519 1.40667   1
  20   2  -1 -1.6249 0.84067  13
  20   2  -1 -0.3675 0.77965  18
  19  -2  -1 55.0718 2.50188  14
  19  -2  -1 57.0951 2.34542  20
 -19  -2   1 49.5315 2.98557  15
 -19  -2   1 53.4972 2.61685  11
  19  -2  -1 46.4919 4.88350   1
 -19  -2   1 55.4493 3.20890  16
  19  -2  -1 49.7393 3.30051  13
  19  -2  -1 50.5806 3.05991  15
  19  -2  -1 54.0557 3.25580  16
  19  -2  -1 53.5027 2.66755  24
 -19  -2   1 55.1683 2.44802  23
 -19   2   1 48.0458 3.26649  15
 -19   2   1 50.6985 2.60831  11
  19   2  -1 45.9214 2.57181  24
  19   2  -1 48.1015 3.14116  16
  19   2  -1 51.7060 3.17631  15
 -19   2   1 49.1391 3.26115  16
  19   2  -1 46.3738 4.72417   1
 -19   2   1 50.2603 2.61647  23
  19   2  -1 50.2850 2.50913  20
  19   2  -1 52.1362 2.41978  18
  19   2  -1 50.2877 3.27118  13
  18  -2  -1 -2.9074 1.20665   1
  18  -2  -1 -2.0485 0.75698  15
  18  -2  -1 0.56776 0.64206  14
  18  -2  -1 1.13362 0.58399  20
  18  -2  -1 0.50325 0.86494  16
  18  -2  -1 -0.4689 0.63210  24
  18  -2  -1 0.78099 1.02543  13
 -18  -2   1 -1.3414 0.75847  15
  18  -2  -1 1.32699 1.11944  21
 -18  -2   1 -0.4535 0.61321  23
 -18  -2   1 -1.3273 0.72107  16
 -18  -2   1 -0.5759 0.49443  11
 -18   2   1 -1.0892 0.85367  21
  18   2  -1 -0.2304 0.82351  13
  18   2  -1 -1.5801 0.79827  15
 -18   2   1 -0.9686 0.53974  11
  18   2  -1 0.88150 1.01508  16
  18   2  -1 0.51057 0.64828  24
  18   2  -1 -1.4002 1.36919   1
  18   2  -1 0.55070 0.70619  20
 -18   2   1 -0.1664 0.68361  23
  18   2  -1 1.53140 0.76533  18
 -18   2   1 -0.6694 0.95618  15
 -18   2   1 -0.5447 0.95078  16
  17  -2  -1 0.49703 0.63131  24
  17  -2  -1 0.24116 1.20325   1
 -17  -2   1 -0.7539 1.14741  21
  17  -2  -1 0.12897 0.46465  19
 -17  -2   1 -1.1996 0.74314  16
  17  -2  -1 -0.0079 1.27640   2
  17  -2  -1 -0.5116 1.15702   3
  17  -2  -1 0.08555 0.92712  13
 -17  -2   1 -0.3663 0.87550  15
  17  -2  -1 -1.6921 0.73167  21
  17  -2  -1 -0.2442 0.49009  20
  17  -2  -1 0.12836 1.22139   4
 -17  -2   1 -0.6606 0.93170   4
  17  -2  -1 -0.2679 0.99195  15
 -17  -2   1 0.51242 0.66321  23
  17  -2  -1 -0.5171 0.56473  14
  17  -2  -1 0.18587 0.91855  16
 -17  -2   1 0.01755 0.59365  11
  17   2  -1 -0.0357 0.64681  18
 -17   2   1 -0.2283 0.40523  27
  17   2  -1 0.66080 1.37635   1
  17   2  -1 0.47891 0.75627  13
  17   2  -1 0.96190 1.19339   4
  17   2  -1 0.58761 0.61975  20
  17   2  -1 0.71145 0.74343  24
  17   2  -1 -0.4329 0.84065  15
 -17   2   1 0.61144 1.00764  15
 -17   2   1 -0.0447 1.16146   4
  17   2  -1 -0.8496 0.69104  21
 -17   2   1 0.84975 0.70989  23
  17   2  -1 -0.6279 0.96139  16
 -17   2   1 -0.1961 0.83035  16
 -17   2   1 0.48274 0.58607  11
 -17   2   1 -0.4436 0.79837  21
  16  -2  -1 6.56334 1.79709   4
  16  -2  -1 4.91360 1.33976  21
  16  -2  -1 5.55632 0.65160  19
 -16  -2   1 3.22761 1.32817   4
  16  -2  -1 3.81133 1.29863   2
  16  -2  -1 7.10379 0.82914  20
  16  -2  -1 6.70457 1.41033  15
 -16  -2   1 6.75908 1.12406  11
  16  -2  -1 6.47888 0.97875  14
  16  -2  -1 7.45293 1.51006  13
 -16  -2   1 7.87255 0.99438  23
  16  -2  -1 9.16685 1.06831  24
 -16  -2   1 4.66105 1.22186  21
  16  -2  -1 6.32040 1.48890  16
 -16  -2   1 5.58960 1.27857  16
  16  -2  -1 3.88585 1.77037   1
  16  -2  -1 5.38548 1.66264   3
 -16  -2   1 6.38967 1.24639  15
  16   2  -1 4.44384 1.59349   1
  16   2  -1 6.95580 1.01234  18
  16   2  -1 5.65093 1.61655   4
  16   2  -1 4.80056 1.24714  16
 -16   2   1 5.94770 1.36116  15
 -16   2   1 7.91772 0.85854  27
  16   2  -1 4.35037 1.03887  21
 -16   2   1 6.08253 1.78589   4
  16   2  -1 7.48090 1.06946  20
  16   2  -1 6.99486 1.45694  15
 -16   2   1 3.47665 1.50171   1
 -16   2   1 7.89654 0.96677  11
 -16   2   1 5.37040 0.98240  23
 -16   2   1 5.34171 1.22478  21
 -16   2   1 8.57788 1.69858  16
  16   2  -1 6.07025 1.76455   3
  16   2  -1 7.70671 1.22025  24
  16   2  -1 5.32952 1.40855  13
 -15  -2   1 0.47712 0.77469  21
  15  -2  -1 0.02943 0.54945  24
 -15  -2   1 0.08375 0.41579  11
  15  -2  -1 -0.0105 0.53972  18
  15  -2  -1 0.11525 0.90473  13
 -15  -2   1 0.60594 0.98670   4
 -15  -2   1 0.05054 0.94530   1
  15  -2  -1 -0.4026 0.93115   2
 -15  -2   1 -0.8062 0.82275   4
  15  -2  -1 0.99936 0.72456  16
  15  -2  -1 0.26411 0.46127  20
 -15  -2   1 -0.1825 0.73498  16
  15  -2  -1 1.42505 1.12666   4
 -15  -2   1 1.05521 0.78832  15
  15  -2  -1 1.25867 0.46140  19
  15  -2  -1 -0.0943 0.53839  14
  15  -2  -1 -0.6033 0.85855   3
  15  -2  -1 -0.9835 0.60042  21
 -15  -2   1 0.02497 0.58725  23
  15  -2  -1 -0.6333 1.03081   1
  15  -2  -1 0.44630 0.75093  15
  15   2  -1 -0.8029 0.64247  15
 -15   2   1 -0.1873 0.44864  11
 -15   2   1 -0.3900 0.65379  21
 -15   2   1 1.40942 0.68011  23
  15   2  -1 0.22822 0.81212  16
  15   2  -1 0.91041 0.68298  18
  15   2  -1 0.39953 0.59845  21
 -15   2   1 0.57307 0.97477   4
  15   2  -1 0.28125 0.51725  20
 -15   2   1 -1.2480 0.91192   3
 -15   2   1 0.52851 0.88242  16
 -15   2   1 -1.3335 0.90764   1
 -15   2   1 0.42058 0.44354  27
  15   2  -1 1.03428 0.63210  24
  15   2  -1 -0.0063 0.91298   1
  15   2  -1 0.62989 0.91332  13
  15   2  -1 0.65947 0.95556   4
 -15   2   1 0.48555 0.90077  15
  15   2  -1 1.32712 1.03862   3
  14  -2  -1 47.2519 2.99218   4
 -14  -2   1 46.9410 3.23435   3
  14  -2  -1 44.8003 1.76072  18
  14  -2  -1 45.4684 2.14004  24
 -14  -2   1 49.2731 3.25953   4
  14  -2  -1 47.6106 2.44130  21
 -14  -2   1 44.8052 3.01367   4
  14  -2  -1 47.3681 3.05427   2
 -14  -2   1 47.5339 2.05979  11
  14  -2  -1 47.6958 3.11441   4
 -14  -2   1 44.6844 1.99527  23
  14  -2  -1 44.4980 3.73078   1
 -14  -2   1 44.6317 1.92090  22
  14  -2  -1 43.7276 1.72239  19
 -14  -2   1 45.2839 2.43095  21
  14  -2  -1 48.5326 2.08249  14
  14  -2  -1 48.1760 2.53093  16
 -14  -2   1 46.4611 2.55194  15
  14  -2  -1 45.8080 1.84079  20
 -14  -2   1 39.7689 3.42935   1
  14  -2  -1 44.6918 3.51894   3
 -14  -2   1 45.2052 2.54769  16
  14  -2  -1 47.6506 2.50017  15
  14  -2  -1 50.3483 2.68869  13
 -14   2   1 38.6711 3.35993   1
  14   2  -1 46.6645 3.13261   4
 -14   2   1 47.0910 2.09468  11
 -14   2   1 46.3265 2.15240  23
  14   2  -1 46.4686 2.08678  24
  14   2  -1 42.2671 3.12056   4
  14   2  -1 47.4960 2.02611  20
  14   2  -1 48.7929 2.48996  21
  14   2  -1 49.3913 3.96740   1
  14   2  -1 46.4389 2.51506  15
  14   2  -1 46.7256 2.01607  18
  14   2  -1 46.1264 3.46533   3
 -14   2   1 47.9771 1.94733  27
 -14   2   1 47.4510 3.31509   3
 -14   2   1 43.8105 3.21201   4
  14   2  -1 44.8646 2.60008  13
 -14   2   1 44.8947 2.45008  21
 -14   2   1 47.7678 2.71131  16
 -14   2   1 43.9189 3.07215   4
 -14   2   1 48.3089 2.64328  15
 -13  -2   1 -0.2419 0.91995   3
 -13  -2   1 0.38594 0.47658  11
  13  -2  -1 0.24712 0.43266  20
  13  -2  -1 0.11766 0.69855  15
  13  -2  -1 0.99065 0.63250  21
 -13  -2   1 0.63465 0.53321  23
  13  -2  -1 0.53255 0.33968  19
 -13  -2   1 -0.6279 0.53847  21
  13  -2  -1 1.09516 0.81798   4
 -13  -2   1 0.37342 0.89964   1
  13  -2  -1 -0.4910 0.71349   2
 -13  -2   1 0.77590 0.76621   4
 -13  -2   1 1.25616 0.48531  22
 -13  -2   1 0.30759 0.67572  16
  13  -2  -1 0.81619 0.50660  14
  13  -2  -1 0.12900 0.73445   4
  13  -2  -1 -0.2418 0.85868   3
 -13  -2   1 0.14242 0.89134   4
  13  -2  -1 1.30681 0.93366   1
 -13  -2   1 0.82831 0.63232  15
  13  -2  -1 -0.0427 0.41995  18
  13  -2  -1 0.03157 0.66436  13
  13  -2  -1 0.53754 0.53312  24
  13   2  -1 0.59071 0.65692  15
 -13   2   1 0.75474 0.47365  11
  13   2  -1 0.33715 0.64811  21
  13   2  -1 0.66581 0.53150  18
 -13   2   1 0.79581 0.66940  21
  13   2  -1 -0.0280 0.96615   4
 -13   2   1 0.60310 0.71896   4
 -13   2   1 0.65960 0.91546   1
  13   2  -1 -0.2427 0.47976  24
  13   2  -1 0.91247 0.85834   1
 -13   2   1 0.08467 0.82500   3
  13   2  -1 -0.2988 0.95528   3
  13   2  -1 -0.0294 0.45249  20
  13   2  -1 1.33446 0.87176   4
 -13   2   1 1.37899 0.96408   4
 -13   2   1 0.16168 0.62139  15
 -13   2   1 0.57408 0.36796  27
 -13   2   1 0.78581 0.48990  23
  13   2  -1 -0.3086 0.68234  13
 -13   2   1 0.76207 0.77593  16
  12  -2  -1 -1.0441 0.59810   4
  12  -2  -1 1.18837 0.96910   3
 -12  -2   1 0.48914 0.58862   3
 -12  -2   1 -0.1645 0.42767  22
 -12  -2   1 0.41195 0.76736   1
 -12  -2   1 0.71911 0.46982  23
  12  -2  -1 0.48596 0.33599  19
  12  -2  -1 0.32903 0.78799   1
 -12  -2   1 -0.9201 0.53410  16
  12  -2  -1 0.48345 0.41032  20
  12  -2  -1 0.69741 0.72902  13
  12  -2  -1 -0.8060 0.59170  15
  12  -2  -1 1.02787 0.58815   2
  12  -2  -1 -0.2949 0.62219   4
 -12  -2   1 0.80984 0.73035   4
 -12  -2   1 0.63836 0.57649  15
  12  -2  -1 0.18030 0.47538  24
 -12  -2   1 0.07166 0.62297   4
  12  -2  -1 -0.2851 0.42954  14
 -12  -2   1 -0.4283 0.34065  11
 -12  -2   1 0.60285 0.55443  21
  12  -2  -1 0.23193 0.46961  21
 -12   2   1 -0.0988 0.46889  21
  12   2  -1 -0.6622 0.69541   4
 -12   2   1 -0.1932 0.72921   4
  12   2  -1 -0.2158 0.48282  18
 -12   2   1 0.12725 0.32779  11
  12   2  -1 -0.2619 0.81678   4
 -12   2   1 0.44548 0.68335  16
 -12   2   1 0.48381 0.80974   3
 -12   2   1 0.28187 0.68837   1
  12   2  -1 0.13432 0.45369  20
 -12   2   1 0.19281 0.79979   4
  12   2  -1 0.28837 0.61116  21
  12   2  -1 0.52851 0.66331  15
  12   2  -1 0.52471 0.48154  24
  12   2  -1 0.70173 0.85672   1
  12   2  -1 0.47172 0.73932  13
 -12   2   1 -0.0644 0.45150  23
  12   2  -1 1.02156 0.87950   3
 -12   2   1 0.02599 0.57948  15
 -12   2   1 0.34317 0.35839  27
  11  -2  -1 105.898 4.31443   4
 -11  -2   1 106.831 3.32186  22
 -11  -2   1 108.341 4.36764   4
  11  -2  -1 107.561 3.47181  14
  11  -2  -1 109.371 3.83811  21
  11  -2  -1 103.020 4.49460   4
 -11  -2   1 105.773 3.43677  11
  11  -2  -1 103.004 3.18837  20
  11  -2  -1 104.723 3.47973  24
 -11  -2   1 108.203 4.58963   4
  11  -2  -1 111.978 5.33525   1
 -11  -2   1 108.335 3.84072  15
  11  -2  -1 108.299 3.95285  13
  11  -2  -1 109.381 3.80995  15
 -11  -2   1 103.922 4.92605   1
  11  -2  -1 103.575 3.17088  19
  11  -2  -1 110.640 4.87146   3
 -11  -2   1 103.497 3.35931  23
 -11  -2   1 104.927 3.88715  16
 -11  -2   1 104.088 3.75488  21
  11  -2  -1 105.676 4.31078   2
 -11  -2   1 108.134 4.66394   3
  11   2  -1 109.091 4.62601   4
  11   2  -1 107.040 3.84547  15
  11   2  -1 107.146 3.93720  13
 -11   2   1 106.292 3.81983  21
 -11   2   1 107.384 4.98217   1
 -11   2   1 101.678 4.40615   4
  11   2  -1 106.019 3.42677  24
  11   2  -1 110.386 4.58113   4
 -11   2   1 103.225 4.58214   3
  11   2  -1 111.685 4.85960   3
  11   2  -1 100.449 3.35679  20
  11   2  -1 105.989 3.38171  18
 -11   2   1 104.018 3.50532  23
  11   2  -1 103.046 5.11154   1
 -11   2   1 98.8338 3.90641  16
 -11   2   1 106.718 3.48522  11
 -11   2   1 108.401 3.33969  27
 -11   2   1 98.4886 3.87350  15
  11   2  -1 110.602 3.83034  21
 -11   2   1 104.879 4.69861   4
  10  -2  -1 0.63906 0.33838  20
 -10  -2   1 0.22727 0.41760  21
  10  -2  -1 0.83892 0.46808  21
 -10  -2   1 0.09179 0.52729   4
 -10  -2   1 3.48665 7.32170   9
  10  -2  -1 -0.3538 0.44000  15
 -10  -2   1 0.14151 0.56810   1
  10  -2  -1 -0.2806 0.55198   4
 -10  -2   1 8.66431 6.53324  10
  10  -2  -1 1.07935 0.62902  13
 -10  -2   1 0.59052 0.61709   4
  10  -2  -1 -5.6398 6.74882  10
 -10  -2   1 -0.2101 0.47197  16
 -10  -2   1 0.50475 0.29213  11
  10  -2  -1 -0.3160 0.61055   3
  10  -2  -1 -0.5285 0.52405   2
[truncated: 10,379,230 more chars]
