# Supplementary material for: Crystal structure and Hirshfeld surface analysis of lithium chloride and lithium bromide with dimethyl ether ligands
Source: Acta Crystallogr E Crystallogr Commun. 2025 Oct 31;81(Pt 11):1086–93. doi: 10.1107/S2056989025009119 (PMC12589833; doi:10.1107/S2056989025009119)
Supplement: Supplementary file 2 [file e-81-01086-mo_b3199_0msup2.hkl]

data_mo_b3199_0m                                                                
_shelx_title ' mo_b3199_0m_a.res in P2(1)/n'                                    
_shelx_refln_list_code          4                                               
_shelx_F_calc_maximum      499.02                                               
_exptl_crystal_F_000      1152.00                                               
_reflns_d_resolution_high  0.6977                                               
                                                                                
loop_                                                                           
 _space_group_symop_operation_xyz                                               
 'x, y, z'                                                                      
 '-x+1/2, y+1/2, -z+1/2'                                                        
 '-x, -y, -z'                                                                   
 'x-1/2, -y-1/2, z-1/2'                                                         
                                                                                
_cell_length_a    15.1778                                                       
_cell_length_b    11.4091                                                       
_cell_length_c    19.2725                                                       
_cell_angle_alpha  90.000                                                       
_cell_angle_beta  109.554                                                       
_cell_angle_gamma  90.000                                                       
                                                                                
_shelx_F_squared_multiplier     1.000                                           
                                                                                
loop_                                                                           
 _refln_index_h                                                                 
 _refln_index_k                                                                 
 _refln_index_l                                                                 
 _refln_F_squared_calc                                                          
 _refln_F_squared_meas                                                          
 _refln_F_squared_sigma                                                         
 _refln_observed_status                                                         
   2   0   0          0.18          1.22         1.50 o                         
   4   0   0          4.67          6.96         3.97 o                         
   6   0   0          1.97          4.75         7.07 o                         
   8   0   0      43709.82      41733.70       230.14 o                         
  10   0   0          0.01         26.41        63.26 o                         
  12   0   0          1.23          6.07         2.68 o                         
  14   0   0          1.79          1.35         3.07 o                         
  16   0   0       8182.99       8017.68        60.01 o                         
  18   0   0          0.03          5.01         5.08 o                         
  20   0   0          1.06          9.69         6.86 o                         
   1   1   0        331.07        309.42         2.86 o                         
   2   1   0          0.49          0.85         0.77 o                         
   3   1   0          8.19          5.85         1.74 o                         
   4   1   0     194795.94     200676.20      1330.86 o                         
   5   1   0          5.83          3.18         3.92 o                         
   6   1   0          0.07          3.51         3.73 o                         
   7   1   0          0.42          1.64         5.15 o                         
   8   1   0          0.50          2.54         3.35 o                         
   9   1   0        622.62        639.44         7.57 o                         
  10   1   0          1.33          3.93         2.92 o                         
  11   1   0          1.06          0.91         1.65 o                         
  12   1   0       9375.90       8949.83        40.53 o                         
  13   1   0          2.18          8.11         1.97 o                         
  14   1   0          3.12          1.33         2.28 o                         
  15   1   0        105.87        113.12         3.97 o                         
  16   1   0          2.01          0.59         2.89 o                         
  17   1   0        444.58        459.42         7.33 o                         
  18   1   0          4.09          7.17         3.66 o                         
  19   1   0          0.36         -4.52         4.52 o                         
  20   1   0        157.66        140.88         6.67 o                         
   0   2   0      56233.00      55344.25       683.21 o                         
   1   2   0          1.05          0.54         1.08 o                         
   2   2   0          4.20          2.87         1.08 o                         
   3   2   0        504.33        478.79         3.79 o                         
   4   2   0          0.19         17.01        14.97 o                         
   5   2   0        419.55        444.93         8.14 o                         
   6   2   0          3.53          6.55         3.34 o                         
   7   2   0          5.52          8.02         4.32 o                         
   8   2   0       2825.61       2777.24        16.68 o                         
   9   2   0          3.06          3.90         4.05 o                         
  10   2   0          1.48          2.63         6.44 o                         
  11   2   0        145.63        163.96         3.56 o                         
  12   2   0          0.05          3.04         1.91 o                         
  13   2   0         87.14        109.63         3.44 o                         
  14   2   0         25.75         28.25         2.66 o                         
  15   2   0          0.23         -2.54         2.54 o                         
  16   2   0         14.63         14.90         3.02 o                         
  17   2   0          1.78         -2.64         3.34 o                         
  18   2   0          0.55          0.28         3.81 o                         
  19   2   0        123.35        136.22         6.25 o                         
  20   2   0          0.05         -5.43         5.43 o                         
   1   3   0       1522.05       1467.44         9.43 o                         
   2   3   0          4.41          3.57         1.44 o                         
   3   3   0          1.36          2.33         1.85 o                         
   4   3   0      36401.66      36015.92       142.91 o                         
   5   3   0          0.22          2.74         2.04 o                         
   6   3   0         78.55         81.93         3.46 o                         
   7   3   0         20.62         17.11         3.85 o                         
   8   3   0          0.12          1.35         3.24 o                         
   9   3   0        800.46        767.87         8.24 o                         
  10   3   0         61.28         66.75         7.85 o                         
  11   3   0          0.06          1.76         1.82 o                         
  12   3   0       4530.79       4549.91        23.49 o                         
  13   3   0          0.37         -0.13         2.13 o                         
  14   3   0         10.03         12.56         2.62 o                         
  15   3   0        196.83        210.80         5.01 o                         
  16   3   0          0.00          0.46         2.92 o                         
  17   3   0         15.00         12.50         3.50 o                         
  18   3   0          5.97         13.52         3.80 o                         
  19   3   0          0.32          4.35         4.42 o                         
  20   3   0        860.28        812.32        15.52 o                         
   0   4   0      22824.76      21813.65       159.12 o                         
   1   4   0          0.25         -1.06         1.06 o                         
   2   4   0        202.06        212.80         3.41 o                         
   3   4   0         46.21         59.22         3.91 o                         
   4   4   0          0.25          2.26         2.34 o                         
   5   4   0         21.55         20.10         3.17 o                         
   6   4   0          0.69          3.53         3.12 o                         
   7   4   0          1.56          2.75         3.66 o                         
   8   4   0      18091.05      17885.32        70.75 o                         
   9   4   0          1.90          1.12         5.40 o                         
  10   4   0         42.74         46.32         2.46 o                         
  11   4   0        308.91        332.03         4.71 o                         
  12   4   0          0.05          0.02         2.06 o                         
  13   4   0       1624.93       1621.72        11.51 o                         
  14   4   0          5.40          2.62         2.76 o                         
  15   4   0          0.07         -2.62         2.62 o                         
  16   4   0        164.73        175.70         5.34 o                         
  17   4   0          0.00         -3.12         3.12 o                         
  18   4   0         46.24         46.42         4.68 o                         
  19   4   0         32.41         30.05         4.56 o                         
   1   5   0       2895.39       3007.29        19.63 o                         
   2   5   0        283.77        294.40         3.41 o                         
   3   5   0          0.62          0.08         1.44 o                         
   4   5   0        350.28        430.72         3.77 o                         
   5   5   0          0.02         -0.02         2.17 o                         
   6   5   0         34.84         46.78         3.44 o                         
   7   5   0       4835.96       4936.83        22.32 o                         
   8   5   0          0.10          5.34         4.70 o                         
   9   5   0          0.44         -0.67         6.31 o                         
  10   5   0          0.48         -0.12         1.95 o                         
  11   5   0          3.53          3.58         2.12 o                         
  12   5   0        166.98        186.07         4.69 o                         
  13   5   0          0.16          3.00         2.42 o                         
  14   5   0          1.50          1.73         2.67 o                         
  15   5   0        520.58        540.40         7.44 o                         
  16   5   0          0.18          0.39         3.11 o                         
  17   5   0         36.39         32.34         5.01 o                         
  18   5   0         41.68         34.00         4.51 o                         
  19   5   0          0.39         -4.64         4.64 o                         
   0   6   0      19555.05      20682.59       154.35 o                         
   1   6   0         20.93        121.68        39.95 o                         
   2   6   0         61.19         50.53         2.96 o                         
   3   6   0       5597.19       5252.18        28.36 o                         
   4   6   0          2.35          3.02         3.55 o                         
   5   6   0      11305.19      11666.46        47.43 o                         
   6   6   0        376.29        405.19         7.05 o                         
   7   6   0          4.31          4.66         2.75 o                         
   8   6   0       1141.60       1055.09        10.43 o                         
   9   6   0          0.51          0.12         1.70 o                         
  10   6   0        347.50        328.95         4.88 o                         
  11   6   0       3053.51       3137.45        18.56 o                         
  12   6   0          0.03         -2.40         2.40 o                         
  13   6   0        156.13        152.05         5.09 o                         
  14   6   0         39.31         39.14         3.48 o                         
  15   6   0          0.03         -2.47         3.14 o                         
  16   6   0       1825.78       1803.29        15.52 o                         
  17   6   0          0.01         -3.68         3.92 o                         
  18   6   0         26.33         35.62         5.07 o                         
  19   6   0        331.25        331.21        12.84 o                         
   1   7   0       5050.91       5098.28        27.70 o                         
   2   7   0        542.45        562.26         5.52 o                         
   3   7   0          5.17          7.38         2.90 o                         
   4   7   0       4915.65       4812.79        23.66 o                         
   5   7   0          0.00          0.92         2.26 o                         
   6   7   0        145.07        134.13         4.96 o                         
   7   7   0       1936.16       1927.04        11.19 o                         
   8   7   0          0.30         -0.93         1.59 o                         
   9   7   0       2215.56       2148.50        13.13 o                         
  10   7   0         12.06          7.94         2.20 o                         
  11   7   0          0.23          3.88         2.54 o                         
  12   7   0       1042.35       1033.26         9.79 o                         
  13   7   0          0.04         -1.27         2.69 o                         
  14   7   0        416.76        421.30         8.12 o                         
  15   7   0          0.93         -2.35         3.23 o                         
  16   7   0          0.06          2.35         4.00 o                         
  17   7   0        678.12        667.87        11.01 o                         
  18   7   0         23.66         23.52         5.04 o                         
   0   8   0       1385.82       1427.05        27.70 o                         
   1   8   0          8.34         13.19         5.88 o                         
   2   8   0        187.42        181.44         5.70 o                         
   3   8   0        954.24        982.04         8.51 o                         
   4   8   0          0.20          0.98         2.81 o                         
   5   8   0        956.53        962.30         6.75 o                         
   6   8   0         34.35         43.50         2.09 o                         
   7   8   0         14.50          9.44         1.82 o                         
   8   8   0        189.89        192.45         3.52 o                         
   9   8   0         22.67         26.49         2.41 o                         
  10   8   0        190.42        176.70         4.63 o                         
  11   8   0        726.74        768.83         7.69 o                         
  12   8   0          0.11         -0.09         2.84 o                         
  13   8   0          7.06         10.40         3.18 o                         
  14   8   0        135.64        140.99         5.18 o                         
  15   8   0          6.87          7.16         3.82 o                         
  16   8   0          0.06          1.09         3.97 o                         
  17   8   0          7.69          1.71         4.89 o                         
   1   9   0       2221.49       2255.60        15.27 o                         
   2   9   0        347.53        347.98         4.13 o                         
   3   9   0         65.34         65.36         2.22 o                         
   4   9   0        727.07        744.18         5.55 o                         
   5   9   0        165.34        166.71         3.28 o                         
   6   9   0        660.73        617.01         5.39 o                         
   7   9   0       3189.03       3191.28        17.25 o                         
   8   9   0          1.17          2.43         2.09 o                         
   9   9   0        657.88        684.46         7.05 o                         
  10   9   0        881.43        894.52         8.94 o                         
  11   9   0         13.99         16.53         2.95 o                         
  12   9   0        487.19        489.81         7.65 o                         
  13   9   0         29.42         31.55         3.60 o                         
  14   9   0         19.97         16.55         3.82 o                         
  15   9   0       2492.83       2540.34        22.94 o                         
  16   9   0          0.03         -0.59         4.52 o                         
  17   9   0          2.76          2.07         4.74 o                         
   0  10   0        287.61        304.66         6.73 o                         
   1  10   0        120.47        118.38         3.83 o                         
   2  10   0       1066.11       1048.35         8.79 o                         
   3  10   0       2811.67       2814.52        16.22 o                         
   4  10   0          1.79         26.00         2.16 o                         
   5  10   0        239.81        258.38         3.58 o                         
   6  10   0        164.45        191.32         3.52 o                         
   7  10   0        108.40        110.63         3.31 o                         
   8  10   0        507.77        498.63         6.24 o                         
   9  10   0         90.02         80.61         3.81 o                         
  10  10   0        194.37        190.99         5.20 o                         
  11  10   0       1137.66       1202.51        12.64 o                         
  12  10   0          3.66         10.49         3.48 o                         
  13  10   0        433.11        446.00         9.28 o                         
  14  10   0        182.73        206.19         7.57 o                         
  15  10   0          0.05          2.47         4.63 o                         
  16  10   0         48.26         45.73         5.76 o                         
   1  11   0        162.39        170.49         4.24 o                         
   2  11   0        173.89        177.29         4.37 o                         
   3  11   0          1.64          2.44         2.25 o                         
   4  11   0          1.23         11.84         2.24 o                         
   5  11   0         47.34         40.11         2.57 o                         
   6  11   0         68.62         65.87         2.85 o                         
   7  11   0        102.81        118.41         3.79 o                         
   8  11   0         10.39          2.24         2.54 o                         
   9  11   0         34.01         26.20         3.21 o                         
  10  11   0         25.01         24.45         3.62 o                         
  11  11   0          7.16          1.70         4.15 o                         
  12  11   0          0.35          7.79         4.54 o                         
  13  11   0          2.42         -4.20         4.20 o                         
  14  11   0         16.56         21.53         5.06 o                         
  15  11   0         23.17         15.74         5.93 o                         
   0  12   0         32.21         67.41         5.31 o                         
   1  12   0         73.68         77.89         3.55 o                         
   2  12   0        334.70        334.05         6.36 o                         
   3  12   0       1490.25       1534.91        12.39 o                         
   4  12   0          1.10         -0.34         2.48 o                         
   5  12   0       2317.32       2348.27        15.24 o                         
   6  12   0        733.86        733.37         8.72 o                         
   7  12   0          3.77         -0.58         2.77 o                         
   8  12   0         48.57         40.46         3.32 o                         
   9  12   0         19.73         16.49         3.58 o                         
  10  12   0        445.12        466.50         8.68 o                         
  11  12   0        918.36        926.36        13.18 o                         
  12  12   0          2.56          1.57         5.25 o                         
  13  12   0        288.86        277.64         8.90 o                         
   1  13   0       1412.16       1444.94        13.32 o                         
   2  13   0        882.97        877.00         9.57 o                         
   3  13   0        128.07        123.69         5.38 o                         
   4  13   0         38.86         53.38         3.73 o                         
   5  13   0         17.70         14.89         3.59 o                         
   6  13   0        371.54        389.76         6.48 o                         
   7  13   0       1050.15       1071.94        11.00 o                         
   8  13   0          0.15         21.85         4.03 o                         
   9  13   0        525.82        531.15        10.37 o                         
  10  13   0          1.36          2.38         4.05 o                         
  11  13   0         19.04         27.46         4.84 o                         
  12  13   0          0.02          7.72         4.66 o                         
   0  14   0         13.89         12.16         5.21 o                         
   1  14   0          3.63          2.57         3.45 o                         
   2  14   0         19.52         11.23         4.16 o                         
   3  14   0          1.09         -1.37         3.78 o                         
   4  14   0          4.93          3.20         3.49 o                         
   5  14   0         42.40         39.54         4.82 o                         
   6  14   0          7.77          2.29         4.17 o                         
   7  14   0         23.17         13.47         4.03 o                         
   8  14   0         60.16         60.40         5.30 o                         
   9  14   0          3.39         -4.02         4.02 o                         
  10  14   0        124.50        115.45         8.40 o                         
   1  15   0        299.41        288.72        11.57 o                         
   2  15   0        304.12        304.56        10.52 o                         
   3  15   0         95.73         73.75         7.67 o                         
   4  15   0        140.62        142.17         9.79 o                         
   5  15   0        193.73        183.15         8.21 o                         
   6  15   0        380.35        372.65        16.29 o                         
   7  15   0        237.09        237.32        11.02 o                         
   8  15   0          6.26         -0.22         5.56 o                         
   0  16   0         19.10         17.32         8.54 o                         
   1  16   0        131.30        100.84         6.93 o                         
   2  16   0        586.55        564.01        13.30 o                         
   3  16   0        243.72        235.10         9.35 o                         
   4  16   0          0.37          8.52        13.19 o                         
 -19   0   1         32.99         21.48         6.08 o                         
 -17   0   1          0.75          5.61         4.82 o                         
 -15   0   1          0.03         -3.71         3.71 o                         
 -13   0   1          1.28          6.13         3.15 o                         
 -11   0   1       2757.73       2908.07        23.58 o                         
  -9   0   1          0.78          1.47         6.45 o                         
  -7   0   1          6.24         12.64        10.75 o                         
  -5   0   1          0.37          4.15         3.49 o                         
   1   0   1          0.08          1.08         1.41 o                         
   3   0   1          2.56          6.89         2.40 o                         
   5   0   1     122855.93     125615.08      1237.75 o                         
   7   0   1         11.78         13.24         4.94 o                         
   9   0   1          3.98          4.31         8.10 o                         
  11   0   1          0.00          4.60         2.70 o                         
  13   0   1      10841.01      10505.78        67.59 o                         
  15   0   1         10.35         15.92         3.86 o                         
  17   0   1          2.89          2.67         5.63 o                         
  19   0   1          0.50         -5.54         5.54 o                         
 -20   1   1         57.36         41.44         5.23 o                         
 -19   1   1          0.23         -4.04         4.04 o                         
 -18   1   1        135.73        141.50         5.69 o                         
 -17   1   1          0.45          2.67         3.26 o                         
 -16   1   1          0.00          1.61         2.80 o                         
 -15   1   1       1055.34        999.92         8.85 o                         
 -14   1   1          0.01         -2.19         2.19 o                         
 -13   1   1          0.00         -1.94         1.95 o                         
 -12   1   1        514.89        489.82         5.28 o                         
 -11   1   1          0.01        184.74        52.89 o                         
 -10   1   1        417.38        408.44         8.91 o                         
  -9   1   1          5.15        168.89        38.52 o                         
  -8   1   1          0.06          2.01         4.24 o                         
  -7   1   1       3699.13       4218.66        20.90 o                         
  -6   1   1          2.08          3.67         3.67 o                         
  -5   1   1          0.04          6.32         5.16 o                         
  -4   1   1       3719.92       3683.92        18.09 o                         
  -3   1   1          1.18          1.42         1.29 o                         
  -2   1   1         26.68         43.22         1.47 o                         
  -1   1   1          0.23          0.71         0.66 o                         
   0   1   1          0.11          0.37         0.69 o                         
   1   1   1      16387.60      16846.80       104.63 o                         
   2   1   1          0.93          1.47         0.91 o                         
   3   1   1          0.10         -1.75         2.01 o                         
   4   1   1        480.90        461.49         6.58 o                         
   5   1   1          0.11          5.16         4.04 o                         
   6   1   1        191.34        179.77         5.15 o                         
   7   1   1          0.70          3.47         3.95 o                         
   8   1   1          3.53          3.77         5.07 o                         
   9   1   1      12621.76      12649.01        53.06 o                         
  10   1   1          5.33          4.99         6.03 o                         
  11   1   1          1.36          3.74         1.74 o                         
  12   1   1         52.57         67.37         2.82 o                         
  13   1   1          0.34          3.63         2.17 o                         
  14   1   1        185.36        186.90         4.09 o                         
  15   1   1          0.21         -2.52         2.52 o                         
  16   1   1          0.72          6.30         2.95 o                         
  17   1   1       4449.66       4310.15        27.69 o                         
  18   1   1          1.96         11.28         3.88 o                         
  19   1   1          0.29         -0.04         4.91 o                         
  20   1   1         50.68         41.06         5.33 o                         
 -20   2   1          0.02         -4.29         4.29 o                         
 -19   2   1       1239.48       1252.02        14.88 o                         
 -18   2   1          0.15         -4.66         4.66 o                         
 -17   2   1          0.66         -1.52         3.06 o                         
 -16   2   1        149.47        157.92         5.03 o                         
 -15   2   1          1.79          4.86         2.56 o                         
 -14   2   1       1136.62       1118.95         9.01 o                         
 -13   2   1          7.56         10.20         2.21 o                         
 -12   2   1          0.03          4.09         1.99 o                         
 -11   2   1       2613.41       2561.69        14.63 o                         
 -10   2   1          1.25          2.90         5.30 o                         
  -9   2   1         19.13         24.78         4.49 o                         
  -8   2   1         62.65         77.95         6.07 o                         
  -7   2   1          0.17          2.68         3.62 o                         
  -6   2   1        808.49        859.44         9.29 o                         
  -5   2   1          2.11          1.13         2.75 o                         
  -4   2   1          2.13          6.93         2.29 o                         
  -3   2   1      21130.25      20718.17        80.16 o                         
  -2   2   1          0.18          2.07         1.16 o                         
  -1   2   1          9.97         10.13         1.08 o                         
   0   2   1       2626.51       2476.95        12.79 o                         
   1   2   1          0.54          1.49         1.13 o                         
   2   2   1       1000.54        975.32         6.14 o                         
   3   2   1         10.60         14.65         1.63 o                         
   4   2   1          1.35          1.06         2.52 o                         
   5   2   1       1433.45       1608.94        13.99 o                         
   6   2   1          3.59          8.90         4.06 o                         
   7   2   1          3.38         12.73         4.23 o                         
   8   2   1       1031.27       1003.17         7.67 o                         
   9   2   1          0.01          0.88         6.31 o                         
  10   2   1        106.70        113.56         5.64 o                         
  11   2   1          0.33         -0.30         1.80 o                         
  12   2   1          0.32          0.91         2.02 o                         
  13   2   1       1148.00       1073.38         8.91 o                         
  14   2   1          4.15          2.13         2.32 o                         
  15   2   1         15.70         10.53         2.78 o                         
  16   2   1        144.23        150.02         4.80 o                         
  17   2   1          0.02         -1.97         3.57 o                         
  18   2   1          0.19         -0.77         4.35 o                         
  19   2   1          0.12          0.23         4.53 o                         
  20   2   1          0.45         -6.04         6.04 o                         
 -20   3   1         84.45         84.10         6.23 o                         
 -19   3   1          0.61          1.03         4.37 o                         
 -18   3   1        391.86        390.22         9.04 o                         
 -17   3   1          7.39          1.65         3.20 o                         
 -16   3   1          0.69         -0.38         2.94 o                         
 -15   3   1       6018.46       5973.41        31.14 o                         
 -14   3   1          0.41          2.33         2.38 o                         
 -13   3   1          2.96          4.40         2.20 o                         
 -12   3   1        146.43        163.76         4.01 o                         
 -11   3   1          1.01          1.13         1.81 o                         
 -10   3   1       3307.64       3354.67        17.60 o                         
  -9   3   1          7.96          6.50         5.34 o                         
  -8   3   1          0.01          1.36         4.54 o                         
  -7   3   1       4070.69       3724.02        18.31 o                         
  -6   3   1          1.40          1.45         2.40 o                         
  -5   3   1        151.15        157.47         3.10 o                         
  -4   3   1       2147.06       2112.75        10.78 o                         
  -3   3   1          2.56         10.42         2.14 o                         
  -2   3   1        946.84        976.27         6.99 o                         
  -1   3   1         69.52         63.19         2.76 o                         
   0   3   1          0.79          6.00         9.98 o                         
   1   3   1      20723.50      20764.14       113.31 o                         
   2   3   1          0.01          2.64         1.89 o                         
   3   3   1          4.41          5.01         1.94 o                         
   4   3   1       3867.47       3787.64        18.14 o                         
   5   3   1          0.74          1.74         2.86 o                         
   6   3   1       2481.45       2399.54        12.60 o                         
   7   3   1          6.68          6.57         2.77 o                         
   8   3   1          0.01          6.66         4.03 o                         
   9   3   1       9448.88       9052.99        39.57 o                         
  10   3   1          1.70          2.03         5.15 o                         
  11   3   1          1.51          1.33         1.98 o                         
  12   3   1        568.68        572.56         6.30 o                         
  13   3   1          0.84          4.46         2.33 o                         
  14   3   1        283.03        288.62         5.94 o                         
  15   3   1          2.06         -2.75         2.75 o                         
  16   3   1          0.06          0.75         2.94 o                         
  17   3   1       1135.92       1095.08        11.38 o                         
  18   3   1          1.25         -3.95         3.95 o                         
  19   3   1          3.87          5.82         4.51 o                         
 -20   4   1          0.64          1.04         5.04 o                         
 -19   4   1        257.20        274.21         8.82 o                         
 -18   4   1          0.36         -2.31         3.62 o                         
 -17   4   1          1.22          2.54         3.24 o                         
 -16   4   1        115.07        127.65         4.89 o                         
 -15   4   1          0.17         -0.21         2.55 o                         
 -14   4   1        556.97        584.78         6.86 o                         
 -13   4   1         61.10         68.61         3.16 o                         
 -12   4   1          0.00         -1.85         1.85 o                         
 -11   4   1        121.72        138.64         3.50 o                         
 -10   4   1          0.01          1.58         5.34 o                         
  -9   4   1          9.70         12.11         4.30 o                         
  -8   4   1       3536.41       3477.78        17.80 o                         
  -7   4   1          2.56          1.46         3.56 o                         
  -6   4   1        180.03        188.12         5.03 o                         
  -5   4   1          1.40          3.62         2.33 o                         
  -4   4   1          0.88          0.53         1.91 o                         
  -3   4   1       1685.00       1620.76        10.15 o                         
  -2   4   1          0.00          1.87         2.12 o                         
  -1   4   1          4.94         55.63        59.40 o                         
   0   4   1       4176.97       3916.59        26.05 o                         
   1   4   1          1.97          2.83         1.96 o                         
   2   4   1       3725.72       3836.55        19.73 o                         
   3   4   1          0.46          1.71         1.81 o                         
   4   4   1          0.53          0.97         2.94 o                         
   5   4   1         10.48         61.67         4.16 o                         
   6   4   1          1.57          5.05         3.05 o                         
   7   4   1        177.52        180.96         7.07 o                         
   8   4   1       2447.92       2498.58        14.62 o                         
   9   4   1          0.34          0.82         5.25 o                         
  10   4   1        290.51        322.15         4.49 o                         
  11   4   1         85.41        100.98         3.36 o                         
  12   4   1          0.04          2.38         2.12 o                         
  13   4   1       4607.28       4488.09        24.16 o                         
  14   4   1          0.01          1.41         2.66 o                         
  15   4   1         10.29          5.03         2.85 o                         
  16   4   1         21.14         16.75         3.58 o                         
  17   4   1          0.01         -0.98         3.37 o                         
  18   4   1        417.57        414.47         8.61 o                         
  19   4   1         16.34         21.05         4.99 o                         
 -19   5   1          0.23         -0.20         4.57 o                         
 -18   5   1        187.86        190.67         7.06 o                         
 -17   5   1          8.34          6.17         3.50 o                         
 -16   5   1          0.49          6.71         3.11 o                         
 -15   5   1        415.95        427.04         7.01 o                         
 -14   5   1          0.38          1.38         2.56 o                         
 -13   5   1         84.67         99.23         3.72 o                         
 -12   5   1          0.57          2.44         2.23 o                         
 -11   5   1          0.86         -0.14         2.06 o                         
 -10   5   1         44.28         53.08         2.69 o                         
  -9   5   1          0.41          3.42         6.25 o                         
  -8   5   1          1.78          2.10         5.04 o                         
  -7   5   1      11300.77      11514.86        47.23 o                         
  -6   5   1          0.56          8.82         4.69 o                         
  -5   5   1          1.82          8.57         3.10 o                         
  -4   5   1        832.36        922.13         5.50 o                         
  -3   5   1          3.41         -1.32         2.53 o                         
  -2   5   1       4802.04       4838.82        22.87 o                         
  -1   5   1        188.97        190.68         3.84 o                         
   0   5   1          0.17         36.03        27.33 o                         
   1   5   1      11838.75      12274.42        61.68 o                         
   2   5   1          6.23          8.57         2.50 o                         
   3   5   1         35.72         45.47         2.74 o                         
   4   5   1        108.37        142.83         4.29 o                         
   5   5   1          5.48          3.10         3.76 o                         
   6   5   1         56.06         76.22         4.56 o                         
   7   5   1        415.37        407.14         6.80 o                         
   8   5   1          0.15          1.97         5.96 o                         
   9   5   1        927.49        880.84         7.15 o                         
  10   5   1          0.00          4.25         1.98 o                         
  11   5   1        100.63        110.58         3.52 o                         
  12   5   1        227.13        231.73         4.72 o                         
  13   5   1          0.11          1.56         2.48 o                         
  14   5   1         73.78         82.78         3.96 o                         
  15   5   1         58.00         64.13         3.88 o                         
  16   5   1          0.34         -1.18         3.54 o                         
  17   5   1        108.86        117.20         5.76 o                         
  18   5   1          1.08         -4.34         4.34 o                         
  19   5   1         15.19          7.80         4.57 o                         
 -19   6   1        843.69        824.57        13.34 o                         
 -18   6   1          0.04         -2.58         4.05 o                         
 -17   6   1         12.19         15.27         4.15 o                         
 -16   6   1        783.44        789.89         9.70 o                         
 -15   6   1          0.39         -0.18         3.02 o                         
 -14   6   1        323.16        327.13         6.30 o                         
 -13   6   1          1.13         -0.04         2.60 o                         
 -12   6   1          1.39          1.26         2.31 o                         
 -11   6   1       7037.04       7066.64        35.74 o                         
 -10   6   1          7.22          9.06         2.09 o                         
  -9   6   1        124.14        115.96         3.69 o                         
  -8   6   1         75.23         69.80         5.39 o                         
  -7   6   1          0.14         -0.48         3.58 o                         
  -6   6   1       4887.00       4969.61        22.64 o                         
  -5   6   1       1282.45       1271.60         8.72 o                         
  -4   6   1          0.25          4.69         2.46 o                         
  -3   6   1      15795.10      14860.40        60.61 o                         
  -2   6   1          0.08         -1.69         4.74 o                         
  -1   6   1        527.79        494.26         7.22 o                         
   0   6   1       6928.55       7382.46        38.56 o                         
   1   6   1          0.24          1.58         4.47 o                         
   2   6   1       1709.69       1459.64         9.16 o                         
   3   6   1        426.05        386.31         6.07 o                         
   4   6   1          7.52         10.08         2.41 o                         
   5   6   1      22602.55      23018.55        90.90 o                         
   6   6   1          9.73         15.53         4.15 o                         
   7   6   1          6.83        153.20        44.42 o                         
   8   6   1        231.52        204.67         3.70 o                         
   9   6   1          1.19         -0.85         1.80 o                         
  10   6   1       3637.32       3535.39        19.87 o                         
  11   6   1        206.59        202.97         5.78 o                         
  12   6   1          0.18          1.46         2.56 o                         
  13   6   1       1132.84       1073.49        10.64 o                         
  14   6   1          0.60          2.34         2.90 o                         
  15   6   1         12.82         16.15         3.45 o                         
  16   6   1        819.53        795.38        10.62 o                         
  17   6   1          0.09         -2.03         3.94 o                         
  18   6   1        351.46        360.77        11.29 o                         
 -18   7   1        180.86        185.63         9.22 o                         
 -17   7   1         76.70         60.49         5.16 o                         
 -16   7   1          0.07         -3.01         3.64 o                         
 -15   7   1        283.74        305.90         9.11 o                         
 -14   7   1         23.47         22.76         3.35 o                         
 -13   7   1         13.35         17.31         2.91 o                         
 -12   7   1        981.95        951.51         9.02 o                         
 -11   7   1          0.32          0.38         2.31 o                         
 -10   7   1          0.21          4.62         2.06 o                         
  -9   7   1        379.89        380.28         4.70 o                         
  -8   7   1          4.08          4.51         1.65 o                         
  -7   7   1       4465.06       4406.17        20.09 o                         
  -6   7   1          6.16          7.52         2.75 o                         
  -5   7   1          3.09          7.40         3.37 o                         
  -4   7   1       2689.97       2629.01        15.04 o                         
  -3   7   1          0.20         -0.92         3.31 o                         
  -2   7   1       4956.48       5048.52        28.67 o                         
  -1   7   1        716.36        718.38         8.33 o                         
   0   7   1          2.87         -1.65         5.77 o                         
   1   7   1       6522.30       6600.16        32.46 o                         
   2   7   1          8.94          8.23         3.89 o                         
   3   7   1        334.40        354.83         6.02 o                         
   4   7   1       2860.35       2838.97        17.65 o                         
   5   7   1          0.11          3.30         2.92 o                         
   6   7   1        998.90        881.34         8.64 o                         
   7   7   1        108.31        126.23         2.98 o                         
   8   7   1         17.34         23.61         2.09 o                         
   9   7   1       2443.33       2342.59        14.15 o                         
  10   7   1          1.13          2.64         2.23 o                         
  11   7   1         11.98         11.70         2.45 o                         
  12   7   1        363.76        364.15         6.27 o                         
  13   7   1          0.02         -0.50         2.94 o                         
  14   7   1       1715.05       1727.08        15.05 o                         
  15   7   1         50.96         43.37         4.62 o                         
  16   7   1          1.65          3.10         3.99 o                         
  17   7   1        655.67        603.91        10.77 o                         
  18   7   1          1.36          3.83         4.54 o                         
 -18   8   1         12.66         10.95         4.77 o                         
 -17   8   1        174.62        181.70         9.51 o                         
 -16   8   1         27.14         29.27         4.54 o                         
 -15   8   1          0.22         -2.22         3.25 o                         
 -14   8   1        610.94        597.66         8.07 o                         
 -13   8   1          6.59          5.39         2.87 o                         
 -12   8   1          3.77          0.85         2.61 o                         
 -11   8   1        159.14        181.52         4.44 o                         
 -10   8   1         31.13         29.24         2.53 o                         
  -9   8   1        333.24        313.31         4.41 o                         
  -8   8   1        115.42        120.13         3.06 o                         
  -7   8   1          0.86          1.17         1.74 o                         
  -6   8   1        139.70        142.17         3.13 o                         
  -5   8   1        414.42        415.47         3.99 o                         
  -4   8   1         21.46         20.35         4.08 o                         
  -3   8   1        414.52        431.10         4.88 o                         
  -2   8   1         12.16         16.89         3.85 o                         
  -1   8   1        143.23        143.01         6.74 o                         
   0   8   1       4265.44       4319.85        25.51 o                         
   1   8   1          0.00          3.53         3.07 o                         
   2   8   1       1226.93       1263.03         8.61 o                         
   3   8   1        241.38        234.86         6.16 o                         
   4   8   1         12.69         10.39         4.17 o                         
   5   8   1         56.13         70.77         2.30 o                         
   6   8   1          3.11          5.19         1.64 o                         
   7   8   1        145.75        141.12         3.42 o                         
   8   8   1        248.22        230.49         3.97 o                         
   9   8   1          0.25          0.99         2.17 o                         
  10   8   1        176.59        180.35         4.53 o                         
  11   8   1        278.42        278.87         6.28 o                         
  12   8   1          0.01          1.20         2.84 o                         
  13   8   1         35.15         46.32         3.73 o                         
  14   8   1          8.67          4.10         3.39 o                         
  15   8   1         69.42         78.58         5.42 o                         
  16   8   1         15.40         23.75         4.58 o                         
  17   8   1          0.01         -4.61         4.94 o                         
 -17   9   1          1.42          0.04         4.98 o                         
 -16   9   1          5.19          7.81         4.65 o                         
 -15   9   1        799.36        813.31        11.35 o                         
 -14   9   1          2.35          1.85         3.29 o                         
 -13   9   1        425.36        448.77         7.25 o                         
 -12   9   1        422.56        427.80         6.60 o                         
 -11   9   1          0.77         -2.18         2.83 o                         
 -10   9   1       3922.53       3924.59        22.82 o                         
  -9   9   1         72.00         76.25         3.44 o                         
  -8   9   1         16.83         19.78         2.26 o                         
  -7   9   1       1619.37       1583.99        11.08 o                         
  -6   9   1         23.00         25.02         1.96 o                         
  -5   9   1       2157.31       2062.62        10.83 o                         
  -4   9   1         61.13         75.33         2.28 o                         
  -3   9   1          5.75          4.13         1.58 o                         
  -2   9   1       2387.89       2391.21        14.45 o                         
  -1   9   1        307.25        317.43         5.45 o                         
   0   9   1        327.46        330.09         4.59 o                         
   1   9   1       2141.34       2128.31        13.93 o                         
   2   9   1         19.87         22.56         1.79 o                         
   3   9   1        796.19        795.33         6.18 o                         
   4   9   1          1.30          2.46         1.67 o                         
   5   9   1          0.40          5.19         1.62 o                         
   6   9   1       3871.40       3720.45        18.73 o                         
   7   9   1        711.74        692.28         7.17 o                         
   8   9   1         59.50         61.02         2.82 o                         
   9   9   1        924.48        924.44         9.09 o                         
  10   9   1         52.94         67.18         3.36 o                         
  11   9   1        276.47        274.60         5.70 o                         
  12   9   1        292.04        295.37         6.51 o                         
  13   9   1          0.02          1.99         3.29 o                         
  14   9   1        387.83        384.53         7.87 o                         
  15   9   1        656.43        663.34        11.15 o                         
  16   9   1         13.66          5.75         4.66 o                         
 -16  10   1        172.34        187.13         8.03 o                         
 -15  10   1          1.27          5.01         4.58 o                         
 -14  10   1        827.36        814.16        12.09 o                         
 -13  10   1        129.28        128.34         5.79 o                         
 -12  10   1          6.58         10.76         3.62 o                         
 -11  10   1        356.35        375.73         7.44 o                         
 -10  10   1          5.30          8.43         3.04 o                         
  -9  10   1        786.13        742.27         8.30 o                         
  -8  10   1        652.72        616.71         6.55 o                         
  -7  10   1          5.98          8.78         2.11 o                         
  -6  10   1       1114.50       1149.62         7.45 o                         
  -5  10   1          8.53         13.07         1.93 o                         
  -4  10   1        122.90        117.45         3.34 o                         
  -3  10   1        830.94        858.17         7.15 o                         
  -2  10   1         72.67         83.30         3.16 o                         
  -1  10   1       1138.77       1114.88         9.23 o                         
   0  10   1       1218.66       1157.97         9.16 o                         
   1  10   1          2.41          3.45         2.25 o                         
   2  10   1       4046.31       3973.09        22.21 o                         
   3  10   1        732.96        735.50         6.14 o                         
   4  10   1        370.10        374.10         4.42 o                         
   5  10   1        599.64        590.72         5.58 o                         
   6  10   1          2.84          5.93         2.02 o                         
   7  10   1       1090.55       1105.16         8.38 o                         
   8  10   1        162.98        158.50         4.01 o                         
   9  10   1          0.86          6.59         2.71 o                         
  10  10   1        797.40        779.27         9.18 o                         
  11  10   1        196.55        221.42         6.60 o                         
  12  10   1        155.43        172.52         5.78 o                         
  13  10   1        256.92        264.55         7.37 o                         
  14  10   1         17.26         21.23         4.55 o                         
  15  10   1         13.97         14.34         4.70 o                         
 -15  11   1          3.44          3.20         4.65 o                         
 -14  11   1          4.32          5.92         4.64 o                         
 -13  11   1         22.15         33.92         4.87 o                         
 -12  11   1        133.42        143.80         6.60 o                         
 -11  11   1          0.76         -3.56         3.56 o                         
 -10  11   1         63.84         57.76         4.02 o                         
  -9  11   1         12.78          5.51         2.94 o                         
  -8  11   1         17.92         14.95         2.77 o                         
  -7  11   1          5.98         10.29         2.41 o                         
  -6  11   1          6.93          5.14         2.10 o                         
  -5  11   1        195.83        193.47         3.93 o                         
  -4  11   1       1014.47       1009.37         8.13 o                         
  -3  11   1          7.25         10.09         2.47 o                         
  -2  11   1        203.35        221.88         4.51 o                         
  -1  11   1         90.48         94.14         3.95 o                         
   0  11   1        205.50        203.92         5.16 o                         
   1  11   1          0.33          2.22         2.39 o                         
   2  11   1         46.70         44.93         2.76 o                         
   3  11   1          7.73          8.80         2.28 o                         
   4  11   1       1638.05       1611.98        10.91 o                         
   5  11   1          0.29          5.18         2.06 o                         
   6  11   1         96.83         88.94         3.58 o                         
   7  11   1        119.64        113.46         3.83 o                         
   8  11   1         91.89         89.75         3.93 o                         
   9  11   1          7.57          4.16         2.99 o                         
  10  11   1          1.64          1.31         3.28 o                         
  11  11   1         43.75         35.20         4.26 o                         
  12  11   1        491.23        494.64        10.85 o                         
  13  11   1          0.09          0.04         5.58 o                         
  14  11   1          0.31          0.54         4.71 o                         
 -14  12   1        153.06        160.72         8.27 o                         
 -13  12   1        114.52        118.84         6.39 o                         
 -12  12   1         15.46         22.88         4.52 o                         
 -11  12   1         42.45         59.67         5.28 o                         
 -10  12   1         61.58         57.56         4.75 o                         
  -9  12   1        248.29        245.68         6.76 o                         
  -8  12   1        934.59        939.47        10.37 o                         
  -7  12   1          1.10          1.48         2.74 o                         
  -6  12   1       1515.75       1525.44        11.52 o                         
  -5  12   1       1304.07       1325.53        10.10 o                         
  -4  12   1         56.08         65.81         3.28 o                         
  -3  12   1        132.75        141.80         4.46 o                         
  -2  12   1         43.07         48.91         3.48 o                         
  -1  12   1        589.25        606.04         7.30 o                         
   0  12   1       4447.73       4575.97        30.42 o                         
   1  12   1          0.27          3.75         2.63 o                         
   2  12   1        882.32        909.61         8.96 o                         
   3  12   1        642.15        645.40         7.44 o                         
   4  12   1          2.01          8.81         2.53 o                         
   5  12   1         23.24         39.77         2.98 o                         
   6  12   1        124.57        114.11         3.98 o                         
   7  12   1         78.71         72.52         3.78 o                         
   8  12   1        968.06        981.33        10.50 o                         
   9  12   1          1.76         -0.89         3.91 o                         
  10  12   1        982.28        994.44        13.59 o                         
  11  12   1        579.62        560.84        10.02 o                         
  12  12   1          7.04         -1.66         4.29 o                         
  13  12   1         20.65         24.57         5.34 o                         
 -12  13   1        572.13        566.61        12.28 o                         
 -11  13   1          4.61          1.76         4.46 o                         
 -10  13   1        101.17        110.10         7.29 o                         
  -9  13   1        342.77        326.21         8.21 o                         
  -8  13   1        103.92         99.63         5.17 o                         
  -7  13   1          4.06          9.89         3.43 o                         
  -6  13   1         54.96         57.86         3.94 o                         
  -5  13   1        183.14        189.20         5.14 o                         
  -4  13   1        892.80        910.29         9.80 o                         
  -3  13   1          1.01          5.79         3.08 o                         
  -2  13   1       1361.09       1346.65        16.23 o                         
  -1  13   1        826.86        828.60         9.53 o                         
   0  13   1         38.53         42.00         3.65 o                         
   1  13   1          6.51         14.34         3.28 o                         
   2  13   1        163.71        155.76         4.74 o                         
   3  13   1        651.48        655.82         8.01 o                         
   4  13   1        800.66        803.01         9.13 o                         
   5  13   1          0.02         -2.81         2.81 o                         
   6  13   1        677.30        681.29         8.44 o                         
   7  13   1        738.59        736.74         9.27 o                         
   8  13   1        146.17        151.23         6.40 o                         
   9  13   1          9.75         12.66         4.26 o                         
  10  13   1          1.83          3.06         4.00 o                         
  11  13   1        147.37        124.55         6.33 o                         
  12  13   1        272.21        266.61         9.94 o                         
 -10  14   1         50.87         39.53         4.80 o                         
  -9  14   1         15.31          4.14         4.25 o                         
  -8  14   1         25.44          9.90         4.98 o                         
  -7  14   1          1.93          8.14         4.92 o                         
  -6  14   1          0.47         -3.70         3.97 o                         
  -5  14   1         86.57         92.73         5.30 o                         
  -4  14   1          7.97         11.28         4.01 o                         
  -3  14   1          2.86         -2.50         3.45 o                         
  -2  14   1         12.64          4.84         3.43 o                         
  -1  14   1          5.00          0.29         4.96 o                         
   0  14   1          4.59         13.63         3.38 o                         
   1  14   1         13.25          9.51         3.75 o                         
   2  14   1          6.95          7.30         3.52 o                         
   3  14   1          0.01         -3.25         3.25 o                         
   4  14   1         54.33         53.27         4.28 o                         
   5  14   1          8.31         -3.99         3.99 o                         
   6  14   1          4.16         -0.48         3.96 o                         
   7  14   1         50.84         46.71         5.41 o                         
   8  14   1        122.60        113.92         5.85 o                         
   9  14   1          2.77          1.18         4.51 o                         
  10  14   1         58.11         41.12         5.62 o                         
  -8  15   1         26.43         15.00         5.31 o                         
  -7  15   1          7.59         -4.03         4.80 o                         
  -6  15   1        104.17        103.35         6.95 o                         
  -5  15   1        659.80        650.05        16.29 o                         
  -4  15   1        459.15        432.93        10.55 o                         
  -3  15   1          3.81         29.18         5.38 o                         
  -2  15   1        354.95        364.18         8.84 o                         
  -1  15   1        259.77        237.66         7.68 o                         
   0  15   1        119.70        102.43         6.49 o                         
   1  15   1          9.71         -0.33         6.22 o                         
   2  15   1         80.25         86.27         6.71 o                         
   3  15   1        403.47        400.88        11.32 o                         
   4  15   1        444.61        453.69        11.78 o                         
   5  15   1         10.39         62.78         6.39 o                         
   6  15   1        341.18        350.94        15.11 o                         
   7  15   1        122.94        126.26        10.39 o                         
  -4  16   1         87.24         76.38         9.08 o                         
  -3  16   1         40.46         16.41         6.59 o                         
  -2  16   1        227.18        198.37         9.03 o                         
  -1  16   1        408.27        400.50        10.98 o                         
   0  16   1        174.58        168.26         9.41 o                         
   1  16   1         18.15         56.48         6.48 o                         
   2  16   1        343.03        300.39        14.91 o                         
   3  16   1        285.69        269.78        10.44 o                         
 -20   0   2          3.32          5.27         6.69 o                         
 -18   0   2          0.12         -2.79         4.42 o                         
 -16   0   2          0.84         -0.05         3.88 o                         
 -14   0   2       1158.34       1122.50        12.41 o                         
 -12   0   2          0.77          0.77         2.72 o                         
 -10   0   2          0.19         19.83        58.83 o                         
  -8   0   2          1.59          8.39         2.66 o                         
  -6   0   2      20896.35      21927.46       132.97 o                         
  -4   0   2          2.88         -1.60         3.53 o                         
  -2   0   2          0.19         59.63        14.04 o                         
   0   0   2          4.52          0.88         0.52 o                         
   2   0   2        617.89        792.51         6.58 o                         
   4   0   2          9.76          1.95         4.72 o                         
   6   0   2          5.47          8.33         6.47 o                         
   8   0   2          7.21         12.61         3.53 o                         
  10   0   2      15637.66      14976.45        88.20 o                         
  12   0   2         10.67         12.80         3.35 o                         
  14   0   2          0.73         -0.93         3.26 o                         
  16   0   2          2.50          5.19         4.63 o                         
  18   0   2       1129.34       1097.74        17.61 o                         
 -20   1   2          2.31          0.71         4.26 o                         
 -19   1   2          0.24          9.89         4.08 o                         
 -18   1   2       1042.55       1056.97        11.41 o                         
 -17   1   2          1.04          4.07         3.14 o                         
 -16   1   2          3.97         -1.33         2.68 o                         
 -15   1   2          0.45          2.27         2.39 o                         
 -14   1   2          0.07          1.59         2.07 o                         
 -13   1   2         31.10         39.24         2.50 o                         
 -12   1   2          4.58          7.19         1.82 o                         
 -11   1   2          0.06         -0.80         5.09 o                         
 -10   1   2       1443.06       1351.93        12.49 o                         
  -9   1   2          0.26          0.59         2.48 o                         
  -8   1   2          0.00          2.53         2.86 o                         
  -7   1   2          0.10          8.61         3.60 o                         
  -6   1   2          0.17          3.37         3.74 o                         
  -5   1   2        337.38        346.00         8.16 o                         
  -4   1   2         37.72         39.32         2.86 o                         
  -3   1   2          0.28         37.59        10.77 o                         
  -2   1   2      10826.13      12291.89        45.19 o                         
  -1   1   2          1.87          1.38         0.68 o                         
   0   1   2          0.16          0.30         0.63 o                         
   1   1   2         41.91         41.23         1.22 o                         
   2   1   2          1.56          6.09         1.42 o                         
   3   1   2        616.40        659.40         4.90 o                         
   4   1   2          0.57          3.18         2.32 o                         
   5   1   2          0.44          1.76         3.52 o                         
   6   1   2         40.35         43.57         5.63 o                         
   7   1   2          0.08          1.52         3.62 o                         
   8   1   2          0.92          6.35         4.01 o                         
   9   1   2         34.82         40.60         5.29 o                         
  10   1   2          0.39         55.36        60.82 o                         
  11   1   2        482.04        477.08         5.41 o                         
  12   1   2          7.68         13.28         2.07 o                         
  13   1   2          0.97          0.21         2.25 o                         
  14   1   2       2368.00       2281.11        15.38 o                         
  15   1   2          0.43         -0.35         2.67 o                         
  16   1   2          3.92          5.99         3.03 o                         
  17   1   2         47.35         52.90         4.06 o                         
  18   1   2          0.33         -4.20         4.20 o                         
  19   1   2        258.96        258.15         7.48 o                         
 -20   2   2          3.51          4.56         4.46 o                         
 -19   2   2          3.84          3.15         4.01 o                         
 -18   2   2          0.01         -3.41         3.41 o                         
 -17   2   2        179.84        191.20         5.46 o                         
 -16   2   2         15.87         10.33         2.94 o                         
 -15   2   2          0.06         -0.07         2.43 o                         
 -14   2   2       5016.96       4980.47        25.28 o                         
 -13   2   2          0.42         -1.91         1.91 o                         
 -12   2   2          3.36          5.60         1.90 o                         
 -11   2   2        100.68        114.70         7.63 o                         
 -10   2   2          0.95          3.14         5.02 o                         
  -9   2   2        769.73        757.52         8.58 o                         
  -8   2   2          8.38          8.53         4.06 o                         
  -7   2   2          0.43          5.30         2.65 o                         
  -6   2   2       5935.59       6109.75        30.01 o                         
  -5   2   2          0.43          1.73         1.77 o                         
  -4   2   2          0.26          0.27         2.36 o                         
  -3   2   2       2040.33       2103.17        10.54 o                         
  -2   2   2          0.22         52.94        11.09 o                         
  -1   2   2        793.40        763.61         4.92 o                         
   0   2   2         33.74         23.92         1.99 o                         
   1   2   2          0.92          0.45         1.38 o                         
   2   2   2      36317.97      36626.05       145.36 o                         
   3   2   2          0.15          2.69         2.46 o                         
   4   2   2          6.27          5.59         2.83 o                         
   5   2   2         11.38          8.51         3.42 o                         
   6   2   2          2.82         -0.38         2.82 o                         
   7   2   2          6.22          9.84         4.35 o                         
   8   2   2         39.34         46.34         5.92 o                         
   9   2   2          0.00          0.06         3.20 o                         
  10   2   2        124.43        151.74         8.25 o                         
  11   2   2          0.54          0.25         1.87 o                         
  12   2   2          2.50          6.78         2.09 o                         
  13   2   2        471.35        463.68         6.03 o                         
  14   2   2          0.45         -0.61         2.52 o                         
  15   2   2        450.81        433.89         6.51 o                         
  16   2   2          2.18          1.52         2.89 o                         
  17   2   2          0.06         -3.30         3.30 o                         
  18   2   2        349.56        338.21         7.62 o                         
  19   2   2          0.26         -4.72         4.72 o                         
 -20   3   2          0.09         -2.61         4.64 o                         
 -19   3   2          0.03         -4.26         4.26 o                         
 -18   3   2       1930.45       1946.05        16.73 o                         
 -17   3   2          0.03         -2.92         2.92 o                         
 -16   3   2         16.06         19.31         3.12 o                         
 -15   3   2        750.17        759.28         8.09 o                         
 -14   3   2          0.93          3.08         2.42 o                         
 -13   3   2        297.18        295.14         4.69 o                         
 -12   3   2          0.47         -0.22         1.90 o                         
 -11   3   2          0.10          6.26         1.89 o                         
 -10   3   2      29772.20      29404.54       110.90 o                         
  -9   3   2          0.00         -2.35         3.66 o                         
  -8   3   2          0.19          2.03         4.46 o                         
  -7   3   2        381.72        369.69         4.14 o                         
  -6   3   2          0.02          5.20         2.48 o                         
  -5   3   2       5961.92       6050.14        28.58 o                         
  -4   3   2         14.38         11.55         1.97 o                         
  -3   3   2          0.09          7.84         2.86 o                         
  -2   3   2      12191.96      12561.02        50.56 o                         
  -1   3   2          1.46          0.31         2.09 o                         
   0   3   2        126.79        123.02         4.45 o                         
   1   3   2       1140.74       1177.16         7.61 o                         
   2   3   2          0.13          4.28         2.43 o                         
   3   3   2       1288.27       1320.50         8.54 o                         
   4   3   2         97.11         91.03         3.68 o                         
   5   3   2          1.75          4.97         2.57 o                         
   6   3   2      26640.45      25391.96        97.77 o                         
   7   3   2          0.21          2.69         4.23 o                         
   8   3   2          6.04          7.45         4.32 o                         
   9   3   2        528.19        508.65         8.36 o                         
  10   3   2          0.17          0.78         1.76 o                         
  11   3   2        598.88        609.85         6.29 o                         
  12   3   2         12.17         12.45         2.34 o                         
  13   3   2          1.22          5.12         2.60 o                         
  14   3   2       1255.19       1220.64        10.72 o                         
  15   3   2          0.07          0.18         2.73 o                         
  16   3   2          0.03          0.68         3.11 o                         
  17   3   2        160.31        168.19         6.33 o                         
  18   3   2          0.85         -4.06         4.79 o                         
  19   3   2          5.45          2.50         4.89 o                         
 -20   4   2          0.12          2.97         4.92 o                         
 -19   4   2        167.46        177.43         6.79 o                         
 -18   4   2          0.09         -2.03         4.15 o                         
 -17   4   2         33.22         38.43         3.87 o                         
 -16   4   2          2.81         -0.97         2.79 o                         
 -15   4   2          0.60          6.72         2.66 o                         
 -14   4   2       5154.54       5096.64        26.95 o                         
 -13   4   2          0.03          5.64         2.25 o                         
 -12   4   2          8.40         10.30         2.12 o                         
 -11   4   2         97.23        120.62         3.31 o                         
 -10   4   2          0.50        155.59        64.18 o                         
  -9   4   2        556.78        537.95         8.33 o                         
  -8   4   2        133.97        129.60         4.91 o                         
  -7   4   2          0.45          1.40         3.23 o                         
  -6   4   2       3348.50       3372.00        16.37 o                         
  -5   4   2          2.27          5.99         2.84 o                         
  -4   4   2          2.49          5.58         2.01 o                         
  -3   4   2          4.26          9.87         1.88 o                         
  -2   4   2          0.77          4.35         1.77 o                         
  -1   4   2        973.75        989.61         7.99 o                         
   0   4   2        127.42        110.72         2.77 o                         
   1   4   2          7.69         16.57         4.63 o                         
   2   4   2      13525.96      13997.01        60.00 o                         
   3   4   2          1.16          0.54         3.09 o                         
   4   4   2         61.54         69.50         3.28 o                         
   5   4   2        711.42        746.27         8.52 o                         
   6   4   2          0.52          2.19         3.25 o                         
   7   4   2       4394.36       4388.95        20.68 o                         
   8   4   2         80.97         81.87         5.68 o                         
   9   4   2          0.33          1.47         5.56 o                         
  10   4   2        154.77        158.52         4.61 o                         
  11   4   2          0.05          1.37         2.09 o                         
  12   4   2         32.70         34.22         2.80 o                         
  13   4   2        226.82        238.84         5.80 o                         
  14   4   2          0.48         -2.66         2.66 o                         
  15   4   2        227.92        235.50         6.60 o                         
  16   4   2         14.32          6.65         3.30 o                         
  17   4   2          0.11         -0.15         3.80 o                         
  18   4   2        289.40        289.29         7.99 o                         
  19   4   2          0.00         -1.75         4.56 o                         
 -19   5   2          0.04         -3.09         4.32 o                         
 -18   5   2         89.79         99.76         5.82 o                         
 -17   5   2          0.01         -3.41         3.41 o                         
 -16   5   2          0.63         -3.08         3.08 o                         
 -15   5   2         19.51         21.20         3.21 o                         
 -14   5   2          0.11         -0.75         2.62 o                         
 -13   5   2        679.75        704.00         7.15 o                         
 -12   5   2          5.03          6.56         2.24 o                         
 -11   5   2          0.67         -2.02         2.02 o                         
 -10   5   2        544.77        528.74         5.51 o                         
  -9   5   2          0.04          0.60         3.74 o                         
  -8   5   2        180.06        175.52         5.91 o                         
  -7   5   2       4625.07       4672.81        21.58 o                         
  -6   5   2          2.44          3.44         3.50 o                         
  -5   5   2        218.10        317.27         3.62 o                         
  -4   5   2         99.90        104.55         2.90 o                         
  -3   5   2          6.29          9.08         2.03 o                         
  -2   5   2      14205.00      14501.61        72.40 o                         
  -1   5   2          0.80        167.38        59.03 o                         
   0   5   2         14.59         26.87         3.50 o                         
   1   5   2       5168.32       5304.45        30.18 o                         
   2   5   2          0.00          8.16         4.18 o                         
   3   5   2        504.13        530.97         5.61 o                         
   4   5   2          2.67          7.64         3.71 o                         
   5   5   2         20.15         17.71         2.45 o                         
   6   5   2        133.82        126.49         4.38 o                         
   7   5   2          1.43         30.60        27.81 o                         
   8   5   2         14.54         16.01         5.20 o                         
   9   5   2       1074.35        980.78         7.59 o                         
  10   5   2          2.03          0.63         1.89 o                         
  11   5   2        494.93        492.35         6.18 o                         
  12   5   2         24.94         30.04         2.75 o                         
  13   5   2          0.80         -0.76         2.60 o                         
  14   5   2       1415.77       1397.28        12.04 o                         
  15   5   2          0.11         -3.78         3.78 o                         
  16   5   2         11.62          6.69         3.32 o                         
  17   5   2        197.67        208.67         7.14 o                         
  18   5   2          1.07          2.95         4.53 o                         
 -19   6   2        410.01        407.58         9.90 o                         
 -18   6   2          0.14         -4.00         4.00 o                         
 -17   6   2        227.36        235.51         7.02 o                         
 -16   6   2         55.92         54.30         3.97 o                         
 -15   6   2          0.44          1.00         3.04 o                         
 -14   6   2        623.52        612.23         7.65 o                         
 -13   6   2          0.02         -2.46         2.46 o                         
 -12   6   2         26.69         32.39         2.73 o                         
 -11   6   2       3860.78       3945.46        21.57 o                         
 -10   6   2          0.26         -1.89         1.89 o                         
  -9   6   2       1249.03       1213.04         8.67 o                         
  -8   6   2          9.54          9.57         3.03 o                         
  -7   6   2          2.04          2.43         2.11 o                         
  -6   6   2      10260.45      10305.67        40.22 o                         
  -5   6   2         34.81         38.81         4.44 o                         
  -4   6   2        323.91        317.50         3.74 o                         
  -3   6   2       7925.73       7492.44        43.56 o                         
  -2   6   2          0.01          0.51         3.71 o                         
  -1   6   2       4718.78       4489.02        24.91 o                         
   0   6   2        490.03        511.75         8.51 o                         
   1   6   2         15.24         12.14         2.79 o                         
   2   6   2       5592.94       4838.21        25.25 o                         
   3   6   2          4.94          7.46         2.33 o                         
   4   6   2        301.46        297.77         4.84 o                         
   5   6   2      10404.30      10290.16        46.69 o                         
   6   6   2          0.11          3.41         5.48 o                         
   7   6   2         62.28         79.52         7.07 o                         
   8   6   2          4.89         10.06         1.86 o                         
   9   6   2          4.42          6.05         1.99 o                         
  10   6   2       6332.25       6265.80        32.18 o                         
  11   6   2          1.31          4.83         2.37 o                         
  12   6   2         77.71         89.78         3.92 o                         
  13   6   2        429.44        407.16         6.92 o                         
  14   6   2          2.95          1.54         3.12 o                         
  15   6   2        552.64        554.64         8.73 o                         
  16   6   2         59.65         63.60         5.23 o                         
  17   6   2          1.54         -4.06         4.06 o                         
  18   6   2        642.22        597.53        10.91 o                         
 -18   7   2        356.70        356.24         9.61 o                         
 -17   7   2          2.11         -3.69         3.69 o                         
 -16   7   2          1.84         -3.06         3.06 o                         
 -15   7   2        308.26        325.12         7.66 o                         
 -14   7   2          0.00          1.87         2.93 o                         
 -13   7   2        272.60        288.75         5.47 o                         
 -12   7   2         97.06        108.14         3.83 o                         
 -11   7   2          2.08          1.77         2.14 o                         
 -10   7   2        156.27        180.60         4.05 o                         
  -9   7   2         16.09         15.62         2.09 o                         
  -8   7   2        228.09        214.29         3.27 o                         
  -7   7   2       4384.62       4343.62        21.26 o                         
  -6   7   2          0.30         74.04        61.80 o                         
  -5   7   2          7.24          3.19         2.21 o                         
  -4   7   2        202.99        196.23         5.69 o                         
  -3   7   2         29.29         31.24         2.45 o                         
  -2   7   2       6451.94       6514.99        31.26 o                         
  -1   7   2         45.48         51.87         4.02 o                         
   0   7   2          3.26          7.73         3.41 o                         
   1   7   2       2906.82       3031.57        18.20 o                         
   2   7   2          0.02          0.55         2.75 o                         
   3   7   2       2371.67       2428.37        15.70 o                         
   4   7   2        243.78        236.04         5.25 o                         
   5   7   2          9.63          5.42         3.51 o                         
   6   7   2        641.94        578.47         5.21 o                         
   7   7   2          0.15         -0.50         1.76 o                         
   8   7   2        487.40        500.14         5.48 o                         
   9   7   2        986.98        893.16         7.50 o                         
  10   7   2          0.90          2.02         2.15 o                         
  11   7   2        297.65        291.27         5.75 o                         
  12   7   2         16.98         16.57         3.18 o                         
  13   7   2          2.02          5.67         3.11 o                         
  14   7   2        976.62        972.19        10.88 o                         
  15   7   2          5.82         10.66         3.79 o                         
  16   7   2         58.55         57.50         5.22 o                         
  17   7   2        252.82        260.87         8.31 o                         
 -18   8   2          0.95          3.19         4.77 o                         
 -17   8   2        602.82        612.04        10.60 o                         
 -16   8   2         17.60         21.73         4.30 o                         
 -15   8   2          0.47         -3.13         3.19 o                         
 -14   8   2        278.01        278.51         6.14 o                         
 -13   8   2          0.99         -2.06         2.70 o                         
 -12   8   2         95.15        104.84         3.98 o                         
 -11   8   2        120.83        134.39         4.43 o                         
 -10   8   2          0.00          0.26         2.09 o                         
  -9   8   2       1313.52       1243.22        10.74 o                         
  -8   8   2         35.75         38.40         2.48 o                         
  -7   8   2         13.77         10.43         1.96 o                         
  -6   8   2         93.26        106.55         2.81 o                         
  -5   8   2         56.06         57.56         2.00 o                         
  -4   8   2        180.84        173.27         4.80 o                         
  -3   8   2        959.80        987.02         9.63 o                         
  -2   8   2          1.57          1.64         2.86 o                         
  -1   8   2        637.04        667.86         7.98 o                         
   0   8   2        932.41        955.71         7.60 o                         
   1   8   2         11.34         14.87         3.50 o                         
   2   8   2       1130.78       1135.33        11.77 o                         
   3   8   2         11.25         12.34         2.87 o                         
   4   8   2        208.17        214.67         3.14 o                         
   5   8   2         37.59         44.59         1.96 o                         
   6   8   2          0.03          2.21         1.57 o                         
   7   8   2        774.61        789.71         6.59 o                         
   8   8   2         51.56         54.21         2.83 o                         
   9   8   2          0.06          1.46         2.21 o                         
  10   8   2         51.95         63.72         3.46 o                         
  11   8   2         20.88         19.18         2.82 o                         
  12   8   2          2.38          0.72         3.09 o                         
  13   8   2        135.00        148.33         5.81 o                         
  14   8   2          0.81         -3.34         3.34 o                         
  15   8   2        158.57        162.03         9.03 o                         
  16   8   2          4.69          4.55         4.60 o                         
  17   8   2          0.27         -0.05         4.66 o                         
 -17   9   2          2.22          3.32         4.57 o                         
 -16   9   2        132.08        135.27         7.52 o                         
 -15   9   2       2394.21       2438.32        22.29 o                         
 -14   9   2          0.04          4.05         3.84 o                         
 -13   9   2       1806.16       1796.85        14.98 o                         
 -12   9   2         59.83         74.02         3.98 o                         
 -11   9   2          0.08         10.83         2.78 o                         
 -10   9   2       1694.34       1727.04        13.75 o                         
  -9   9   2          0.35          3.39         2.51 o                         
  -8   9   2        261.33        264.70         4.53 o                         
  -7   9   2       3159.50       3183.88        17.75 o                         
  -6   9   2          0.03         -0.62         1.66 o                         
  -5   9   2       7702.08       7468.61        33.43 o                         
  -4   9   2          4.32          6.97         1.59 o                         
  -3   9   2         60.21         50.96         2.02 o                         
  -2   9   2       1445.42       1455.38         9.67 o                         
  -1   9   2          1.30         15.60         2.89 o                         
   0   9   2       3649.86       3627.45        21.33 o                         
   1   9   2       3869.32       3834.74        21.43 o                         
   2   9   2          1.50          6.31         1.69 o                         
   3   9   2       3528.87       3611.74        19.06 o                         
   4   9   2         59.97         68.26         2.55 o                         
   5   9   2         27.87         29.55         2.08 o                         
   6   9   2       2438.92       2349.61        13.73 o                         
   7   9   2         50.71         53.35         2.65 o                         
   8   9   2        810.18        855.83         7.53 o                         
   9   9   2        785.16        808.98         7.87 o                         
  10   9   2          0.42          3.06         2.53 o                         
  11   9   2       1325.01       1339.08        13.01 o                         
  12   9   2          7.67         10.22         3.48 o                         
  13   9   2          0.22         -3.62         3.62 o                         
  14   9   2        353.68        356.60         8.84 o                         
  15   9   2         38.13         47.35         4.97 o                         
  16   9   2        210.01        218.52         8.19 o                         
 -16  10   2         59.03         63.30         5.96 o                         
 -15  10   2          8.20         16.63         4.56 o                         
 -14  10   2        250.53        264.70         8.56 o                         
 -13  10   2          6.92          0.30         3.76 o                         
 -12  10   2        141.64        152.39         5.73 o                         
 -11  10   2       2298.86       2365.70        19.21 o                         
 -10  10   2          1.15          5.76         3.11 o                         
  -9  10   2       2353.48       2247.29        16.79 o                         
  -8  10   2        113.55        115.41         3.56 o                         
  -7  10   2          9.22          7.17         2.04 o                         
  -6  10   2        356.09        356.13         4.09 o                         
  -5  10   2          4.52          1.96         1.76 o                         
  -4  10   2       1049.74       1041.29         7.69 o                         
  -3  10   2       3639.20       3572.25        19.90 o                         
  -2  10   2          0.50          1.85         2.00 o                         
  -1  10   2       3071.10       3013.90        19.82 o                         
   0  10   2       1142.34       1105.36         9.17 o                         
   1  10   2          2.55         -1.84         2.08 o                         
   2  10   2        768.50        783.78         6.33 o                         
   3  10   2         45.74         47.28         2.31 o                         
   4  10   2       2915.02       2868.96        19.08 o                         
   5  10   2        204.66        221.57         3.94 o                         
   6  10   2          1.14         -1.98         1.98 o                         
   7  10   2       3115.36       3222.00        18.07 o                         
   8  10   2          3.10          8.52         2.41 o                         
   9  10   2         28.88         25.86         3.00 o                         
  10  10   2        291.26        288.50         6.03 o                         
  11  10   2          4.82          5.79         3.19 o                         
  12  10   2       1149.12       1211.15        12.23 o                         
  13  10   2        125.37        128.62         7.58 o                         
  14  10   2          0.42          2.39         4.34 o                         
  15  10   2         83.92         72.81         7.69 o                         
 -15  11   2        307.60        318.74        14.31 o                         
 -14  11   2          5.51          4.87         4.58 o                         
 -13  11   2         34.24         28.76         4.80 o                         
 -12  11   2         77.35         81.57         5.56 o                         
 -11  11   2         22.10         24.08         3.65 o                         
 -10  11   2          9.80          4.28         3.21 o                         
  -9  11   2          2.81          0.75         2.86 o                         
  -8  11   2        132.09        132.93         3.92 o                         
  -7  11   2          0.85          1.46         2.22 o                         
  -6  11   2          0.24         -2.01         2.01 o                         
  -5  11   2        167.20        162.56         3.51 o                         
  -4  11   2        734.68        733.88         6.70 o                         
  -3  11   2        131.81        122.64         3.65 o                         
  -2  11   2         54.97         67.24         3.05 o                         
  -1  11   2         22.11         22.02         2.46 o                         
   0  11   2        921.53        918.00         8.90 o                         
   1  11   2         69.45         86.41         3.42 o                         
   2  11   2          0.58          8.69         2.17 o                         
   3  11   2          4.09          4.14         2.16 o                         
   4  11   2       1162.30       1157.54         8.96 o                         
   5  11   2         18.71         16.64         2.39 o                         
   6  11   2          2.84          4.77         2.43 o                         
   7  11   2         27.03         22.20         2.82 o                         
   8  11   2        310.27        323.19         7.15 o                         
   9  11   2        266.60        251.50         5.88 o                         
  10  11   2          0.37         -2.40         3.15 o                         
  11  11   2         43.12         52.35         4.84 o                         
  12  11   2        412.03        431.40         9.30 o                         
  13  11   2          1.26          5.61         5.44 o                         
  14  11   2          2.07         -2.20         4.76 o                         
 -14  12   2         43.36         40.19         5.46 o                         
 -13  12   2         12.99         12.16         4.59 o                         
 -12  12   2        169.86        179.24         7.91 o                         
 -11  12   2        554.06        558.25        11.76 o                         
 -10  12   2          6.85         18.17         3.74 o                         
  -9  12   2        723.67        731.60         9.36 o                         
  -8  12   2        484.26        503.33         6.61 o                         
  -7  12   2         63.22         55.22         3.66 o                         
  -6  12   2        140.22        160.10         4.24 o                         
  -5  12   2        210.43        213.50         4.63 o                         
  -4  12   2        547.24        539.97         8.07 o                         
  -3  12   2       1328.25       1347.61        11.22 o                         
  -2  12   2          0.17          4.58         3.71 o                         
  -1  12   2       1391.90       1446.55        12.17 o                         
   0  12   2       2755.30       2776.19        18.99 o                         
   1  12   2         76.45         67.35         3.62 o                         
   2  12   2        179.47        180.12         4.56 o                         
   3  12   2         83.35         87.02         3.81 o                         
   4  12   2        121.06        132.64         4.86 o                         
   5  12   2       2115.37       2110.28        18.88 o                         
   6  12   2          2.32          6.32         3.09 o                         
   7  12   2        266.73        258.68         6.31 o                         
   8  12   2        417.25        417.36         7.58 o                         
   9  12   2         23.41          9.07         4.51 o                         
  10  12   2         25.22         30.88         4.51 o                         
  11  12   2        111.99        107.66         5.87 o                         
  12  12   2          7.34          1.77         4.60 o                         
  13  12   2        302.68        301.51        10.00 o                         
 -12  13   2        472.81        493.02        10.18 o                         
 -11  13   2          1.23         -4.28         4.28 o                         
 -10  13   2         56.33         48.96         4.53 o                         
  -9  13   2         55.20         47.00         4.59 o                         
  -8  13   2        639.07        625.46         8.98 o                         
  -7  13   2       1213.51       1210.08        13.49 o                         
  -6  13   2          2.57          8.83         3.08 o                         
  -5  13   2        497.93        487.05         7.84 o                         
  -4  13   2        472.84        477.93         7.26 o                         
  -3  13   2         64.48         61.84         3.65 o                         
  -2  13   2          0.54          4.78         3.05 o                         
  -1  13   2        130.45        122.21         5.25 o                         
   0  13   2        304.85        302.39         5.53 o                         
   1  13   2       1021.81       1022.39         9.96 o                         
   2  13   2          0.39         30.67         3.61 o                         
   3  13   2        792.30        779.97         9.05 o                         
   4  13   2        274.24        275.09         6.32 o                         
   5  13   2          3.31          1.44         3.04 o                         
   6  13   2         12.86          8.44         3.20 o                         
   7  13   2        138.08        131.19         5.62 o                         
   8  13   2        748.17        769.09        11.27 o                         
   9  13   2        351.04        348.48         9.79 o                         
  10  13   2          4.42         -3.38         4.60 o                         
  11  13   2        222.33        208.43         8.72 o                         
 -10  14   2          1.41         11.28         4.52 o                         
  -9  14   2         15.33         22.81         4.47 o                         
  -8  14   2         75.40         71.32         5.61 o                         
  -7  14   2         97.31         83.56         5.39 o                         
  -6  14   2          0.21          3.11         4.48 o                         
  -5  14   2         31.17         27.27         4.13 o                         
  -4  14   2         20.76         17.19         4.06 o                         
  -3  14   2          4.76         -3.31         3.31 o                         
  -2  14   2          6.31         -2.10         3.84 o                         
  -1  14   2          0.34         -2.36         3.30 o                         
   0  14   2          6.73          7.02         3.67 o                         
   1  14   2         45.99         35.34         4.03 o                         
   2  14   2          1.87         -0.65         3.35 o                         
   3  14   2          0.77          0.08         3.67 o                         
   4  14   2        101.82        107.71         5.33 o                         
   5  14   2          3.83         -4.57         4.57 o                         
   6  14   2          4.83         -1.11         4.08 o                         
   7  14   2         53.84         67.28         5.58 o                         
   8  14   2        373.64        387.12         9.39 o                         
   9  14   2          2.76          0.54         4.93 o                         
  -8  15   2        147.35        137.75         7.16 o                         
  -7  15   2        193.16        206.01         8.97 o                         
  -6  15   2          2.04         -1.35         5.80 o                         
  -5  15   2        568.33        567.62        14.04 o                         
  -4  15   2        787.45        794.11        13.06 o                         
  -3  15   2        235.68        229.76         8.32 o                         
  -2  15   2          0.67          0.80         4.65 o                         
  -1  15   2         59.06         41.58         5.06 o                         
   0  15   2        506.54        481.72        12.58 o                         
   1  15   2        343.17        333.63         8.54 o                         
   2  15   2          4.79          1.66         4.71 o                         
   3  15   2        490.21        506.70        11.07 o                         
   4  15   2        788.13        814.41        15.55 o                         
   5  15   2        390.61        382.53        10.33 o                         
   6  15   2         29.63         32.21         5.62 o                         
   7  15   2         18.12         18.21         5.53 o                         
  -4  16   2        323.09        301.89        14.15 o                         
  -3  16   2        211.44        234.21        11.96 o                         
  -2  16   2          2.19         40.07         6.15 o                         
  -1  16   2        304.12        299.62        14.50 o                         
   0  16   2        215.24        205.08         7.76 o                         
   1  16   2        318.66        311.18         9.81 o                         
   2  16   2         95.96        102.34         8.80 o                         
   3  16   2         88.47         69.70         6.23 o                         
 -21   0   3          0.44         -5.88         8.02 o                         
 -19   0   3          1.57         -3.73         5.06 o                         
 -17   0   3        935.24        948.62        14.02 o                         
 -15   0   3          2.66          9.92         3.77 o                         
 -13   0   3          0.08          4.60         2.74 o                         
 -11   0   3          0.78         84.89        72.05 o                         
  -9   0   3       2003.50       1742.24        14.89 o                         
  -7   0   3          1.65          3.43         3.61 o                         
  -5   0   3          2.32         45.34        24.59 o                         
  -3   0   3          5.07          2.33         1.42 o                         
  -1   0   3       6136.80       6979.96        33.76 o                         
   1   0   3          5.95          3.08         1.08 o                         
   3   0   3         13.65         19.70         5.52 o                         
   5   0   3          6.07         13.60         8.64 o                         
   7   0   3        833.72        806.92        16.80 o                         
   9   0   3          8.90         11.95         5.77 o                         
  11   0   3          0.00          8.90         2.86 o                         
  13   0   3          9.92         14.58         3.63 o                         
  15   0   3       6392.73       6320.13        48.97 o                         
  17   0   3          1.67         -6.16         6.16 o                         
  19   0   3          0.37         -2.39         6.43 o                         
 -21   1   3          8.45         -0.72         6.36 o                         
 -20   1   3          0.01         -2.04         4.14 o                         
 -19   1   3          0.48         -1.37         3.72 o                         
 -18   1   3        227.43        226.90         6.30 o                         
 -17   1   3          1.59          2.43         3.10 o                         
 -16   1   3         24.59         31.55         3.29 o                         
 -15   1   3          0.02         -0.38         2.31 o                         
 -14   1   3          0.13          0.97         2.13 o                         
 -13   1   3       1029.28        947.41         7.65 o                         
 -12   1   3          0.48          1.85         1.72 o                         
 -11   1   3          1.98          4.00         5.63 o                         
 -10   1   3         55.65         74.82         4.44 o                         
  -9   1   3          0.54          3.88         3.06 o                         
  -8   1   3         82.70         95.00         5.20 o                         
  -7   1   3          0.11         -1.83         3.23 o                         
  -6   1   3          0.42          2.28         3.42 o                         
  -5   1   3       9871.61      10716.18        47.04 o                         
  -4   1   3          1.83         -0.81         2.09 o                         
  -3   1   3          0.17          0.79         1.21 o                         
  -2   1   3         15.41         16.69         1.13 o                         
  -1   1   3          0.57          0.43         0.71 o                         
   0   1   3        101.23         80.61         1.21 o                         
   1   1   3         14.55         13.68         0.82 o                         
   2   1   3          0.86          2.93         2.06 o                         
   3   1   3       1996.24       2140.59        11.69 o                         
   4   1   3          0.02          1.09         3.43 o                         
   5   1   3          9.37          9.53         3.93 o                         
   6   1   3        717.16        711.28         8.75 o                         
   7   1   3          0.05         24.29         6.31 o                         
   8   1   3        238.04        247.04         6.90 o                         
   9   1   3          7.17         13.13         6.16 o                         
  10   1   3          2.81          3.02         1.82 o                         
  11   1   3         55.32         72.51         2.90 o                         
  12   1   3          0.29          0.54         2.09 o                         
  13   1   3          0.52         -0.99         2.23 o                         
  14   1   3        103.12        120.14         4.34 o                         
  15   1   3          0.39         -2.10         2.79 o                         
  16   1   3        125.47        127.88         4.86 o                         
  17   1   3          5.29          0.71         3.67 o                         
  18   1   3          1.81         -4.11         4.11 o                         
  19   1   3       1025.37       1031.05        13.40 o                         
 -20   2   3         80.91         70.85         5.62 o                         
 -19   2   3          0.10         -2.92         3.88 o                         
 -18   2   3          0.21         -1.84         3.34 o                         
 -17   2   3       2157.75       2109.03        16.36 o                         
 -16   2   3          0.01          2.62         2.86 o                         
 -15   2   3          2.75          9.75         2.48 o                         
 -14   2   3         15.10         13.75         2.47 o                         
 -13   2   3          0.60         -0.54         1.94 o                         
 -12   2   3        310.65        307.27         4.35 o                         
 -11   2   3          0.27          0.90         4.51 o                         
 -10   2   3          0.18          3.25         5.06 o                         
  -9   2   3       9752.27       9742.99        41.18 o                         
  -8   2   3          0.00          1.43         4.06 o                         
  -7   2   3         10.20         11.03         3.99 o                         
  -6   2   3         11.45         14.50         2.94 o                         
  -5   2   3          0.08         -0.93         2.71 o                         
  -4   2   3        115.12        130.88         2.72 o                         
  -3   2   3         59.84         60.03         2.96 o                         
  -2   2   3          5.04          9.16         1.80 o                         
  -1   2   3      27905.21      27986.74       111.96 o                         
   0   2   3          0.04         -0.95         1.08 o                         
   1   2   3         35.28         36.24         2.03 o                         
   2   2   3       4373.78       4439.72        19.99 o                         
   3   2   3          0.03          0.98         1.69 o                         
   4   2   3        455.74        444.96         5.26 o                         
   5   2   3          0.46          3.02         3.19 o                         
   6   2   3          0.25          5.61         3.84 o                         
   7   2   3      19078.94      19290.05        76.43 o                         
   8   2   3          0.11          2.39         6.29 o                         
   9   2   3         21.24         22.72         5.49 o                         
  10   2   3        466.57        449.91         5.26 o                         
  11   2   3          1.43          3.72         2.08 o                         
  12   2   3          1.18          5.02         2.23 o                         
  13   2   3          9.08          8.94         2.47 o                         
  14   2   3          1.18         -2.60         2.60 o                         
  15   2   3          7.33          5.12         2.86 o                         
  16   2   3          1.26         -1.09         3.08 o                         
  17   2   3          8.17         10.69         3.80 o                         
  18   2   3        138.18        136.03         6.09 o                         
  19   2   3          0.00         -5.28         5.28 o                         
 -20   3   3          0.85          3.88         4.90 o                         
 -19   3   3          0.28         -4.34         4.34 o                         
 -18   3   3         21.60         13.22         3.73 o                         
 -17   3   3          0.67         -2.57         2.86 o                         
 -16   3   3        866.08        877.49         9.03 o                         
 -15   3   3         23.18         26.23         2.88 o                         
 -14   3   3          0.00          7.86         2.39 o                         
 -13   3   3       5577.81       5507.22        27.26 o                         
 -12   3   3          1.03          5.24         1.92 o                         
 -11   3   3         57.59         60.03         2.56 o                         
 -10   3   3       1721.92       1705.40        10.41 o                         
  -9   3   3          0.47         -0.14         3.30 o                         
  -8   3   3        250.75        237.90         6.37 o                         
  -7   3   3          8.66         15.69         2.26 o                         
  -6   3   3          0.91          6.70         3.19 o                         
  -5   3   3      60800.45      62126.67       247.79 o                         
  -4   3   3          1.72         13.09         2.64 o                         
  -3   3   3        124.36        118.57         3.88 o                         
  -2   3   3        339.18        368.43         4.39 o                         
  -1   3   3          0.00         -2.25         2.25 o                         
   0   3   3       6543.80       6842.66        33.73 o                         
   1   3   3          8.07         11.92         2.90 o                         
   2   3   3          2.06          3.24         1.51 o                         
   3   3   3      28299.57      28387.05       109.44 o                         
   4   3   3          0.00          2.41         2.23 o                         
   5   3   3         32.51         41.52         4.09 o                         
   6   3   3       2514.63       2481.86        17.10 o                         
   7   3   3          4.14          1.54         4.37 o                         
   8   3   3        517.69        541.41         7.15 o                         
   9   3   3          0.10        111.48        55.29 o                         
  10   3   3          0.38          1.21         1.91 o                         
  11   3   3      11711.15      11578.14        52.23 o                         
  12   3   3          0.00          3.48         2.32 o                         
  13   3   3          2.00          4.80         2.49 o                         
  14   3   3         52.71         58.26         3.58 o                         
  15   3   3          0.06          0.66         2.93 o                         
  16   3   3        201.47        227.79         5.88 o                         
  17   3   3          0.24         -0.47         4.02 o                         
  18   3   3          0.19         -1.39         4.77 o                         
  19   3   3        471.08        431.79        11.70 o                         
 -20   4   3         44.28         29.02         5.40 o                         
 -19   4   3         12.87         11.33         4.31 o                         
 -18   4   3          0.01         -3.60         3.60 o                         
 -17   4   3       1807.37       1723.81        14.87 o                         
 -16   4   3          1.66         -3.12         3.12 o                         
 -15   4   3          1.26          2.09         2.68 o                         
 -14   4   3        855.35        872.43         8.19 o                         
 -13   4   3          0.02         -0.41         2.12 o                         
 -12   4   3        843.15        835.78         7.27 o                         
 -11   4   3          5.06          5.90         1.86 o                         
 -10   4   3          1.19          0.39         4.92 o                         
  -9   4   3       5538.60       5569.01        25.71 o                         
  -8   4   3          1.22          1.95         2.92 o                         
  -7   4   3        331.74        327.16         6.06 o                         
  -6   4   3        375.25        391.54         5.99 o                         
  -5   4   3          0.77          3.12         3.14 o                         
  -4   4   3        572.42        570.91         7.64 o                         
  -3   4   3         36.90         32.92         2.16 o                         
  -2   4   3          1.27         -1.07         2.02 o                         
  -1   4   3      10286.12      10530.75        49.01 o                         
   0   4   3          0.21         -1.50         2.62 o                         
   1   4   3        837.14        823.89         9.17 o                         
   2   4   3        324.01        365.72         5.74 o                         
   3   4   3          0.90          1.27         1.46 o                         
   4   4   3       1282.68       1223.85         8.71 o                         
   5   4   3        100.66        113.95         5.90 o                         
   6   4   3          0.26          2.13         2.23 o                         
   7   4   3      16117.60      16272.90        65.39 o                         
   8   4   3          0.04         -0.07         4.10 o                         
   9   4   3        127.45        137.75         3.24 o                         
  10   4   3        250.85        261.24         4.37 o                         
  11   4   3          0.04          2.05         2.17 o                         
  12   4   3        640.23        614.83         6.75 o                         
  13   4   3          0.02         -2.55         2.55 o                         
  14   4   3          0.05         -2.79         2.79 o                         
  15   4   3        349.09        354.40         6.51 o                         
  16   4   3          0.17         -0.79         3.58 o                         
  17   4   3         27.09         26.47         4.48 o                         
  18   4   3         25.89         24.66         4.80 o                         
 -20   5   3          0.00         -3.74         4.60 o                         
 -19   5   3         13.24          3.92         4.39 o                         
 -18   5   3          6.10          2.45         3.86 o                         
 -17   5   3          0.64          1.82         3.42 o                         
 -16   5   3         48.10         53.97         4.05 o                         
 -15   5   3          0.03         -2.73         2.73 o                         
 -14   5   3          0.05          1.37         2.56 o                         
 -13   5   3        849.64        876.45         7.94 o                         
 -12   5   3          0.85          4.64         2.21 o                         
 -11   5   3         20.55         14.21         2.23 o                         
 -10   5   3        586.51        550.33         5.67 o                         
  -9   5   3          0.22          3.42         4.04 o                         
  -8   5   3       1805.60       1831.85        10.81 o                         
  -7   5   3        437.77        418.63         6.40 o                         
  -6   5   3          1.39          2.63         4.25 o                         
  -4   5   3          0.09          4.59         2.75 o                         
  -3   5   3        257.92        269.99         3.04 o                         
  -2   5   3       7172.23       7166.27        32.96 o                         
  -1   5   3          1.26         -1.68         3.04 o                         
   0   5   3        391.08        557.48         8.30 o                         
   1   5   3        443.22        440.95         5.53 o                         
   2   5   3          3.02          2.77         2.52 o                         
   3   5   3       1902.43       1906.79        12.35 o                         
   4   5   3          1.82          1.36         3.56 o                         
   5   5   3        765.73        746.81         7.37 o                         
   6   5   3        623.68        607.86         6.74 o                         
   7   5   3          0.08          2.40         5.29 o                         
   8   5   3        636.84        697.53         6.10 o                         
   9   5   3        109.34        111.30         3.16 o                         
  10   5   3          3.54          4.00         2.07 o                         
  11   5   3         85.04        103.99         3.98 o                         
  12   5   3          0.17         -2.47         2.47 o                         
  13   5   3         25.41         27.16         3.16 o                         
  14   5   3       1323.14       1303.35        11.82 o                         
  15   5   3          0.93         -3.13         3.13 o                         
  16   5   3          8.16          8.16         3.90 o                         
  17   5   3         19.94         16.06         4.21 o                         
  18   5   3          1.06         -4.29         4.87 o                         
 -19   6   3         31.14         33.45         5.30 o                         
 -18   6   3          0.07         -1.77         3.95 o                         
 -17   6   3        675.99        684.90        10.19 o                         
 -16   6   3          0.62         -3.89         3.89 o                         
 -15   6   3         70.47         72.93         4.06 o                         
 -14   6   3         45.51         52.37         3.52 o                         
 -13   6   3          0.23         -0.68         2.47 o                         
 -12   6   3        541.53        527.13         6.28 o                         
 -11   6   3        469.41        453.95         5.62 o                         
 -10   6   3          2.04         -0.58         2.03 o                         
  -9   6   3       3829.37       3627.79        18.71 o                         
  -8   6   3          0.73          4.78         4.78 o                         
  -7   6   3         18.65         13.15         3.96 o                         
  -6   6   3       3339.60       3360.18        19.97 o                         
  -5   6   3          0.31          1.89         3.46 o                         
  -4   6   3       3691.48       3483.87        15.80 o                         
  -3   6   3        784.18        753.16         5.27 o                         
  -2   6   3          0.06          0.73         4.67 o                         
  -1   6   3       8859.76       8356.78        43.56 o                         
   0   6   3         14.32         16.39         2.87 o                         
   1   6   3         54.21         61.85         3.27 o                         
   2   6   3       2709.36       2440.64        18.73 o                         
   3   6   3          1.25          2.01         2.87 o                         
   4   6   3       2897.96       2781.97        16.54 o                         
   5   6   3        787.41        774.99         8.89 o                         
   6   6   3          0.02          1.11         3.12 o                         
   7   6   3        965.84        955.65         7.02 o                         
   8   6   3          0.89          0.54         1.73 o                         
   9   6   3          3.71         -0.37         2.08 o                         
  10   6   3       3331.89       3294.06        19.39 o                         
  11   6   3          0.00         -2.30         2.30 o                         
  12   6   3       1074.57       1131.92        10.90 o                         
  13   6   3          8.04         10.56         3.10 o                         
  14   6   3          5.20         -0.85         3.42 o                         
  15   6   3       1405.77       1341.77        13.79 o                         
  16   6   3          0.83          6.03         4.18 o                         
  17   6   3          1.43          3.01         4.37 o                         
  18   6   3        276.62        288.43         8.96 o                         
 -19   7   3          6.10          9.94         5.55 o                         
 -18   7   3        200.93        196.25         8.45 o                         
 -17   7   3          0.05         -4.04         4.04 o                         
 -16   7   3         29.23         31.47         3.91 o                         
 -15   7   3         61.64         65.56         4.10 o                         
 -14   7   3          0.03          1.14         2.99 o                         
 -13   7   3        959.25        960.68         9.35 o                         
 -12   7   3          0.59         -0.72         2.34 o                         
 -11   7   3         63.37         71.66         3.29 o                         
 -10   7   3         24.69         23.09         2.49 o                         
  -9   7   3          0.18         -1.59         1.87 o                         
  -8   7   3       2660.04       2522.44        14.25 o                         
  -7   7   3        692.89        693.38         8.01 o                         
  -6   7   3          1.87          2.33         5.10 o                         
  -5   7   3        442.75        355.51         4.21 o                         
  -4   7   3          0.74         -1.07         3.98 o                         
  -3   7   3        719.91        699.26         5.83 o                         
  -2   7   3       3456.19       3523.35        20.65 o                         
  -1   7   3          0.16          1.08        38.54 o                         
   0   7   3          2.37         40.30         3.51 o                         
   1   7   3        160.76        169.90         4.27 o                         
   2   7   3         31.36         36.62         3.72 o                         
   3   7   3       2680.40       2673.72        18.33 o                         
   4   7   3         12.39         13.57         3.11 o                         
   5   7   3          7.75         11.61         4.14 o                         
   6   7   3         27.68         29.74         2.05 o                         
   7   7   3          0.23          2.49         1.75 o                         
   8   7   3       2342.78       2381.58        14.44 o                         
   9   7   3         21.07         12.25         2.19 o                         
  10   7   3          0.18         -1.54         2.12 o                         
  11   7   3        270.95        284.91         6.04 o                         
  12   7   3          0.22         -2.94         2.94 o                         
  13   7   3        188.90        197.23         6.05 o                         
  14   7   3        282.99        292.31         6.94 o                         
  15   7   3          0.25         13.69         4.00 o                         
  16   7   3        360.38        368.24         8.87 o                         
  17   7   3          3.41          3.35         4.34 o                         
 -18   8   3         16.82         21.81         4.84 o                         
 -17   8   3        180.40        186.30         7.34 o                         
 -16   8   3          0.08          1.43         3.97 o                         
 -15   8   3          9.70         11.95         3.50 o                         
 -14   8   3        417.07        437.01         7.23 o                         
 -13   8   3          0.07         -0.36         2.78 o                         
 -12   8   3        263.25        293.21         5.42 o                         
 -11   8   3          5.89          5.10         2.32 o                         
 -10   8   3          0.17         -1.97         1.97 o                         
  -9   8   3        433.06        399.02         5.29 o                         
  -8   8   3          8.66         10.89         2.11 o                         
  -7   8   3         87.21         86.79         3.22 o                         
  -6   8   3        431.20        422.32         4.41 o                         
  -5   8   3          0.74          5.84         1.35 o                         
  -4   8   3        649.59        672.80         7.45 o                         
  -3   8   3        369.73        364.98         6.24 o                         
  -2   8   3          0.32         16.80        76.32 o                         
  -1   8   3        366.79        396.74         4.61 o                         
   0   8   3         52.67         61.86         3.81 o                         
   1   8   3        180.05        178.50         6.25 o                         
   2   8   3       3119.35       3148.91        18.18 o                         
   3   8   3          0.23          2.65         5.00 o                         
   4   8   3       1509.65       1541.66         9.83 o                         
   5   8   3          1.94          0.66         1.54 o                         
   6   8   3         26.11         27.50         2.01 o                         
   7   8   3        614.90        587.15         6.03 o                         
   8   8   3          2.07          1.63         2.22 o                         
   9   8   3         11.18          9.16         2.49 o                         
  10   8   3        297.95        292.19         5.50 o                         
  11   8   3          0.18          1.52         2.72 o                         
  12   8   3        122.45        141.80         5.04 o                         
  13   8   3         72.72         76.75         4.53 o                         
  14   8   3          2.95         -3.53         4.03 o                         
  15   8   3          2.68         -2.81         4.07 o                         
  16   8   3          0.07         -4.25         5.10 o                         
 -17   9   3          0.23          3.29         4.41 o                         
 -16   9   3        690.11        718.84        10.99 o                         
 -15   9   3        670.45        658.78        10.24 o                         
 -14   9   3         18.12         20.04         3.39 o                         
 -13   9   3        836.23        814.62         9.47 o                         
 -12   9   3          4.46          7.66         3.27 o                         
 -11   9   3         14.29         13.39         3.16 o                         
 -10   9   3       4257.57       4272.82        26.15 o                         
  -9   9   3          0.00         -2.12         2.46 o                         
  -8   9   3       1213.68       1265.77        10.59 o                         
  -7   9   3        845.20        843.24         7.16 o                         
  -6   9   3         42.02         36.77         2.24 o                         
  -5   9   3       2592.74       2541.34        13.72 o                         
  -4   9   3          1.68          3.03         1.57 o                         
  -3   9   3        261.47        242.18         4.25 o                         
  -2   9   3       3272.03       3216.92        18.77 o                         
  -1   9   3          6.37         -0.14         2.88 o                         
   0   9   3      12650.10      12829.02        64.61 o                         
   1   9   3       1097.43       1084.00         8.20 o                         
   2   9   3          0.91          1.83         1.82 o                         
   3   9   3       1523.51       1572.84        10.69 o                         
   4   9   3         18.35         24.15         2.08 o                         
   5   9   3        406.41        389.91         4.72 o                         
   6   9   3       5520.68       5319.82        30.18 o                         
   7   9   3          0.70          4.05         2.02 o                         
   8   9   3       3411.55       3504.86        20.13 o                         
   9   9   3        114.86        133.87         4.28 o                         
  10   9   3          0.24          5.92         2.82 o                         
  11   9   3        642.03        613.86         9.45 o                         
  12   9   3          0.01          6.09         3.35 o                         
  13   9   3         18.75         28.15         4.68 o                         
  14   9   3        612.33        597.25        11.04 o                         
  15   9   3          0.96         -0.55         4.51 o                         
  16   9   3        872.42        874.91        15.49 o                         
 -16  10   3          4.60         10.89         4.62 o                         
 -15  10   3         40.60         36.42         5.00 o                         
 -14  10   3        961.57        960.30        13.78 o                         
 -13  10   3          0.73         -0.31         3.82 o                         
 -12  10   3        704.09        717.70        10.45 o                         
 -11  10   3       1002.03       1008.02        15.12 o                         
 -10  10   3          0.06          0.87         2.85 o                         
  -9  10   3        484.80        489.90         7.79 o                         
  -8  10   3          3.96          1.42         2.34 o                         
  -7  10   3          8.01          4.44         1.97 o                         
  -6  10   3       1477.71       1528.70         9.77 o                         
  -5  10   3          2.15         -1.56         1.78 o                         
  -4  10   3       2956.87       2944.62        16.09 o                         
  -3  10   3       1473.59       1430.23         9.41 o                         
  -2  10   3         64.71         72.58         2.88 o                         
  -1  10   3        466.01        479.74         5.47 o                         
   0  10   3        201.26        199.02         3.85 o                         
   1  10   3          1.60          3.48         2.04 o                         
   2  10   3       3444.31       3344.76        21.44 o                         
   3  10   3          0.65          4.58         2.12 o                         
   4  10   3       6589.47       6555.41        35.62 o                         
   5  10   3          1.01          7.15         2.27 o                         
   6  10   3          3.25          7.62         2.54 o                         
   7  10   3        433.07        450.36         5.86 o                         
   8  10   3          4.26         11.10         2.47 o                         
   9  10   3        280.24        256.88         5.76 o                         
  10  10   3        363.69        354.23         6.02 o                         
  11  10   3          0.56         -0.23         3.22 o                         
  12  10   3       2416.41       2450.87        22.03 o                         
  13  10   3          0.04          2.62         4.33 o                         
  14  10   3          1.80          0.15         4.37 o                         
  15  10   3         25.60         19.89         5.64 o                         
 -15  11   3        324.03        327.26        12.46 o                         
 -14  11   3         25.00         15.87         4.43 o                         
 -13  11   3          3.72          1.18         3.97 o                         
 -12  11   3         21.05         13.27         3.83 o                         
 -11  11   3        174.88        183.27         5.85 o                         
 -10  11   3         92.94        100.91         4.79 o                         
  -9  11   3          0.36         -1.26         2.64 o                         
  -8  11   3        251.53        276.88         5.23 o                         
  -7  11   3         15.41         10.74         2.19 o                         
  -6  11   3          4.38          2.38         1.98 o                         
  -5  11   3         36.02         34.96         2.32 o                         
  -4  11   3        148.16        134.27         3.42 o                         
  -3  11   3        740.85        736.39         7.55 o                         
  -2  11   3        344.57        377.35         5.49 o                         
  -1  11   3          7.38         -0.14         2.20 o                         
   0  11   3        955.38        964.03         8.55 o                         
   1  11   3         24.87         28.32         2.47 o                         
   2  11   3          6.64          5.07         2.04 o                         
   3  11   3         15.73         16.59         2.40 o                         
   4  11   3        197.69        199.54         4.46 o                         
   5  11   3         73.64         73.94         3.33 o                         
   6  11   3          0.25          2.05         2.35 o                         
   7  11   3          1.91          0.07         2.53 o                         
   8  11   3        212.43        211.06         5.55 o                         
   9  11   3        269.87        244.93         5.90 o                         
  10  11   3          9.72          2.86         3.57 o                         
  11  11   3          5.10          6.12         4.28 o                         
  12  11   3         56.99         62.23         5.05 o                         
  13  11   3          0.23          0.14         4.78 o                         
  14  11   3        184.03        177.97         8.34 o                         
 -14  12   3        272.70        281.99        11.07 o                         
 -13  12   3          0.55          0.84         4.21 o                         
 -12  12   3        501.59        526.85         9.97 o                         
 -11  12   3        186.48        183.35         9.13 o                         
 -10  12   3        278.25        281.19         6.68 o                         
  -9  12   3        100.32        100.29         4.35 o                         
  -8  12   3         93.36         89.65         4.07 o                         
  -7  12   3        553.16        550.41         6.67 o                         
  -6  12   3       1551.72       1583.88        11.64 o                         
  -5  12   3          0.02         19.07         2.78 o                         
  -4  12   3       1405.96       1406.60        11.93 o                         
  -3  12   3        461.86        473.38         6.26 o                         
  -2  12   3         64.62         65.29         3.34 o                         
  -1  12   3        143.74        168.48         5.14 o                         
   0  12   3        483.14        495.24         7.41 o                         
   1  12   3        593.46        592.60         7.35 o                         
   2  12   3       1135.55       1153.75        10.47 o                         
   3  12   3          0.58          0.66         2.61 o                         
   4  12   3        571.47        595.01         8.70 o                         
   5  12   3       1198.41       1190.77        13.21 o                         
   6  12   3         63.38         61.86         3.43 o                         
   7  12   3         80.91         74.86         4.07 o                         
   8  12   3         42.58         46.63         4.40 o                         
   9  12   3        237.40        256.91         8.21 o                         
  10  12   3       1116.67       1079.67        15.14 o                         
  11  12   3          5.43         -4.33         4.33 o                         
  12  12   3        112.18        109.54         7.31 o                         
 -13  13   3          0.97          9.38        24.87 o                         
 -12  13   3        127.20        119.60         6.37 o                         
 -11  13   3         69.59         68.95         4.88 o                         
 -10  13   3        193.38        178.56         9.00 o                         
  -9  13   3          1.70          5.88         4.28 o                         
  -8  13   3       1122.22       1133.30        13.17 o                         
  -7  13   3        941.52        952.02         9.74 o                         
  -6  13   3        192.60        193.14         6.00 o                         
  -5  13   3         49.61         54.42         3.90 o                         
  -4  13   3         80.25         73.60         3.93 o                         
  -3  13   3        492.31        513.21         7.61 o                         
  -2  13   3       1370.17       1348.26        12.89 o                         
  -1  13   3          0.02          3.60         3.20 o                         
   0  13   3        644.51        640.05         8.52 o                         
   1  13   3        539.31        534.11         8.05 o                         
   2  13   3        208.15        208.62         6.12 o                         
   3  13   3          0.50          3.17         3.00 o                         
   4  13   3         23.65         20.17         3.35 o                         
   5  13   3         81.03         69.80         4.10 o                         
   6  13   3        353.85        352.59         6.54 o                         
   7  13   3          0.77         16.88         4.11 o                         
   8  13   3        831.02        843.13        14.39 o                         
   9  13   3        124.00        105.05         6.12 o                         
  10  13   3         15.86          7.76         5.11 o                         
  11  13   3          9.89         -2.74         5.04 o                         
 -11  14   3         78.01         73.65         5.77 o                         
 -10  14   3         96.01         91.31         6.28 o                         
  -9  14   3          0.05         -3.84         3.84 o                         
  -8  14   3         28.42         22.65         4.30 o                         
  -7  14   3        171.99        164.97         7.46 o                         
  -6  14   3          3.45         -0.87         4.20 o                         
  -5  14   3          0.83          7.95         4.02 o                         
  -4  14   3         14.36         14.45         3.96 o                         
  -3  14   3         13.72          4.14         3.42 o                         
  -2  14   3          4.16          1.52         3.41 o                         
  -1  14   3          0.28         -1.35         3.18 o                         
   0  14   3          7.06         10.73         3.57 o                         
   1  14   3         99.04         96.38         4.77 o                         
   2  14   3         43.94         42.46         4.44 o                         
   3  14   3          2.73          5.87         4.13 o                         
   4  14   3         18.45         23.82         4.08 o                         
   5  14   3          2.63         -2.14         3.70 o                         
   6  14   3         20.94         17.83         4.74 o                         
   7  14   3         17.23          7.44         6.47 o                         
   8  14   3        151.03        159.44         8.24 o                         
   9  14   3          5.09          9.37         5.27 o                         
  -8  15   3        174.23        169.29         8.72 o                         
  -7  15   3         44.24         46.15         6.49 o                         
  -6  15   3         40.52         36.94         5.76 o                         
  -5  15   3         91.45         93.50         8.45 o                         
  -4  15   3        287.48        294.54         8.72 o                         
  -3  15   3        647.11        622.16        13.45 o                         
  -2  15   3        405.34        413.99        14.22 o                         
  -1  15   3          1.54          5.48         3.98 o                         
   0  15   3        492.27        487.62        10.24 o                         
   1  15   3        286.79        278.93         7.47 o                         
   2  15   3         24.78         12.80         5.28 o                         
   3  15   3         19.13         31.59         5.05 o                         
   4  15   3        276.34        271.03         8.13 o                         
   5  15   3       1008.41       1016.92        16.74 o                         
   6  15   3        498.11        509.00        11.43 o                         
   7  15   3          4.55          9.82        16.51 o                         
  -4  16   3        266.59        261.63         9.46 o                         
  -3  16   3        221.08        214.74         8.71 o                         
  -2  16   3        173.56        127.48         7.10 o                         
  -1  16   3         75.68         58.78         5.91 o                         
   0  16   3         62.07         48.75         6.90 o                         
   1  16   3        757.45        726.19        16.38 o                         
   2  16   3        305.57        291.62         8.90 o                         
 -20   0   4       5380.13       5109.92        55.61 o                         
 -18   0   4          0.00         -4.12         4.12 o                         
 -16   0   4          0.04         -3.62         3.62 o                         
 -14   0   4         11.13         17.13         3.18 o                         
 -12   0   4      11700.30      11729.24        73.25 o                         
 -10   0   4          0.36          3.48         7.03 o                         
  -8   0   4          0.14         24.33        13.72 o                         
  -6   0   4          4.52          3.93         4.50 o                         
  -4   0   4      24348.67      25359.87       134.38 o                         
  -2   0   4          1.76          3.39         1.91 o                         
   0   0   4          0.58          0.68         1.65 o                         
   2   0   4         20.98         17.32         2.30 o                         
   4   0   4       5115.05       4572.86        31.84 o                         
   6   0   4          6.32          5.68         6.47 o                         
   8   0   4          0.25         -2.93         4.84 o                         
  10   0   4         19.06         19.59         3.20 o                         
  12   0   4         12.48         10.05         3.29 o                         
  14   0   4         19.63         22.09         4.63 o                         
  16   0   4          0.26         -4.86         4.86 o                         
  18   0   4          8.45          3.63         5.73 o                         
 -21   1   4          0.28         -4.77         4.77 o                         
 -20   1   4          0.79         -4.13         4.21 o                         
 -19   1   4          0.27          2.44         3.89 o                         
 -18   1   4          0.16          1.30         3.28 o                         
 -17   1   4          0.90          0.25         2.98 o                         
 -16   1   4       1202.23       1218.14        11.34 o                         
 -15   1   4          0.51         -1.64         2.29 o                         
 -14   1   4          1.42          1.33         2.23 o                         
 -13   1   4          0.02          5.19         2.07 o                         
 -12   1   4          0.12          4.53         1.84 o                         
 -11   1   4         84.87        112.80         4.25 o                         
 -10   1   4          3.78          0.27         5.43 o                         
  -9   1   4          0.05          2.52         4.38 o                         
  -8   1   4      20219.99      19945.40        79.86 o                         
  -7   1   4          0.60         -0.15         3.86 o                         
  -6   1   4         17.16         23.03         2.60 o                         
  -5   1   4        441.26        464.92         7.23 o                         
  -4   1   4          1.65          4.32         2.80 o                         
  -3   1   4       3646.00       3746.74        16.03 o                         
  -2   1   4          1.42          3.24         1.14 o                         
  -1   1   4          0.06         -0.31         1.17 o                         
   0   1   4      31733.22      30163.42       111.26 o                         
   1   1   4          3.12         -0.37         1.57 o                         
   2   1   4         14.23         10.39         2.31 o                         
   3   1   4        234.64        239.38         4.49 o                         
   4   1   4          0.81          1.43         3.62 o                         
   5   1   4        803.92        754.05         6.73 o                         
   6   1   4         52.20         48.09         4.24 o                         
   7   1   4          0.23          0.88         3.28 o                         
   8   1   4        108.88        134.10         6.57 o                         
   9   1   4          0.06          2.92         4.20 o                         
  10   1   4          2.72         -1.32         1.91 o                         
  11   1   4        471.08        465.91         5.61 o                         
  12   1   4          1.60          3.44         2.33 o                         
  13   1   4        450.28        456.07         6.05 o                         
  14   1   4          9.79         13.28         3.02 o                         
  15   1   4          0.05         -3.14         3.14 o                         
  16   1   4        394.45        361.62         6.84 o                         
  17   1   4          0.02         -3.30         3.86 o                         
  18   1   4          0.06         -4.23         4.23 o                         
  19   1   4        111.32         93.72         8.09 o                         
 -21   2   4          1.28         -5.44         5.44 o                         
 -20   2   4          3.50         -1.59         4.13 o                         
 -19   2   4          0.51          0.13         4.00 o                         
 -18   2   4          0.01         -3.27         3.27 o                         
 -17   2   4        221.96        224.05         6.27 o                         
 -16   2   4          0.23          1.65         2.75 o                         
 -15   2   4          6.66          6.90         2.46 o                         
 -14   2   4          0.00         -0.95         2.04 o                         
 -13   2   4          1.35         -0.30         1.92 o                         
 -12   2   4       3124.52       2910.95        16.39 o                         
 -11   2   4          1.00         -2.51         5.73 o                         
 -10   2   4         25.11         26.87         4.93 o                         
  -9   2   4        628.56        642.49         8.74 o                         
  -8   2   4          0.03          1.70         4.32 o                         
  -7   2   4         41.55         62.72         3.98 o                         
  -6   2   4          4.99          0.79         3.95 o                         
  -5   2   4          0.04          1.43         3.05 o                         
  -4   2   4       8608.36       8979.74        38.68 o                         
  -3   2   4          2.36          2.30         1.99 o                         
  -2   2   4        141.18        134.90         2.98 o                         
  -1   2   4       1220.80       1270.57         6.86 o                         
   0   2   4          4.63          1.94         1.38 o                         
   1   2   4        369.10        395.11         5.15 o                         
   2   2   4        128.65        116.73         2.62 o                         
   3   2   4          9.88         10.04         2.34 o                         
   4   2   4      28739.99      28146.78       115.56 o                         
   5   2   4          0.62          4.14         3.25 o                         
   6   2   4         91.40        102.60         4.95 o                         
   7   2   4       2310.42       2348.59        15.10 o                         
   8   2   4          2.43          0.27         4.68 o                         
   9   2   4        155.86        160.35         6.42 o                         
  10   2   4         13.92         16.95         2.18 o                         
  11   2   4          1.23          1.22         2.21 o                         
  12   2   4       4194.12       4136.65        23.04 o                         
  13   2   4          0.15         -1.44         2.38 o                         
  14   2   4         38.94         39.23         3.23 o                         
  15   2   4        439.37        430.67         7.19 o                         
  16   2   4          2.58         -3.25         3.25 o                         
  17   2   4         20.15         19.33         4.15 o                         
  18   2   4          2.63         -4.88         4.88 o                         
  19   2   4          0.01         -3.20         6.32 o                         
 -20   3   4          0.01         -4.28         4.28 o                         
 -19   3   4         64.57         58.69         4.98 o                         
 -18   3   4          0.59          2.88         3.38 o                         
 -17   3   4          0.26          0.74         3.09 o                         
 -16   3   4       8064.03       7834.31        41.14 o                         
 -15   3   4          0.31         -0.13         2.72 o                         
 -14   3   4         11.64          8.55         2.36 o                         
 -13   3   4        812.40        810.82         7.45 o                         
 -12   3   4          0.00          4.32         1.98 o                         
 -11   3   4       1412.14       1389.22         9.42 o                         
 -10   3   4         17.75         25.00         6.14 o                         
  -9   3   4          2.74          2.55         4.59 o                         
  -8   3   4       6366.48       6155.80        26.74 o                         
  -7   3   4          0.63         -2.97         2.97 o                         
  -6   3   4         23.60         31.38         3.44 o                         
  -5   3   4       4515.88       4545.18        21.48 o                         
  -4   3   4          0.79         -2.78         2.82 o                         
  -3   3   4       4673.87       4568.13        24.74 o                         
  -2   3   4          0.67          1.58         2.31 o                         
  -1   3   4          3.99         -0.03         2.03 o                         
   0   3   4      72962.15      76338.13       447.51 o                         
   1   3   4          0.51          0.94         1.30 o                         
   2   3   4         34.92         41.13         3.41 o                         
   3   3   4       1212.03       1196.27         8.06 o                         
   4   3   4          7.99          5.01         2.55 o                         
   5   3   4       4874.80       4816.70        24.04 o                         
   6   3   4         50.11         65.97         4.57 o                         
   7   3   4          6.56         11.10         5.55 o                         
   8   3   4       5241.53       5356.12        25.15 o                         
   9   3   4          0.39          1.53         1.71 o                         
  10   3   4         11.75         17.22         2.28 o                         
  11   3   4       1192.53       1226.10         9.76 o                         
  12   3   4          1.80          1.83         2.41 o                         
  13   3   4         99.40        115.71         4.27 o                         
  14   3   4          2.83          0.02         3.07 o                         
  15   3   4          2.00          2.98         3.32 o                         
  16   3   4       2422.03       2332.80        19.11 o                         
  17   3   4          0.67         -0.56         3.94 o                         
  18   3   4         21.58         14.18         4.69 o                         
 -20   4   4        576.36        552.87        10.73 o                         
 -19   4   4          0.02         -0.37         4.49 o                         
 -18   4   4          6.21          4.62         3.53 o                         
 -17   4   4        759.82        752.21         8.96 o                         
 -16   4   4          0.04          0.63         2.77 o                         
 -15   4   4         74.85         84.22         3.73 o                         
 -14   4   4         27.43         31.11         2.82 o                         
 -13   4   4          0.31         -2.07         2.07 o                         
 -12   4   4       6646.58       6510.97        30.45 o                         
 -11   4   4          0.21          3.85         1.76 o                         
 -10   4   4         76.13         91.82         5.80 o                         
  -9   4   4        579.20        571.75         9.10 o                         
  -8   4   4          1.95          1.20         4.14 o                         
  -7   4   4       6484.43       6557.53        29.29 o                         
  -6   4   4          2.82          6.87         2.15 o                         
  -5   4   4          5.45          6.25         2.82 o                         
  -4   4   4       5750.22       6013.08        33.10 o                         
  -3   4   4          3.88          1.95         2.95 o                         
  -2   4   4         28.80         35.06         2.63 o                         
  -1   4   4        429.06        476.25         6.58 o                         
   0   4   4          5.86         -2.71         4.12 o                         
   1   4   4      16734.60      16576.78        74.61 o                         
   2   4   4          1.79          1.97         2.40 o                         
   3   4   4          0.50          3.47         2.50 o                         
   4   4   4       3746.86       3546.58        19.30 o                         
   5   4   4          0.09          5.01         3.45 o                         
   6   4   4         31.32         37.97         3.63 o                         
   7   4   4        708.57        719.32         9.13 o                         
   8   4   4          0.00          1.64         6.36 o                         
   9   4   4       2404.96       2387.47        14.11 o                         
  10   4   4         73.28         88.01         3.20 o                         
  11   4   4          0.47         -2.22         2.22 o                         
  12   4   4        553.15        544.32         6.58 o                         
  13   4   4          0.78         -1.20         2.69 o                         
  14   4   4         25.36         20.03         3.39 o                         
  15   4   4         21.25         22.82         3.68 o                         
  16   4   4          0.08          1.06         3.63 o                         
  17   4   4        400.59        382.67         9.63 o                         
  18   4   4         15.14         13.95         4.77 o                         
 -20   5   4          0.20         -4.85         4.85 o                         
 -19   5   4        162.47        168.16         9.25 o                         
 -18   5   4          2.05         -3.65         3.65 o                         
 -17   5   4          1.25          1.88         3.24 o                         
 -16   5   4        197.64        208.84         5.64 o                         
 -15   5   4          0.11         -2.70         2.70 o                         
 -14   5   4        116.61        124.49         4.52 o                         
 -13   5   4        207.45        228.78         4.50 o                         
 -12   5   4          1.03         -2.04         2.04 o                         
 -11   5   4        157.46        174.94         3.85 o                         
 -10   5   4         66.89         78.38         2.83 o                         
  -9   5   4          6.82          5.40         3.90 o                         
  -8   5   4       4233.93       4222.66        20.15 o                         
  -7   5   4         15.16         17.09         3.77 o                         
  -6   5   4         56.68         68.50         3.29 o                         
  -5   5   4         68.75        118.59         4.42 o                         
  -4   5   4          3.27          5.42         1.85 o                         
  -3   5   4       1679.22       1713.03         9.04 o                         
  -2   5   4        611.45        593.36         7.18 o                         
  -1   5   4          0.27          2.34         2.38 o                         
   1   5   4          4.82          7.65         3.51 o                         
   2   5   4          2.98          6.57         3.07 o                         
   3   5   4       1917.68       1883.45        14.96 o                         
   4   5   4          2.09          2.67         4.84 o                         
   5   5   4       6281.14       6426.89        28.46 o                         
   6   5   4        103.44        109.59         4.56 o                         
   7   5   4          1.28          2.66         5.44 o                         
   8   5   4       4311.45       4461.13        22.68 o                         
   9   5   4          0.73          1.30         2.06 o                         
  10   5   4        150.69        147.33         3.75 o                         
  11   5   4        158.01        164.63         4.33 o                         
  12   5   4          1.42          0.09         2.54 o                         
  13   5   4          3.01          0.63         2.95 o                         
  14   5   4        156.62        164.39         7.22 o                         
  15   5   4          1.98          1.53         3.34 o                         
  16   5   4        233.97        220.94         7.99 o                         
  17   5   4          0.40          5.86         4.15 o                         
  18   5   4         31.49         20.31         5.01 o                         
 -19   6   4          0.76         -4.33         4.33 o                         
 -18   6   4         20.88         14.66         4.53 o                         
 -17   6   4        360.44        386.36         8.10 o                         
 -16   6   4          0.00          2.40         3.34 o                         
 -15   6   4       1107.34       1085.56        10.44 o                         
 -14   6   4          2.71          5.80         2.69 o                         
 -13   6   4          8.56         12.74         2.73 o                         
 -12   6   4       1843.92       1772.22        12.30 o                         
 -11   6   4          9.77          8.13         2.26 o                         
 -10   6   4        521.44        512.29         6.11 o                         
  -9   6   4       1713.15       1626.70        10.43 o                         
  -8   6   4          0.53          4.01         4.99 o                         
  -7   6   4        558.56        499.44         6.75 o                         
  -6   6   4        197.09        198.81         4.15 o                         
  -5   6   4         30.52         38.31         2.99 o                         
  -4   6   4       9542.05       8906.66        34.37 o                         
  -3   6   4         28.67         31.17         2.70 o                         
  -2   6   4        130.28        125.15         3.94 o                         
  -1   6   4       2395.58       2148.92        17.26 o                         
   0   6   4          0.81          0.70         3.87 o                         
   1   6   4          8.21          1.09         2.37 o                         
   2   6   4        225.29        218.45         6.65 o                         
   3   6   4          0.55          3.02         3.47 o                         
   4   6   4       5227.10       5106.45        30.34 o                         
   5   6   4          6.51         12.74         4.15 o                         
   6   6   4        126.32        121.06         4.98 o                         
   7   6   4        337.12        343.88         4.06 o                         
   8   6   4          1.70          1.82         1.89 o                         
   9   6   4        168.87        169.75         4.20 o                         
  10   6   4        316.79        302.95         4.95 o                         
  11   6   4          0.43          4.37         2.46 o                         
  12   6   4       2460.64       2474.18        18.24 o                         
  13   6   4          0.03          6.80         3.26 o                         
  14   6   4         15.51          6.87         3.60 o                         
  15   6   4        867.08        825.43        11.73 o                         
  16   6   4          0.10         -1.78         4.11 o                         
  17   6   4        125.49        135.30         6.83 o                         
 -19   7   4        205.06        204.92         9.82 o                         
 -18   7   4         15.39         10.74         4.49 o                         
 -17   7   4          6.14          7.14         3.97 o                         
 -16   7   4        203.21        199.56         6.47 o                         
 -15   7   4          1.30         -0.35         2.98 o                         
 -14   7   4         32.86         35.06         3.40 o                         
 -13   7   4       1073.97       1062.00         9.69 o                         
 -12   7   4          0.41          1.78         2.38 o                         
 -11   7   4        814.75        798.64         7.71 o                         
 -10   7   4         65.61         63.07         2.80 o                         
  -9   7   4         26.74         32.83         2.20 o                         
  -8   7   4       4043.80       3857.92        20.29 o                         
  -7   7   4         31.60         38.27         2.06 o                         
  -6   7   4        198.46        198.97         6.30 o                         
  -5   7   4         30.61         60.76         5.08 o                         
  -4   7   4          1.19          3.14         4.39 o                         
  -3   7   4       5441.39       5450.40        26.26 o                         
  -2   7   4        302.57        305.56         4.13 o                         
  -1   7   4         30.01         32.54         5.44 o                         
   0   7   4         41.36         21.35         3.57 o                         
   1   7   4          0.03         -1.06         4.02 o                         
   2   7   4        785.86        800.13         9.74 o                         
   3   7   4        423.73        412.02         7.06 o                         
   4   7   4          0.08          4.38         3.92 o                         
   5   7   4          5.56          5.85         1.50 o                         
   6   7   4         10.34         11.11         1.84 o                         
   7   7   4         46.09         50.08         2.59 o                         
   8   7   4       1503.21       1526.14        11.01 o                         
   9   7   4          0.02         -2.26         2.26 o                         
  10   7   4         68.28         66.07         3.20 o                         
  11   7   4          1.76          6.34         2.58 o                         
  12   7   4          0.20         -2.19         3.25 o                         
  13   7   4       1020.28       1022.98        11.35 o                         
  14   7   4          4.15          4.04         3.79 o                         
  15   7   4          5.51          4.84         4.26 o                         
  16   7   4        173.86        184.63         7.80 o                         
  17   7   4          0.01          2.17         4.65 o                         
 -18   8   4        177.47        175.57         8.31 o                         
 -17   8   4         78.62         94.05         5.71 o                         
 -16   8   4          1.25         -1.41         3.66 o                         
 -15   8   4         61.96         60.46         4.04 o                         
 -14   8   4        127.05        132.19         4.79 o                         
 -13   8   4          0.04         -0.63         2.70 o                         
 -12   8   4        197.70        221.99         4.84 o                         
 -11   8   4          0.18          6.97         2.51 o                         
 -10   8   4          2.21         -0.81         2.15 o                         
  -9   8   4        613.64        596.93         6.26 o                         
  -8   8   4          1.36          4.29         1.73 o                         
  -7   8   4        256.29        235.49         3.64 o                         
  -6   8   4        137.06        135.14         2.96 o                         
  -5   8   4         28.93         32.20         1.78 o                         
  -4   8   4        430.67        426.73         5.96 o                         
  -3   8   4         38.65         39.70         5.89 o                         
  -2   8   4         48.15         42.07         5.36 o                         
  -1   8   4       2144.07       2182.93        14.94 o                         
   0   8   4          0.03         99.18        97.02 o                         
   1   8   4        300.05        288.43         6.31 o                         
   2   8   4        905.23        899.29         8.20 o                         
   3   8   4         23.14         20.14         1.90 o                         
   4   8   4       1535.41       1528.43         9.93 o                         
   5   8   4          2.12          5.77         1.67 o                         
   6   8   4        241.65        221.73         4.16 o                         
   7   8   4       2396.27       2342.70        14.46 o                         
   8   8   4          0.34          5.67         2.23 o                         
   9   8   4          2.32         -1.08         2.56 o                         
  10   8   4        114.37        118.95         4.66 o                         
  11   8   4         62.21         57.07         3.76 o                         
  12   8   4        193.71        206.81         6.39 o                         
  13   8   4          2.30          2.10         3.71 o                         
  14   8   4         43.11         41.89         4.86 o                         
  15   8   4         42.86         33.21         5.21 o                         
  16   8   4          0.16         -4.16         4.45 o                         
 -17   9   4          6.82         16.78         4.63 o                         
 -16   9   4        651.53        668.71        12.48 o                         
 -15   9   4         57.19         56.91         4.97 o                         
 -14   9   4        312.60        339.24         7.97 o                         
 -13   9   4       1277.99       1263.60        11.92 o                         
 -12   9   4          0.16          6.22         2.97 o                         
 -11   9   4        279.94        286.68         5.82 o                         
 -10   9   4       1167.57       1141.67        10.14 o                         
  -9   9   4          1.81          7.40         2.53 o                         
  -8   9   4       1085.15       1107.18         8.84 o                         
  -7   9   4         69.46         73.87         2.82 o                         
  -6   9   4        629.70        633.47         5.73 o                         
  -5   9   4       7215.71       7002.61        33.60 o                         
  -4   9   4          0.07          2.06         1.58 o                         
  -3   9   4         84.26         71.33         2.87 o                         
  -2   9   4        825.91        815.95         6.73 o                         
  -1   9   4          8.62         10.95         2.12 o                         
   0   9   4       4660.51       4739.37        26.09 o                         
   1   9   4        104.85        111.45         3.20 o                         
   2   9   4         69.58         76.21         2.93 o                         
   3   9   4       3923.73       3898.31        21.96 o                         
   4   9   4          2.49          5.34         1.98 o                         
   5   9   4       2314.68       2218.05        13.77 o                         
   6   9   4       1458.83       1419.68        10.20 o                         
   7   9   4         23.93         18.79         2.50 o                         
   8   9   4       1323.46       1351.12        11.21 o                         
   9   9   4          1.69          0.94         2.67 o                         
  10   9   4         49.10         49.86         3.68 o                         
  11   9   4       1804.76       1759.89        15.14 o                         
  12   9   4          0.03          6.98         3.35 o                         
  13   9   4        277.81        300.57         8.29 o                         
  14   9   4        129.06        130.05         6.85 o                         
  15   9   4          1.90         -1.58         4.65 o                         
 -16  10   4          0.22          2.43         4.33 o                         
 -15  10   4          0.40          3.51         3.95 o                         
 -14  10   4        295.20        304.90         7.98 o                         
 -13  10   4         29.68         37.18         4.10 o                         
 -12  10   4        432.63        447.90         9.29 o                         
 -11  10   4        119.95        132.69         5.06 o                         
 -10  10   4         36.02         29.79         3.69 o                         
  -9  10   4       1929.56       1831.05        13.89 o                         
  -8  10   4          2.71          3.04         2.17 o                         
  -7  10   4         54.88         73.20         2.94 o                         
  -6  10   4        413.67        427.88         5.46 o                         
  -5  10   4          0.27          3.97         1.82 o                         
  -4  10   4        766.86        781.75         6.71 o                         
  -3  10   4        174.04        163.66         3.87 o                         
  -2  10   4        938.45        958.49         7.78 o                         
  -1  10   4       2331.20       2274.23        14.64 o                         
   0  10   4         15.39         18.22         2.28 o                         
   1  10   4        270.00        292.96         4.42 o                         
   2  10   4       1170.05       1143.62         9.02 o                         
   3  10   4         47.55         56.32         2.76 o                         
   4  10   4        848.59        866.94         9.08 o                         
   5  10   4          2.03          6.64         2.46 o                         
   6  10   4        120.81        133.82         3.85 o                         
   7  10   4       1613.46       1657.33        11.86 o                         
   8  10   4          1.06         -0.45         2.62 o                         
   9  10   4        791.30        729.03         7.99 o                         
  10  10   4         53.30         47.94         3.60 o                         
  11  10   4          1.13          4.86         3.41 o                         
  12  10   4        195.16        196.16         9.01 o                         
  13  10   4          3.36          1.71         4.40 o                         
  14  10   4         50.57         40.67         5.54 o                         
 -15  11   4         82.19         74.70         6.15 o                         
 -14  11   4         74.90         79.16         5.58 o                         
 -13  11   4          0.41         -1.51         3.80 o                         
 -12  11   4          3.52         -2.90         3.35 o                         
 -11  11   4        223.18        227.82         5.99 o                         
 -10  11   4         53.85         48.77         4.03 o                         
  -9  11   4          6.49          1.67         2.67 o                         
  -8  11   4          8.65         11.82         2.58 o                         
  -7  11   4          6.57          3.69         2.29 o                         
  -6  11   4         14.00         13.30         2.19 o                         
  -5  11   4         59.24         55.38         2.71 o                         
  -4  11   4         11.63          7.98         2.11 o                         
  -3  11   4       1074.77       1061.24         8.68 o                         
  -2  11   4        145.20        158.23         3.64 o                         
  -1  11   4          5.32          7.68         2.22 o                         
   0  11   4          7.92          4.11         2.32 o                         
   1  11   4          1.50          1.53         2.14 o                         
   2  11   4         26.18         22.95         2.72 o                         
   3  11   4        124.39        128.53         3.72 o                         
   4  11   4         16.60          9.52         2.57 o                         
   5  11   4         52.76         57.58         3.33 o                         
   6  11   4          3.09         -2.34         2.34 o                         
   7  11   4          0.10         -2.73         2.73 o                         
   8  11   4          4.89          1.16         2.83 o                         
   9  11   4         54.55         45.06         4.15 o                         
  10  11   4         39.94         34.63         4.19 o                         
  11  11   4         16.77         23.36         5.02 o                         
  12  11   4          1.19         -4.99         4.99 o                         
  13  11   4         21.88         23.51         5.20 o                         
 -14  12   4        140.59        130.43         7.17 o                         
 -13  12   4          6.08         11.43         5.08 o                         
 -12  12   4         89.73         81.79         5.44 o                         
 -11  12   4         11.38         11.14         3.93 o                         
 -10  12   4       1443.99       1458.04        13.47 o                         
  -9  12   4        804.98        815.03        10.42 o                         
  -8  12   4          6.76         10.21         2.87 o                         
  -7  12   4       1329.16       1313.95        10.66 o                         
  -6  12   4        770.77        775.30         7.52 o                         
  -5  12   4        184.30        166.51         5.82 o                         
  -4  12   4        169.79        179.82         4.87 o                         
  -3  12   4         50.38         50.19         3.08 o                         
  -2  12   4        464.84        467.80         6.32 o                         
  -1  12   4       1281.27       1336.29        10.79 o                         
   0  12   4          9.12         40.44         3.20 o                         
   1  12   4       1267.65       1252.44        10.73 o                         
   2  12   4        346.88        347.37         5.61 o                         
   3  12   4         10.06         11.39         3.08 o                         
   4  12   4        108.85        121.62         4.44 o                         
   5  12   4        176.72        174.86         6.41 o                         
   6  12   4        463.30        450.84         7.23 o                         
   7  12   4        425.55        405.30         6.81 o                         
   8  12   4          0.01          1.73         3.33 o                         
   9  12   4        665.23        682.51        11.02 o                         
  10  12   4        524.24        542.97        12.43 o                         
  11  12   4         17.36         22.75         4.73 o                         
  12  12   4         26.56         26.10         5.45 o                         
 -13  13   4        422.79        404.71        10.83 o                         
 -12  13   4          1.67         12.80         4.38 o                         
 -11  13   4        290.28        298.37         7.54 o                         
 -10  13   4         74.40         67.77         5.56 o                         
  -9  13   4         84.56         79.29         5.22 o                         
  -8  13   4         22.16         31.91         3.82 o                         
  -7  13   4        193.67        183.93         7.14 o                         
  -6  13   4        936.96        963.48        10.13 o                         
  -5  13   4        402.81        406.09         6.95 o                         
  -4  13   4          0.58         13.01         3.27 o                         
  -3  13   4       1014.44       1030.73        10.88 o                         
  -2  13   4        866.99        869.89         9.98 o                         
  -1  13   4        102.28        100.68         4.35 o                         
   0  13   4         74.86         79.57         3.84 o                         
   1  13   4         80.57         79.19         3.84 o                         
   2  13   4        979.40       1015.58        11.02 o                         
   3  13   4        472.46        470.06         7.82 o                         
   4  13   4          3.59          1.33         3.31 o                         
   5  13   4        290.03        284.15         6.16 o                         
   6  13   4         98.81        111.16         5.77 o                         
   7  13   4        180.12        192.98         8.53 o                         
   8  13   4          2.43         13.59         5.45 o                         
   9  13   4         10.95          8.92         4.44 o                         
  10  13   4        138.15        138.79         7.63 o                         
  11  13   4         40.55         30.33        30.35 o                         
 -11  14   4         32.46         27.89         5.57 o                         
 -10  14   4        279.52        272.79         8.50 o                         
  -9  14   4          2.29          2.58         4.05 o                         
  -8  14   4          3.75          8.63         4.37 o                         
  -7  14   4         19.81         14.12         4.40 o                         
  -6  14   4          2.20         11.00         4.17 o                         
  -5  14   4         52.56         51.37         4.65 o                         
  -4  14   4          3.36         -3.48         3.48 o                         
  -3  14   4          7.14          4.44         4.01 o                         
  -2  14   4         15.43         17.39         3.48 o                         
  -1  14   4         50.82         47.23         3.91 o                         
   0  14   4         19.20         12.48         3.36 o                         
   1  14   4         24.47         18.64         4.44 o                         
   2  14   4         70.25         76.95         5.06 o                         
   3  14   4          7.70         11.52         4.04 o                         
   4  14   4          0.97         -1.34         3.76 o                         
   5  14   4          0.80         -3.63         3.95 o                         
   6  14   4         53.64         37.29         5.57 o                         
   7  14   4        169.08        187.16         8.52 o                         
   8  14   4         25.94         21.41         5.81 o                         
   9  14   4          5.00          9.93         6.02 o                         
  -8  15   4         11.30          1.72         5.38 o                         
  -7  15   4          0.06          2.10         4.90 o                         
  -6  15   4        169.28        166.62         9.61 o                         
  -5  15   4        538.50        526.17        10.48 o                         
  -4  15   4         19.59         32.43         4.95 o                         
  -3  15   4        364.90        347.62        10.58 o                         
  -2  15   4        292.55        308.28         8.63 o                         
  -1  15   4         68.32         57.87         5.17 o                         
   0  15   4        102.58        107.28         6.09 o                         
   1  15   4         58.04         60.91         5.29 o                         
   2  15   4        148.22        128.39         6.30 o                         
   3  15   4        501.34        497.83         9.96 o                         
   4  15   4          9.76         26.26         5.32 o                         
   5  15   4        508.97        493.62        11.89 o                         
   6  15   4        465.32        473.48        10.27 o                         
  -4  16   4         47.42        -10.49        25.87 o                         
  -3  16   4         58.75         31.58         5.23 o                         
  -2  16   4        435.15        411.47        13.05 o                         
  -1  16   4        247.04        240.62        11.88 o                         
   0  16   4          0.02          1.16         6.49 o                         
   1  16   4        332.24        293.78        13.59 o                         
 -21   0   5          3.08          6.92         7.10 o                         
 -19   0   5          1.15          1.99         5.67 o                         
 -17   0   5          3.02          2.19         3.73 o                         
 -15   0   5      20135.41      19324.17       117.98 o                         
 -13   0   5         11.83         11.99         3.02 o                         
 -11   0   5          3.76          7.30         5.21 o                         
  -9   0   5          1.73         21.24         6.16 o                         
  -7   0   5     113783.69     112401.59       817.79 o                         
  -5   0   5        129.88        126.24         6.02 o                         
  -3   0   5         20.71         17.80         1.70 o                         
  -1   0   5          0.58          4.04         1.69 o                         
   1   0   5     249023.09     237262.97      2205.90 o                         
   3   0   5         39.16         32.86         5.53 o                         
   5   0   5         12.30         10.57         5.09 o                         
   7   0   5          0.12         -0.19         5.40 o                         
   9   0   5      10538.89      10047.87        63.16 o                         
  11   0   5         10.97         18.57         3.14 o                         
  13   0   5          5.44          1.77         3.71 o                         
  15   0   5          3.54         -4.14         4.99 o                         
  17   0   5        459.90        431.64        12.98 o                         
 -21   1   5          0.16          1.51         5.18 o                         
 -20   1   5          0.83         -0.80         4.10 o                         
 -19   1   5       1856.94       1868.33        16.92 o                         
 -18   1   5          1.15         -1.41         3.17 o                         
 -17   1   5         12.17         10.33         3.00 o                         
 -16   1   5         36.09         47.50         3.44 o                         
 -15   1   5          0.15          1.37         2.33 o                         
 -14   1   5         87.90        108.92         3.68 o                         
 -13   1   5          0.91          3.56         1.97 o                         
 -12   1   5          2.27          4.01         1.77 o                         
 -11   1   5      16432.42      15844.78        65.58 o                         
 -10   1   5          4.06          2.56         4.06 o                         
  -9   1   5         17.70         20.90         3.09 o                         
  -8   1   5         14.96         14.56         4.37 o                         
  -7   1   5          3.24          6.01         2.87 o                         
  -6   1   5       1885.47       1884.54        11.82 o                         
  -5   1   5          6.12          4.82         3.10 o                         
  -4   1   5          0.10          5.49         2.47 o                         
  -3   1   5     205432.06     209428.62      1423.64 o                         
  -2   1   5          5.76          4.62         2.17 o                         
  -1   1   5         11.33          8.01         1.44 o                         
   0   1   5       4507.88       4294.56        19.56 o                         
   1   1   5          8.96          3.94         1.73 o                         
   2   1   5       5069.70       4827.95        21.63 o                         
   3   1   5          3.38          3.84         1.95 o                         
   4   1   5          1.38          2.79         2.62 o                         
   5   1   5       3778.82       3428.01        17.56 o                         
   6   1   5          1.40          4.38         5.22 o                         
   7   1   5          0.19          6.80         4.42 o                         
   8   1   5        486.67        478.64         6.55 o                         
   9   1   5          2.80          2.91         1.76 o                         
  10   1   5       1027.10       1025.93         8.44 o                         
  11   1   5          7.43          5.59         2.22 o                         
  12   1   5          0.72          1.95         2.25 o                         
  13   1   5       3186.94       3095.66        20.01 o                         
  14   1   5          1.13          0.59         3.27 o                         
  15   1   5          0.13         -3.09         3.09 o                         
  16   1   5        164.40        173.36         5.81 o                         
  17   1   5          0.34         -1.86         4.24 o                         
  18   1   5        374.00        360.95         9.52 o                         
 -21   2   5          9.61          1.57         4.86 o                         
 -20   2   5         58.70         53.70         5.51 o                         
 -19   2   5          0.05          1.54         3.68 o                         
 -18   2   5         22.65         26.16         3.82 o                         
 -17   2   5          8.40         12.71         3.30 o                         
 -16   2   5          2.11          1.71         2.70 o                         
 -15   2   5         85.94         97.93         3.78 o                         
 -14   2   5          1.96          3.17         2.19 o                         
 -13   2   5         22.45         23.11         2.40 o                         
 -12   2   5        331.06        293.95         4.46 o                         
 -11   2   5          0.04          1.24         3.64 o                         
 -10   2   5       1002.87        990.39        10.30 o                         
  -9   2   5         31.70         36.26         4.20 o                         
  -8   2   5          1.79         12.99         4.73 o                         
  -7   2   5        515.38        534.39         7.74 o                         
  -6   2   5          1.39          1.00         3.27 o                         
  -5   2   5          0.00         -1.52         2.35 o                         
  -4   2   5       5067.97       5028.08        23.16 o                         
  -3   2   5          0.32         -1.56         1.96 o                         
  -2   2   5       1964.72       1860.20         8.36 o                         
  -1   2   5          0.34         -1.46         1.46 o                         
   0   2   5          3.58          2.31         1.55 o                         
   1   2   5         35.55         74.80         3.17 o                         
   2   2   5          9.21          8.87         3.51 o                         
   3   2   5         30.10         31.41         3.92 o                         
   4   2   5       4103.70       3919.26        19.47 o                         
   5   2   5          2.49          2.41         2.85 o                         
   6   2   5       1538.83       1564.53        10.91 o                         
   7   2   5         19.39        182.93        43.61 o                         
   8   2   5          0.30          0.08         4.54 o                         
   9   2   5       1319.93       1316.23         9.55 o                         
  10   2   5          2.08          4.82         2.16 o                         
  11   2   5         36.16         38.59         2.80 o                         
  12   2   5        631.38        621.07         7.11 o                         
  13   2   5          0.00          3.34         2.68 o                         
  14   2   5        449.17        434.35         6.64 o                         
  15   2   5          6.31          4.38         3.24 o                         
  16   2   5          0.00         -3.50         3.50 o                         
  17   2   5        420.61        415.58         8.82 o                         
  18   2   5          0.73         -4.76         4.76 o                         
 -21   3   5         36.56         41.52         5.79 o                         
 -20   3   5          0.00         -4.18         4.18 o                         
 -19   3   5       1171.88       1086.36        12.73 o                         
 -18   3   5          0.01          2.05         3.39 o                         
 -17   3   5         23.24         26.03         3.55 o                         
 -16   3   5        684.27        702.20         8.17 o                         
 -15   3   5          0.23         -2.33         2.33 o                         
 -14   3   5         31.74         32.14         2.77 o                         
 -13   3   5         57.13         59.87         2.90 o                         
 -12   3   5          0.04          1.35         1.91 o                         
 -11   3   5      11663.22      11464.69        49.81 o                         
 -10   3   5          0.09          2.60         4.93 o                         
  -9   3   5          8.73         14.82         4.59 o                         
  -8   3   5       1583.95       1572.06         9.85 o                         
  -7   3   5          1.06          2.26         2.88 o                         
  -6   3   5         10.68         18.26         2.88 o                         
  -5   3   5        132.58        130.41         5.31 o                         
  -4   3   5          0.29         -0.47         2.30 o                         
  -3   3   5      32664.57      33141.79       124.84 o                         
  -2   3   5          4.11          2.97         2.03 o                         
  -1   3   5          7.14          6.68         2.72 o                         
   0   3   5      11669.74      11870.59        50.18 o                         
   1   3   5          7.37          3.47         2.66 o                         
   2   3   5         12.66          7.40         2.15 o                         
   3   3   5          0.00          1.66         2.76 o                         
   4   3   5          0.54          1.31         2.99 o                         
   5   3   5      42987.38      41254.86       155.87 o                         
   6   3   5          1.65          4.06         4.94 o                         
   7   3   5          8.46          9.10         4.40 o                         
   8   3   5        272.82        273.91         8.90 o                         
   9   3   5          3.47          4.38         1.84 o                         
  10   3   5        433.98        420.53         5.51 o                         
  11   3   5         14.76         11.83         2.52 o                         
  12   3   5          1.36          1.73         2.47 o                         
  13   3   5        994.66        982.26         9.61 o                         
  14   3   5          1.16         -2.18         2.83 o                         
  15   3   5          1.41          3.53         3.66 o                         
  16   3   5         96.44        108.74         6.02 o                         
  17   3   5          0.79         -1.10         4.17 o                         
  18   3   5          2.68          6.66         4.91 o                         
 -20   4   5        127.21        132.63         7.06 o                         
 -19   4   5          0.00         -4.03         4.03 o                         
 -18   4   5          9.91         12.07         4.52 o                         
 -17   4   5         98.49         96.67         4.46 o                         
 -16   4   5          0.81          5.71         2.78 o                         
 -15   4   5        851.10        830.93         8.35 o                         
 -14   4   5          0.17          1.45         2.41 o                         
 -13   4   5         13.16         16.18         2.37 o                         
 -12   4   5       1590.38       1582.01        10.86 o                         
 -11   4   5          1.28         -0.82         1.75 o                         
 -10   4   5       1205.14       1184.29        14.10 o                         
  -9   4   5         41.41         49.84         4.96 o                         
  -8   4   5          6.74          5.54         4.55 o                         
  -7   4   5      20874.45      20802.97        79.96 o                         
  -6   4   5          1.96          4.30         2.37 o                         
  -5   4   5          4.83          5.56         2.82 o                         
  -4   4   5       1196.51       1268.62         7.70 o                         
  -3   4   5          3.29          0.02         3.07 o                         
  -2   4   5       1310.58       1325.13         8.64 o                         
  -1   4   5          1.21         -1.27         2.75 o                         
   0   4   5          0.20         -1.90         2.65 o                         
   1   4   5      41772.03      42764.02       162.71 o                         
   2   4   5          5.85          8.88         2.98 o                         
   3   4   5        176.80        172.37         4.10 o                         
   4   4   5         88.55        101.41         5.38 o                         
   5   4   5          7.92         11.32         4.42 o                         
   6   4   5       1320.59       1270.48        10.75 o                         
   7   4   5          1.89          4.52         6.23 o                         
   8   4   5          0.25          1.85         1.73 o                         
   9   4   5       5099.29       4948.51        25.30 o                         
  10   4   5          1.01          4.26         2.14 o                         
  11   4   5         15.65         13.53         2.51 o                         
  12   4   5        144.36        166.23         4.66 o                         
  13   4   5          0.06          1.00         2.95 o                         
  14   4   5       1029.53       1010.73        10.97 o                         
  15   4   5         14.51         14.50         3.56 o                         
  16   4   5          0.36         -0.20         3.78 o                         
  17   4   5        331.73        315.53         9.02 o                         
  18   4   5          0.03         -4.26         4.59 o                         
 -20   5   5          1.13         -4.41         4.89 o                         
 -19   5   5        277.05        292.42         8.36 o                         
 -18   5   5          0.25         -3.97         3.97 o                         
 -17   5   5         39.44         31.99         3.80 o                         
 -16   5   5        182.63        207.27         5.56 o                         
 -15   5   5          0.15         -0.74         2.66 o                         
 -14   5   5       1871.95       1858.33        13.47 o                         
 -13   5   5          4.87          8.19         2.36 o                         
 -12   5   5          1.59         -1.99         1.99 o                         
 -11   5   5          9.18         18.31         2.25 o                         
 -10   5   5          0.16          0.90         1.79 o                         
  -9   5   5         88.33        104.29         5.39 o                         
  -8   5   5       1257.63       1203.11         8.66 o                         
  -7   5   5          0.71          2.57         4.37 o                         
  -6   5   5       1729.38       1738.11         9.71 o                         
  -5   5   5         12.42         21.11         3.81 o                         
  -4   5   5          0.24         17.39         4.37 o                         
  -3   5   5         90.07        106.04         5.02 o                         
  -2   5   5         15.17         19.48         2.45 o                         
  -1   5   5          7.14          6.48         3.92 o                         
   0   5   5          9.51         45.80         3.99 o                         
   1   5   5          0.20          1.69         4.06 o                         
   2   5   5        410.73        490.45         6.55 o                         
   3   5   5        150.70        155.47         4.25 o                         
   4   5   5          2.56          4.25         2.52 o                         
   5   5   5       5806.27       6147.08        32.13 o                         
   6   5   5          1.27          3.24         4.86 o                         
   7   5   5          4.08          5.15         1.68 o                         
   8   5   5       3047.43       3153.01        17.70 o                         
   9   5   5          1.44          0.70         1.97 o                         
  10   5   5        910.87        936.58         8.27 o                         
  11   5   5         16.39         20.53         2.74 o                         
  12   5   5          4.00          5.09         2.82 o                         
  13   5   5        378.21        382.64         6.87 o                         
  14   5   5          1.93         -3.38         3.38 o                         
  15   5   5         37.57         36.32         4.14 o                         
  16   5   5        430.55        428.10         8.86 o                         
  17   5   5          0.01         -5.03         5.03 o                         
 -20   6   5        216.33        266.87        47.92 o                         
 -19   6   5          0.01         -4.21         4.21 o                         
 -18   6   5        585.76        589.29         9.92 o                         
 -17   6   5         37.47         40.42         4.12 o                         
 -16   6   5          0.36         -3.25         3.25 o                         
 -15   6   5       3083.35       3024.68        20.15 o                         
 -14   6   5          0.35         -2.58         2.58 o                         
 -13   6   5        188.03        197.62         4.79 o                         
 -12   6   5        572.07        554.11         6.15 o                         
 -11   6   5          0.08         -1.09         1.92 o                         
 -10   6   5       8178.65       8136.37        37.98 o                         
  -9   6   5        151.29        145.41         3.21 o                         
  -8   6   5          0.69         -0.15         4.67 o                         
  -7   6   5       3604.32       3500.05        18.77 o                         
  -6   6   5          0.76         -0.29         4.64 o                         
  -5   6   5       1211.00       1277.35         8.37 o                         
  -4   6   5       4401.30       4265.65        18.87 o                         
  -3   6   5          0.02          1.46         2.46 o                         
  -2   6   5       3298.40       3341.52        17.33 o                         
  -1   6   5         65.04         52.25         6.52 o                         
   0   6   5         15.53         17.64         5.52 o                         
   1   6   5       1699.99       1542.78        10.19 o                         
   2   6   5          4.63         10.86         3.28 o                         
   3   6   5         93.14         97.35         6.80 o                         
   4   6   5       1874.48       1878.31        12.68 o                         
   5   6   5          0.07          1.41         6.06 o                         
   6   6   5       2239.90       2178.78        12.86 o                         
   7   6   5          0.10          4.13         1.79 o                         
   8   6   5          3.74          2.39         2.09 o                         
   9   6   5        627.98        605.53         6.52 o                         
  10   6   5          3.44          3.99         2.38 o                         
  11   6   5        157.46        163.50         4.58 o                         
  12   6   5        977.59        988.27        10.60 o                         
  13   6   5          0.04         10.39         3.58 o                         
  14   6   5         30.63         29.64         4.19 o                         
  15   6   5         59.19         60.02         5.26 o                         
  16   6   5          1.64          5.43         4.59 o                         
  17   6   5        201.22        193.89         8.80 o                         
 -19   7   5        552.48        538.18        10.60 o                         
 -18   7   5          0.00         -4.26         4.26 o                         
 -17   7   5        123.40        126.60         6.97 o                         
 -16   7   5        144.50        139.11         5.33 o                         
 -15   7   5          0.12         -1.36         2.96 o                         
 -14   7   5       1075.28       1074.34        10.37 o                         
 -13   7   5        245.85        246.99         5.17 o                         
 -12   7   5          5.00          6.24         2.48 o                         
 -11   7   5       1748.25       1693.90        12.09 o                         
 -10   7   5         19.58         11.11         2.12 o                         
  -9   7   5        584.85        588.20         5.82 o                         
  -8   7   5       3305.32       3287.83        18.47 o                         
  -7   7   5          0.00          5.75         1.60 o                         
  -6   7   5       3059.82       3010.16        14.58 o                         
  -5   7   5         79.28        100.03         3.91 o                         
  -4   7   5         26.54         28.31         4.86 o                         
  -3   7   5       5843.72       5915.89        27.13 o                         
  -2   7   5          2.67          3.82         3.76 o                         
  -1   7   5        779.50        787.56         8.49 o                         
   0   7   5        138.46        199.17         7.01 o                         
   1   7   5          5.51         -1.43         2.89 o                         
   2   7   5       5779.92       5905.28        33.36 o                         
   3   7   5          6.92         11.97         5.40 o                         
   4   7   5         19.23         22.62         4.40 o                         
   5   7   5          8.73          8.32         1.73 o                         
   6   7   5          5.70          6.64         1.88 o                         
   7   7   5        949.90        923.87         7.79 o                         
   8   7   5        187.48        217.28         4.40 o                         
   9   7   5          0.36          1.29         2.37 o                         
  10   7   5        733.33        690.91         7.35 o                         
  11   7   5         47.49         56.20         3.54 o                         
  12   7   5          5.83          7.63         3.34 o                         
  13   7   5        386.54        366.03         7.46 o                         
  14   7   5          0.05          0.83         4.06 o                         
  15   7   5        132.95        131.88         6.81 o                         
  16   7   5         15.10         12.24         4.78 o                         
 -18   8   5        429.71        449.21         9.46 o                         
 -17   8   5          0.56         -3.97         3.97 o                         
 -16   8   5          0.33          1.58         3.72 o                         
 -15   8   5         21.69         27.14         3.75 o                         
 -14   8   5         20.98         18.80         3.10 o                         
 -13   8   5          1.80         -0.70         2.65 o                         
 -12   8   5         89.20         97.17         3.62 o                         
 -11   8   5          0.55         -0.08         2.24 o                         
 -10   8   5        141.75        141.93         4.19 o                         
  -9   8   5         93.38         95.09         3.79 o                         
  -8   8   5          1.67         -1.14         1.82 o                         
  -7   8   5          4.94          8.64         1.67 o                         
  -6   8   5         27.21         23.91         1.77 o                         
  -5   8   5        388.98        390.48         4.21 o                         
  -4   8   5        257.17        275.15         3.43 o                         
  -3   8   5          0.89          1.00         2.91 o                         
  -2   8   5        152.19        145.61         5.26 o                         
  -1   8   5        660.73        649.07         7.85 o                         
   0   8   5         32.41         36.06         6.03 o                         
   1   8   5         30.40         39.77         4.12 o                         
   2   8   5         74.98         80.71         2.47 o                         
   3   8   5         71.01         84.12         2.68 o                         
   4   8   5       3848.72       3734.62        20.94 o                         
   5   8   5          0.00          3.06         1.85 o                         
   6   8   5        630.83        585.81         5.94 o                         
   7   8   5        722.47        727.30         6.80 o                         
   8   8   5         23.88         22.77         2.72 o                         
   9   8   5        188.32        181.43         4.68 o                         
  10   8   5         11.84          9.14         2.87 o                         
  11   8   5        402.05        411.35         8.43 o                         
  12   8   5       1334.07       1320.38        12.96 o                         
  13   8   5          0.01          1.34         3.76 o                         
  14   8   5        103.42        106.02         6.50 o                         
  15   8   5         20.48         19.64         5.49 o                         
  16   8   5         19.94         17.24         5.08 o                         
 -18   9   5          4.80        -10.22        19.61 o                         
 -17   9   5         56.72         64.14         5.58 o                         
 -16   9   5        542.68        558.26         9.85 o                         
 -15   9   5          0.32         -3.66         3.66 o                         
 -14   9   5       1178.39       1208.39        11.82 o                         
 -13   9   5        173.30        178.28         5.73 o                         
 -12   9   5         23.03         26.17         3.44 o                         
 -11   9   5        642.78        636.54         7.68 o                         
 -10   9   5        121.56        112.42         4.08 o                         
  -9   9   5         96.22        115.07         4.32 o                         
  -8   9   5        699.70        702.61         6.81 o                         
  -7   9   5          0.10          2.39         1.83 o                         
  -6   9   5       2580.25       2600.08        14.86 o                         
  -5   9   5       1755.74       1665.21        10.48 o                         
  -4   9   5         39.64         36.44         2.16 o                         
  -3   9   5        590.01        602.85         5.64 o                         
  -2   9   5         66.72         71.63         2.75 o                         
  -1   9   5        364.78        373.58         4.99 o                         
   0   9   5       9248.33       9348.05        48.05 o                         
   1   9   5          0.00          8.79         2.13 o                         
   2   9   5        673.22        693.38         6.79 o                         
   3   9   5        818.04        809.81         7.10 o                         
   4   9   5          0.11          4.39         2.08 o                         
   5   9   5       1453.07       1409.76         9.75 o                         
   6   9   5        124.18        136.55         3.65 o                         
   7   9   5          0.75          3.51         2.39 o                         
   8   9   5       3498.04       3505.63        23.60 o                         
   9   9   5          0.91          2.97         2.83 o                         
  10   9   5        371.64        391.21         7.07 o                         
  11   9   5        388.16        393.69         7.62 o                         
  12   9   5         22.55         13.48         3.70 o                         
  13   9   5        173.69        194.20         7.67 o                         
  14   9   5          6.39          8.85         5.28 o                         
  15   9   5         22.33         25.85         5.53 o                         
 -17  10   5        278.06        283.15         9.89 o                         
 -16  10   5          6.28         -2.15         4.35 o                         
 -15  10   5        163.99        166.81         6.91 o                         
 -14  10   5         30.40         28.60         4.17 o                         
 -13  10   5        260.58        268.87         6.71 o                         
 -12  10   5        659.87        646.19         9.44 o                         
 -11  10   5          0.66          6.82         2.93 o                         
 -10  10   5        341.77        358.26         6.26 o                         
  -9  10   5        500.50        472.88         6.41 o                         
  -8  10   5        140.41        132.02         3.67 o                         
  -7  10   5        444.22        447.07         5.39 o                         
  -6  10   5         34.21         37.51         2.66 o                         
  -5  10   5         71.06         79.97         2.81 o                         
  -4  10   5       1133.62       1142.55         8.74 o                         
  -3  10   5          3.35         23.10         2.29 o                         
  -2  10   5       2870.17       2911.70        16.92 o                         
  -1  10   5        474.71        445.73         4.89 o                         
   0  10   5         29.90         36.63         2.51 o                         
   1  10   5        551.28        555.34         6.14 o                         
   2  10   5        116.82        110.69         3.64 o                         
   3  10   5        809.64        804.03         7.60 o                         
   4  10   5       3415.80       3306.83        20.81 o                         
   5  10   5          9.64          4.50         2.43 o                         
   6  10   5        440.28        490.29         6.23 o                         
   7  10   5        269.51        277.68         5.04 o                         
   8  10   5          8.71          7.69         2.71 o                         
   9  10   5        131.97        133.50         4.87 o                         
  10  10   5          4.19          3.34         3.21 o                         
  11  10   5         98.47        109.33         5.43 o                         
  12  10   5        927.02        920.09        14.33 o                         
  13  10   5          2.58         -4.40         4.40 o                         
  14  10   5        149.17        155.90         8.28 o                         
 -16  11   5          0.50         54.91        30.79 o                         
 -15  11   5          1.26          0.50         4.51 o                         
 -14  11   5         72.08         73.62         5.67 o                         
 -13  11   5          0.52         -3.92         3.92 o                         
 -12  11   5          0.03         -3.18         3.18 o                         
 -11  11   5          7.66         12.18         3.43 o                         
 -10  11   5          7.19          6.95         2.94 o                         
  -9  11   5         32.97         28.70         3.12 o                         
  -8  11   5        409.12        397.30         5.97 o                         
  -7  11   5          1.93          5.61         2.28 o                         
  -6  11   5         11.14         10.43         2.32 o                         
  -5  11   5         24.88         19.10         2.46 o                         
  -4  11   5         34.77         30.39         2.53 o                         
  -3  11   5          3.54          8.05         2.21 o                         
  -2  11   5         23.10         21.90         2.36 o                         
  -1  11   5         43.36         53.38         2.68 o                         
   0  11   5        119.35        127.53         3.80 o                         
   1  11   5         12.46          9.72         2.33 o                         
   2  11   5         60.89         61.36         3.35 o                         
   3  11   5        188.40        185.94         4.55 o                         
   4  11   5          6.87         11.08         2.93 o                         
   5  11   5          1.46          1.48         2.46 o                         
   6  11   5          3.75         -2.64         2.64 o                         
   7  11   5          0.04         -2.84         2.84 o                         
   8  11   5         37.05         41.36         3.66 o                         
   9  11   5         14.12          7.12         3.25 o                         
  10  11   5         15.79         11.94         4.28 o                         
  11  11   5         24.50         15.09         4.41 o                         
  12  11   5          0.14          0.95         4.93 o                         
  13  11   5         13.11         14.30         4.69 o                         
 -14  12   5         22.57         27.48         4.73 o                         
 -13  12   5        104.98        112.04         5.99 o                         
 -12  12   5        518.24        518.14         9.30 o                         
 -11  12   5          0.96          0.56         3.71 o                         
 -10  12   5       2126.27       2124.22        17.35 o                         
  -9  12   5        317.60        349.03         6.82 o                         
  -8  12   5          9.80          5.87         2.88 o                         
  -7  12   5         61.73         71.65         3.74 o                         
  -6  12   5        111.71        113.57         4.40 o                         
  -5  12   5       1127.95       1153.37         9.96 o                         
  -4  12   5       1686.52       1689.94        13.22 o                         
  -3  12   5          5.90         -0.60         2.86 o                         
  -2  12   5        979.37        977.54         8.78 o                         
  -1  12   5        631.13        639.21         7.29 o                         
   0  12   5         95.56         93.06         3.82 o                         
   1  12   5         59.35         68.26         3.60 o                         
   2  12   5         26.57         29.33         3.35 o                         
   3  12   5        206.30        207.69         5.62 o                         
   4  12   5        664.05        688.67         8.46 o                         
   5  12   5          4.60          8.31         3.38 o                         
   6  12   5        897.15        865.96         9.37 o                         
   7  12   5        168.40        167.53         6.06 o                         
   8  12   5          3.37          1.82         3.76 o                         
   9  12   5         46.59         53.70         5.15 o                         
  10  12   5         56.62         64.33         5.29 o                         
  11  12   5        227.77        215.60        12.46 o                         
  12  12   5        274.32        280.56        13.34 o                         
 -13  13   5        241.28        242.39        10.80 o                         
 -12  13   5        104.66         78.73         5.39 o                         
 -11  13   5         15.62          9.74         4.11 o                         
 -10  13   5          3.90          9.69         3.98 o                         
  -9  13   5        519.46        540.50         9.47 o                         
  -8  13   5        928.87        935.71        12.82 o                         
  -7  13   5          0.31         23.85         3.55 o                         
  -6  13   5       1171.74       1161.74        12.23 o                         
  -5  13   5        104.85        107.52         4.52 o                         
  -4  13   5        108.63        106.14         5.29 o                         
  -3  13   5         34.39         44.39         3.52 o                         
  -2  13   5        139.45        143.73         4.61 o                         
  -1  13   5        662.76        647.74         8.98 o                         
   0  13   5        306.94        307.46         5.71 o                         
   1  13   5          3.24         10.51         3.08 o                         
   2  13   5       1142.34       1122.90        11.88 o                         
   3  13   5        216.53        223.00         5.97 o                         
   4  13   5        100.30         99.31         4.81 o                         
   5  13   5         83.31         85.60         4.67 o                         
   6  13   5          4.07          5.07         4.24 o                         
   7  13   5        954.91        971.29        13.27 o                         
   8  13   5        407.02        408.44        11.01 o                         
   9  13   5          4.91         -2.46         4.92 o                         
  10  13   5        207.04        185.09        10.18 o                         
 -11  14   5          0.03          4.37         5.03 o                         
 -10  14   5        127.26        110.58         7.02 o                         
  -9  14   5          8.48          9.73         4.06 o                         
  -8  14   5          1.01          3.01         3.92 o                         
  -7  14   5         91.91         90.39         5.79 o                         
  -6  14   5          3.99         -1.04         4.06 o                         
  -5  14   5        164.61        162.39         6.86 o                         
  -4  14   5          0.78         -3.39         4.44 o                         
  -3  14   5          0.54          5.26         4.02 o                         
  -2  14   5          5.58          3.62         3.60 o                         
  -1  14   5        108.39        102.44         4.90 o                         
   0  14   5         87.37         81.71         4.73 o                         
   1  14   5         96.82        114.02         5.15 o                         
   2  14   5         26.50         10.19         3.73 o                         
   3  14   5         40.86         48.13         4.60 o                         
   4  14   5         51.06         55.31         4.98 o                         
   5  14   5         39.37         41.33         4.60 o                         
   6  14   5         17.36         14.03         4.64 o                         
   7  14   5        322.56        330.06         9.78 o                         
   8  14   5          2.47          5.19         5.81 o                         
  -8  15   5        240.39        254.09        11.94 o                         
  -7  15   5          3.17          8.82         4.79 o                         
  -6  15   5        247.75        263.12         9.22 o                         
  -5  15   5        820.04        822.58        12.33 o                         
  -4  15   5         54.24         34.94         6.37 o                         
  -3  15   5        136.55        137.79         6.33 o                         
  -2  15   5         71.16         61.10         6.43 o                         
  -1  15   5        285.99        286.98        11.82 o                         
   0  15   5        587.87        580.44        11.16 o                         
   1  15   5         10.77         -2.02         4.30 o                         
   2  15   5        196.43        183.30         7.92 o                         
   3  15   5        568.62        548.89        10.24 o                         
   4  15   5         33.39         22.66         4.96 o                         
   5  15   5        289.81        285.30         9.20 o                         
  -3  16   5         13.40         20.63        14.92 o                         
  -2  16   5        258.66        244.52         8.57 o                         
  -1  16   5        383.14        351.77        10.24 o                         
   0  16   5         45.35         42.58         7.08 o                         
 -20   0   6          0.34          2.73         6.06 o                         
 -18   0   6        153.93        170.63         7.68 o                         
 -16   0   6         10.27          8.76         3.74 o                         
 -14   0   6          0.73         -2.30         2.78 o                         
 -12   0   6          0.46          1.35         2.55 o                         
 -10   0   6      33920.98      34553.96       179.31 o                         
  -8   0   6         17.44         18.82         2.81 o                         
  -6   0   6          0.36         -1.21         3.18 o                         
  -4   0   6          1.13          1.10         3.70 o                         
  -2   0   6      20767.24      21649.50       109.53 o                         
   0   0   6         44.28         46.05         4.17 o                         
   2   0   6          5.07          7.49         2.68 o                         
   4   0   6         27.41         28.62         3.05 o                         
   6   0   6      48442.04      47548.91       260.63 o                         
   8   0   6         34.70        153.69       104.92 o                         
  10   0   6          5.46          6.02         3.04 o                         
  12   0   6          6.90          5.08         3.60 o                         
  14   0   6       5626.11       5510.05        48.38 o                         
  16   0   6          9.26         13.95         6.47 o                         
  18   0   6          1.72          7.30         8.65 o                         
 -21   1   6          0.00         -3.07         4.68 o                         
 -20   1   6          4.81         -0.27         4.12 o                         
 -19   1   6         81.56         81.33         5.03 o                         
 -18   1   6          0.00          0.13         3.54 o                         
 -17   1   6         47.39         57.96         3.67 o                         
 -16   1   6          0.33          0.16         2.54 o                         
 -15   1   6          0.47          1.94         2.31 o                         
 -14   1   6       1730.74       1774.29        12.08 o                         
 -13   1   6          0.21         -1.43         1.84 o                         
 -12   1   6          5.89          7.77         1.89 o                         
 -11   1   6        212.18        196.13         6.65 o                         
 -10   1   6          0.67          5.22         4.24 o                         
  -9   1   6         60.84         94.71         4.62 o                         
  -8   1   6          1.39          4.73         3.49 o                         
  -7   1   6          3.05          1.70         3.06 o                         
  -6   1   6       7393.58       7971.17        34.26 o                         
  -5   1   6          2.85          2.59         2.50 o                         
  -4   1   6          5.31          3.85         2.63 o                         
  -3   1   6        739.58        693.33         4.62 o                         
  -2   1   6          0.36          1.97         2.18 o                         
  -1   1   6        758.85        801.21         6.24 o                         
   0   1   6         89.00         77.34         2.85 o                         
   1   1   6          0.34          4.85         1.88 o                         
   2   1   6      38704.33      38422.11       143.47 o                         
   3   1   6          1.12          2.91         2.26 o                         
   4   1   6          0.22          8.57         4.55 o                         
   5   1   6       1018.77       1003.62         9.30 o                         
   6   1   6          4.04         12.34         4.00 o                         
   7   1   6       1522.24       1482.28        11.85 o                         
   8   1   6          6.59        214.42        56.22 o                         
   9   1   6          1.91          1.43         1.92 o                         
  10   1   6       3666.91       3859.53        21.07 o                         
  11   1   6          4.81          2.10         2.24 o                         
  12   1   6          0.32          4.06         2.62 o                         
  13   1   6        261.80        264.51         6.25 o                         
  14   1   6          0.21          4.11         3.14 o                         
  15   1   6        208.42        205.64         6.19 o                         
  16   1   6          4.64         -1.31         3.91 o                         
  17   1   6          1.29         -4.07         4.23 o                         
  18   1   6       1267.24       1153.52        16.43 o                         
 -21   2   6        184.46        193.01         7.45 o                         
 -20   2   6          1.85         -1.50         4.05 o                         
 -19   2   6          0.13         -3.17         3.65 o                         
 -18   2   6       1881.53       1894.98        15.45 o                         
 -17   2   6          0.16         -2.82         2.82 o                         
 -16   2   6          0.83          0.84         2.55 o                         
 -15   2   6        161.57        160.44         4.31 o                         
 -14   2   6          0.00          3.56         2.16 o                         
 -13   2   6        479.47        471.67         5.47 o                         
 -12   2   6          9.53         10.99         2.01 o                         
 -11   2   6          2.01        215.59        51.50 o                         
 -10   2   6       1320.73       1322.38        11.01 o                         
  -9   2   6          0.65         28.37        35.20 o                         
  -8   2   6          0.01         53.04        32.32 o                         
  -7   2   6          0.24          4.17         2.86 o                         
  -6   2   6          1.28          8.03         3.02 o                         
  -5   2   6        114.77        139.65         4.18 o                         
  -4   2   6        149.58        145.09         4.77 o                         
  -3   2   6         10.30         10.42         3.50 o                         
  -2   2   6      12315.77      12758.95        47.28 o                         
  -1   2   6          5.39          4.54         2.56 o                         
   0   2   6         38.33         45.31         2.42 o                         
   1   2   6       1280.31       1293.78         7.90 o                         
   2   2   6          0.15          1.73         2.20 o                         
   3   2   6        192.76        184.43         4.06 o                         
   4   2   6         48.45         50.62         3.38 o                         
   5   2   6          0.81          0.46         2.96 o                         
   6   2   6         26.67         91.04         6.01 o                         
   7   2   6          6.26          2.69         3.12 o                         
   8   2   6         58.61         73.57         7.31 o                         
   9   2   6       1544.97       1503.60        10.79 o                         
  10   2   6          1.03          2.88         2.23 o                         
  11   2   6        475.80        460.97         6.02 o                         
  12   2   6          0.66          0.15         2.64 o                         
  13   2   6          0.02          3.49         2.79 o                         
  14   2   6        204.06        216.83         5.90 o                         
  15   2   6          4.72          3.21         3.26 o                         
  16   2   6         32.08         25.20         4.41 o                         
  17   2   6        348.13        329.56         8.28 o                         
  18   2   6          0.02         -5.65         5.65 o                         
 -21   3   6          0.35         -2.08         5.01 o                         
 -20   3   6          2.50         -4.25         4.25 o                         
 -19   3   6         16.18         17.24         4.24 o                         
 -18   3   6          0.23          2.51         3.25 o                         
 -17   3   6        587.02        606.96         7.89 o                         
 -16   3   6         24.89         22.20         3.04 o                         
 -15   3   6          0.17         -2.40         2.40 o                         
 -14   3   6       1233.09       1244.14         9.60 o                         
 -13   3   6          0.55         -0.62         1.96 o                         
 -12   3   6          7.09          3.89         1.99 o                         
 -11   3   6        275.80        299.31         4.21 o                         
 -10   3   6          0.01         -2.33         5.66 o                         
  -9   3   6        837.34        843.98         8.16 o                         
  -8   3   6         61.06         71.39         4.09 o                         
  -7   3   6          1.67         -6.83        36.98 o                         
  -6   3   6       7389.67       7423.18        31.72 o                         
  -5   3   6          2.90          2.26         2.94 o                         
  -4   3   6         31.54         30.38         3.67 o                         
  -3   3   6       1449.93       1433.61         7.66 o                         
  -2   3   6          2.58          4.82         2.81 o                         
  -1   3   6       1545.01       1596.13         8.74 o                         
   0   3   6        319.41        314.84         5.90 o                         
   1   3   6          2.99          4.40         2.32 o                         
   2   3   6       9599.08       8950.56        37.14 o                         
   3   3   6          0.12          4.08         2.76 o                         
   4   3   6         19.75         20.02         4.24 o                         
   5   3   6       4738.63       4689.70        24.88 o                         
   6   3   6          0.97          2.77         2.58 o                         
   7   3   6         50.04         54.07         6.45 o                         
   8   3   6         15.26         19.43         1.97 o                         
   9   3   6          2.34          4.27         2.02 o                         
  10   3   6       7400.74       7054.30        35.19 o                         
  11   3   6          1.53         -2.43         2.43 o                         
  12   3   6         23.94         23.28         3.02 o                         
  13   3   6        273.65        268.04         6.01 o                         
  14   3   6          1.88          6.37         3.35 o                         
  15   3   6        206.29        219.12         6.51 o                         
  16   3   6          4.81         -1.57         4.41 o                         
  17   3   6          1.14          2.68         4.45 o                         
  18   3   6        528.85        480.00        14.04 o                         
 -20   4   6          1.88         -4.74         4.74 o                         
 -19   4   6          0.60         -2.91         4.53 o                         
 -18   4   6        384.39        373.23         6.94 o                         
 -17   4   6          1.84         -0.87         3.06 o                         
 -16   4   6          0.24         -0.84         2.72 o                         
 -15   4   6          5.54         -2.09         2.55 o                         
 -14   4   6          0.01         -0.14         2.38 o                         
 -13   4   6        672.69        676.70         6.86 o                         
 -12   4   6         88.63        103.60         3.39 o                         
 -11   4   6          0.06          0.72         1.82 o                         
 -10   4   6       2122.98       1989.51        13.70 o                         
  -9   4   6          0.22          1.95         2.97 o                         
  -8   4   6        103.54        115.31         7.48 o                         
  -7   4   6       1759.08       1740.61        10.06 o                         
  -6   4   6          0.88         -1.77         1.77 o                         
  -5   4   6         19.78         36.54         3.47 o                         
  -4   4   6         44.48         58.77         4.08 o                         
  -3   4   6          1.78          5.01         2.40 o                         
  -2   4   6       5291.06       5155.89        23.12 o                         
  -1   4   6          0.45          9.38        26.85 o                         
   0   4   6          9.28          4.98         2.51 o                         
   1   4   6       2715.08       2784.72        14.30 o                         
   2   4   6          0.03          1.77         2.95 o                         
   3   4   6       2853.80       2701.61        17.67 o                         
   4   4   6         22.16         22.84         5.04 o                         
   5   4   6          1.24          5.86         5.51 o                         
   6   4   6       1970.25       1963.45        14.01 o                         
   7   4   6          0.02          0.57         6.23 o                         
   8   4   6         58.05         72.76         2.92 o                         
   9   4   6        282.70        283.71         4.52 o                         
  10   4   6          0.99          0.34         2.22 o                         
  11   4   6        236.24        244.67         5.12 o                         
  12   4   6         79.40         86.88         4.22 o                         
  13   4   6          1.35         -0.84         3.07 o                         
  14   4   6       1835.75       1738.01        15.71 o                         
  15   4   6          0.17          0.82         3.55 o                         
  16   4   6          8.77         -3.62         4.21 o                         
  17   4   6          1.20         -0.88         5.31 o                         
 -20   5   6          0.37          6.95         5.21 o                         
 -19   5   6         70.17         74.24         5.44 o                         
 -18   5   6          0.17          0.10         3.93 o                         
 -17   5   6        176.67        190.07         6.51 o                         
 -16   5   6         20.46         19.62         3.20 o                         
 -15   5   6          0.12         -0.27         2.67 o                         
 -14   5   6       4486.87       4466.90        24.92 o                         
 -13   5   6          0.27          0.01         2.22 o                         
 -12   5   6         33.49         33.58         2.59 o                         
 -11   5   6          1.54          3.13         2.02 o                         
 -10   5   6          0.07         -0.52         1.76 o                         
  -9   5   6       1063.51       1058.73        11.26 o                         
  -8   5   6        119.82        112.39         4.83 o                         
  -7   5   6          4.13          3.16         4.10 o                         
  -6   5   6       8958.72       8940.52        36.91 o                         
  -5   5   6          0.07          7.51         3.39 o                         
  -4   5   6          4.61          7.98         2.88 o                         
  -3   5   6         47.87         46.60         4.10 o                         
  -2   5   6          0.28          5.98        41.46 o                         
  -1   5   6        724.34        761.74         6.93 o                         
   0   5   6          1.18          1.99         2.58 o                         
   1   5   6          3.05          3.66         3.16 o                         
   2   5   6       5630.09       6100.10        27.27 o                         
   3   5   6          1.63          2.43         2.71 o                         
   4   5   6         24.10         25.44         3.92 o                         
   5   5   6        427.45        462.93         8.26 o                         
   6   5   6          2.34          1.92         4.05 o                         
   7   5   6        323.31        334.82         4.53 o                         
   8   5   6        350.53        346.53         4.92 o                         
   9   5   6          0.01         -1.07         2.10 o                         
  10   5   6         16.92         26.06         2.82 o                         
  11   5   6          0.65          3.65         2.67 o                         
  12   5   6         58.41         70.05         3.98 o                         
  13   5   6        519.81        520.93         8.00 o                         
  14   5   6          0.01         -2.74         3.42 o                         
  15   5   6         72.60         81.97         5.42 o                         
  16   5   6         37.25         40.28         5.15 o                         
  17   5   6          0.03         -4.45         4.45 o                         
 -20   6   6         14.40         10.52         5.09 o                         
 -19   6   6          0.00          0.90         4.50 o                         
 -18   6   6       1509.76       1514.98        15.97 o                         
 -17   6   6          0.14         -3.29         3.29 o                         
 -16   6   6         73.61         78.41         4.32 o                         
 -15   6   6       1136.68       1148.92        11.05 o                         
 -14   6   6          0.19         -2.65         2.65 o                         
 -13   6   6       1486.25       1518.99        12.01 o                         
 -12   6   6         59.28         58.92         3.08 o                         
 -11   6   6          2.06          2.81         2.08 o                         
 -10   6   6      18609.08      18393.46        77.29 o                         
  -9   6   6          5.64         10.67         1.82 o                         
  -8   6   6         84.39         84.98         5.71 o                         
  -7   6   6        543.72        535.19        10.01 o                         
  -6   6   6          4.96          0.83         4.66 o                         
  -5   6   6      12734.86      13150.27        51.52 o                         
  -4   6   6        492.02        477.75         5.81 o                         
  -3   6   6          6.89          8.90         2.92 o                         
  -2   6   6      11451.21      11740.65        54.79 o                         
  -1   6   6          0.06         -0.97         5.27 o                         
   0   6   6        670.62        685.04         7.64 o                         
   1   6   6        549.41        523.82         6.32 o                         
   2   6   6          0.80          5.72         4.17 o                         
   3   6   6       2464.24       2379.38        15.89 o                         
   4   6   6        127.91        133.28         4.58 o                         
   5   6   6          5.03          7.76         4.06 o                         
   6   6   6       7437.44       7241.85        34.71 o                         
   7   6   6          1.67          8.74         1.94 o                         
   8   6   6          0.23          3.69         2.06 o                         
   9   6   6        258.39        257.54         4.73 o                         
  10   6   6          0.24         -0.72         2.60 o                         
  11   6   6       2223.07       2198.11        15.41 o                         
  12   6   6         28.59         27.71         3.68 o                         
  13   6   6          0.60          4.09         3.85 o                         
  14   6   6        425.61        405.91         8.26 o                         
  15   6   6          0.05         -2.05         4.16 o                         
  16   6   6          0.19          3.89         5.28 o                         
 -19   7   6        274.99        289.55         8.67 o                         
 -18   7   6          0.07         -3.99         3.99 o                         
 -17   7   6        658.97        664.51        10.07 o                         
 -16   7   6         13.20          5.64         3.40 o                         
 -15   7   6          0.59         -2.88         2.88 o                         
 -14   7   6       2234.81       2243.73        16.21 o                         
 -13   7   6         10.90          9.41         2.66 o                         
 -12   7   6        151.12        159.72         4.21 o                         
 -11   7   6        470.06        437.36         5.56 o                         
 -10   7   6          2.05         -0.40         2.03 o                         
  -9   7   6       3978.94       3979.06        21.96 o                         
  -8   7   6        629.80        621.43         5.91 o                         
  -7   7   6          1.78          4.50         1.57 o                         
  -6   7   6       5347.78       5308.11        23.22 o                         
  -5   7   6         11.54         15.23         2.73 o                         
  -4   7   6        333.81        330.18         6.19 o                         
  -3   7   6       1898.52       1949.68        16.43 o                         
  -2   7   6          0.20         -1.35         3.66 o                         
  -1   7   6       4410.71       4533.16        27.76 o                         
   0   7   6         59.89         73.19         4.11 o                         
   1   7   6          7.57         13.30         5.39 o                         
   2   7   6       6049.39       6269.76        29.80 o                         
   3   7   6          6.99          7.82         3.60 o                         
   4   7   6        520.60        529.77         4.85 o                         
   5   7   6        264.89        287.74         3.93 o                         
   6   7   6          3.77          6.17         1.90 o                         
   7   7   6       5105.81       5045.67        26.54 o                         
   8   7   6          5.97          2.52         2.25 o                         
   9   7   6         13.85         13.27         2.56 o                         
  10   7   6        892.79        847.22         8.59 o                         
  11   7   6          6.70         12.66         2.98 o                         
  12   7   6        199.79        203.77         6.33 o                         
  13   7   6         50.55         54.50         4.72 o                         
  14   7   6          0.03         -2.93         4.24 o                         
  15   7   6        513.00        495.08        10.28 o                         
  16   7   6         75.08         64.14         5.90 o                         
 -18   8   6        117.29        130.54         6.63 o                         
 -17   8   6          0.92          5.82         4.03 o                         
 -16   8   6         24.57         21.29         3.97 o                         
 -15   8   6         24.20         22.55         3.47 o                         
 -14   8   6          1.24          3.67         2.80 o                         
 -13   8   6         31.19         31.77         3.10 o                         
 -12   8   6          1.67         -2.43         2.43 o                         
 -11   8   6          0.14         -2.55         2.55 o                         
 -10   8   6        125.76        141.02         4.23 o                         
  -9   8   6          5.80          1.61         2.09 o                         
  -8   8   6        111.14        104.04         3.03 o                         
  -7   8   6         53.20         73.06         2.45 o                         
  -6   8   6          4.60          6.04         1.67 o                         
  -5   8   6        837.28        825.45         6.23 o                         
  -4   8   6          7.10          9.84         1.47 o                         
  -3   8   6         14.79         13.96         1.69 o                         
  -2   8   6        160.51        165.75         7.47 o                         
  -1   8   6         69.88         68.47         4.59 o                         
   0   8   6        262.27        270.57         3.78 o                         
   1   8   6        112.49        123.33         3.36 o                         
   2   8   6          3.48         -0.21         1.62 o                         
   3   8   6          0.13          0.63         1.79 o                         
   4   8   6        889.88        850.80         7.06 o                         
   5   8   6         25.46         23.28         2.04 o                         
   6   8   6        105.67        112.00         3.37 o                         
   7   8   6         45.91         55.47         2.99 o                         
   8   8   6        122.47        130.73         4.24 o                         
   9   8   6        673.37        653.00         7.70 o                         
  10   8   6          0.47         -2.02         2.91 o                         
  11   8   6        561.93        562.65         8.68 o                         
  12   8   6        479.79        471.43         8.19 o                         
  13   8   6          4.22          2.03         4.02 o                         
  14   8   6          1.85         -1.36         5.64 o                         
  15   8   6          1.46         -4.40         4.88 o                         
 -18   9   6          1.70         -3.37         4.76 o                         
 -17   9   6        377.89        380.06         9.09 o                         
 -16   9   6         96.58         92.81         5.80 o                         
 -15   9   6         11.76         15.11         3.92 o                         
 -14   9   6        519.80        506.37         7.75 o                         
 -13   9   6          5.65          3.77         3.05 o                         
 -12   9   6        345.64        349.91         6.53 o                         
 -11   9   6        464.46        474.63         6.76 o                         
 -10   9   6          3.10          1.43         2.38 o                         
  -9   9   6        811.93        851.82         7.77 o                         
  -8   9   6         34.19         33.86         2.44 o                         
  -7   9   6         51.33         49.21         2.38 o                         
  -6   9   6       1369.24       1354.83         9.34 o                         
  -5   9   6        130.66        135.21         3.28 o                         
  -4   9   6        810.99        765.21         6.58 o                         
  -3   9   6         50.56         71.57         2.80 o                         
  -2   9   6          2.31          0.52         2.22 o                         
  -1   9   6       2908.49       2958.07        18.43 o                         
   0   9   6       1821.93       1828.64        12.70 o                         
   1   9   6         87.60         90.27         3.07 o                         
   2   9   6        902.51        913.05         7.91 o                         
   3   9   6         55.23         57.96         2.59 o                         
   4   9   6         67.58         74.51         2.84 o                         
   5   9   6       1966.46       1905.94        12.48 o                         
   6   9   6          2.97          4.88         2.26 o                         
   7   9   6        253.18        249.98         4.80 o                         
   8   9   6        738.64        714.11         8.47 o                         
   9   9   6          4.19          8.05         3.00 o                         
  10   9   6        254.50        261.92         6.37 o                         
  11   9   6         18.65         13.22         3.84 o                         
  12   9   6         17.35         16.44         4.34 o                         
  13   9   6        269.52        276.57        10.01 o                         
  14   9   6          0.03         -4.77         4.77 o                         
 -17  10   6         23.83         27.39         5.62 o                         
 -16  10   6        108.78        106.44         6.99 o                         
 -15  10   6         25.54         13.35         5.06 o                         
 -14  10   6          0.69          2.03         4.22 o                         
 -13  10   6        889.79        911.37        11.24 o                         
 -12  10   6        135.02        147.22         5.20 o                         
 -11  10   6         23.68         28.05         3.38 o                         
 -10  10   6        226.08        220.62         5.11 o                         
  -9  10   6         31.77         27.27         3.19 o                         
  -8  10   6       1280.76       1237.35         9.50 o                         
  -7  10   6         36.20         46.99         2.80 o                         
  -6  10   6          0.14         -1.93         1.98 o                         
  -5  10   6        633.10        649.63         6.34 o                         
  -4  10   6        141.77        150.68         3.61 o                         
  -3  10   6        358.18        358.75         5.85 o                         
  -2  10   6        837.33        863.22         8.10 o                         
  -1  10   6         25.99         24.48         2.31 o                         
   0  10   6        391.82        398.66         5.29 o                         
   1  10   6          2.25         -2.53         2.53 o                         
   2  10   6          0.17          3.31         2.38 o                         
   3  10   6       2607.15       2536.03        16.40 o                         
   4  10   6        731.82        695.97         6.98 o                         
   5  10   6        107.87        114.77         3.83 o                         
   6  10   6        280.26        287.70         5.28 o                         
   7  10   6          6.53          9.58         2.73 o                         
   8  10   6        229.65        231.68         5.62 o                         
   9  10   6         55.82         60.30         3.96 o                         
  10  10   6          0.08         -3.27         3.27 o                         
  11  10   6        327.22        320.61         7.88 o                         
  12  10   6        157.01        157.78         8.59 o                         
  13  10   6         61.38         53.69         5.66 o                         
 -16  11   6          0.79         -3.70         5.58 o                         
 -15  11   6          4.22         -1.50         4.32 o                         
 -14  11   6          8.60          7.70         4.19 o                         
 -13  11   6          0.02         -0.55         3.79 o                         
 -12  11   6          1.85          1.32         3.42 o                         
 -11  11   6        389.98        400.01         7.10 o                         
 -10  11   6          0.54          5.30         2.84 o                         
  -9  11   6         89.94         92.36         3.90 o                         
  -8  11   6        220.15        208.86         4.72 o                         
  -7  11   6         24.08         21.75         2.55 o                         
  -6  11   6          0.07         -0.01         2.58 o                         
  -5  11   6          0.85         -2.09         2.19 o                         
  -4  11   6        154.05        147.96         4.30 o                         
  -3  11   6       1813.07       1764.61        12.37 o                         
  -2  11   6          4.43          7.50         2.21 o                         
  -1  11   6         42.08         45.00         2.73 o                         
   0  11   6         52.05         54.45         2.81 o                         
   1  11   6        192.31        189.30         4.99 o                         
   2  11   6         21.12         22.42         2.66 o                         
   3  11   6         54.93         57.12         3.31 o                         
   4  11   6         28.20         30.81         4.21 o                         
   5  11   6        297.43        306.07         5.66 o                         
   6  11   6          0.28          2.10         2.71 o                         
   7  11   6         38.74         43.31         4.30 o                         
   8  11   6         82.33         77.48         4.39 o                         
   9  11   6         83.68         79.53         4.59 o                         
  10  11   6          1.93          1.08         3.57 o                         
  11  11   6          5.12          3.53         4.32 o                         
  12  11   6          0.67          0.41         4.96 o                         
 -14  12   6          1.54          1.03         5.23 o                         
 -13  12   6        403.31        411.61         8.94 o                         
 -12  12   6        180.20        169.82         8.19 o                         
 -11  12   6         35.20         35.14         4.25 o                         
 -10  12   6         19.38         35.34         3.66 o                         
  -9  12   6         43.64         40.79         3.44 o                         
  -8  12   6        143.61        151.50         4.87 o                         
  -7  12   6       1611.66       1635.48        13.72 o                         
  -6  12   6          5.32          3.26         2.89 o                         
  -5  12   6       2119.83       2130.40        15.03 o                         
  -4  12   6        609.89        611.45         8.14 o                         
  -3  12   6          2.02         -0.55         2.67 o                         
  -2  12   6         32.82         39.59         3.15 o                         
  -1  12   6        101.40        104.93         3.59 o                         
   0  12   6        645.49        650.45         7.03 o                         
   1  12   6       1885.80       1882.95        13.99 o                         
   2  12   6          2.15          1.00         2.94 o                         
   3  12   6        768.67        774.76        10.33 o                         
   4  12   6        233.23        247.63         6.34 o                         
   5  12   6         22.95         20.69         3.82 o                         
   6  12   6          3.25          7.64         3.18 o                         
   7  12   6         24.43         12.97         3.63 o                         
   8  12   6        104.86         94.34         6.06 o                         
   9  12   6        799.41        805.57        12.18 o                         
  10  12   6          0.63         -4.31         4.31 o                         
  11  12   6        605.56        581.74        12.50 o                         
 -13  13   6         36.54         24.50         4.77 o                         
 -12  13   6        490.31        484.71        11.96 o                         
 -11  13   6        446.07        461.55         9.76 o                         
 -10  13   6          2.42         11.30         4.03 o                         
  -9  13   6        939.11        937.60        13.45 o                         
  -8  13   6        437.72        439.08        10.75 o                         
  -7  13   6        122.88        121.63         5.03 o                         
  -6  13   6          2.19          5.21         3.82 o                         
  -5  13   6          5.17          1.80         3.15 o                         
  -4  13   6        525.48        552.87         7.66 o                         
  -3  13   6        729.55        755.28         8.64 o                         
  -2  13   6          4.88          6.52         2.91 o                         
  -1  13   6       1024.01       1004.58         9.41 o                         
   0  13   6         16.44          9.82         3.37 o                         
   1  13   6        147.06        157.73         5.13 o                         
   2  13   6          1.17          2.15         3.77 o                         
   3  13   6         31.63         25.79         4.06 o                         
   4  13   6        541.66        516.91         8.78 o                         
   5  13   6        105.39        120.14         6.11 o                         
   6  13   6          4.37         -4.01         4.01 o                         
   7  13   6       1237.80       1224.53        17.15 o                         
   8  13   6        196.65        199.14         9.33 o                         
   9  13   6         99.83        101.59         8.84 o                         
  10  13   6         10.71         -2.41        27.37 o                         
 -11  14   6          4.59          0.75         4.48 o                         
 -10  14   6         99.90         84.66         5.64 o                         
  -9  14   6          4.84          9.77         4.29 o                         
  -8  14   6          0.09          6.47         3.82 o                         
  -7  14   6         47.02         46.81         4.90 o                         
  -6  14   6          0.96         -0.99         3.79 o                         
  -5  14   6         85.14         79.11         7.29 o                         
  -4  14   6         26.74         25.21         3.93 o                         
  -3  14   6         17.86         18.94         3.66 o                         
  -2  14   6          0.16          0.28         3.55 o                         
  -1  14   6         47.26         59.53         4.09 o                         
   0  14   6        161.91        160.38         6.10 o                         
   1  14   6        119.02        124.58         7.34 o                         
   2  14   6          0.22          5.57         4.18 o                         
   3  14   6         32.80         27.62         5.54 o                         
   4  14   6        105.54        106.67         6.73 o                         
   5  14   6        309.04        327.14        10.00 o                         
   6  14   6          2.23         -1.88         4.68 o                         
   7  14   6        100.09        112.99         8.06 o                         
   8  14   6         11.89          4.94        28.26 o                         
  -8  15   6        228.20        216.91         8.37 o                         
  -7  15   6         19.06         20.87         5.41 o                         
  -6  15   6          0.08          4.85         5.19 o                         
  -5  15   6        304.42        269.12        10.70 o                         
  -4  15   6        292.66        304.50        11.09 o                         
  -3  15   6        451.13        437.46        10.61 o                         
  -2  15   6          7.32         20.94         4.57 o                         
  -1  15   6        335.46        330.72         9.27 o                         
   0  15   6        790.08        776.61        13.65 o                         
   1  15   6          0.73          2.71         4.61 o                         
   2  15   6         13.21         15.98         4.87 o                         
   3  15   6        164.31        173.11         6.80 o                         
   4  15   6        181.03        181.67         9.91 o                         
   5  15   6        571.21        561.53        11.07 o                         
 -21   0   7       2095.74       2118.37        30.60 o                         
 -19   0   7          1.12         -5.01         5.01 o                         
 -17   0   7          0.34          1.07         3.66 o                         
 -15   0   7          0.74         -1.16         3.50 o                         
 -13   0   7       4986.15       4925.61        34.75 o                         
 -11   0   7          1.69         -2.73         7.37 o                         
  -9   0   7          0.21          3.41         6.56 o                         
  -7   0   7          0.58         -1.11         5.89 o                         
  -5   0   7      61504.52      63877.68       328.99 o                         
  -3   0   7          0.37         26.92         3.53 o                         
  -1   0   7          0.91         -1.48         3.90 o                         
   1   0   7          0.33         -1.71         3.67 o                         
   3   0   7       7818.16       7530.38        44.74 o                         
   5   0   7         69.80         65.74         8.01 o                         
   7   0   7          1.54          9.71        10.73 o                         
   9   0   7         14.76         17.24         3.21 o                         
  11   0   7       9492.54       9168.52        60.72 o                         
  13   0   7         49.50         48.29         5.48 o                         
  15   0   7          0.40         -4.84         4.84 o                         
  17   0   7          8.87          6.56         7.16 o                         
 -21   1   7          0.01         -4.24         4.86 o                         
 -20   1   7          0.29         -1.11         4.20 o                         
 -19   1   7          2.45         -3.97         3.97 o                         
 -18   1   7          0.06         -2.99         2.99 o                         
 -17   1   7       1360.55       1277.32        11.39 o                         
 -16   1   7          0.72          1.55         2.58 o                         
 -15   1   7          0.01         -0.82         2.21 o                         
 -14   1   7         39.37         43.19         2.70 o                         
 -13   1   7          0.68          5.87         2.03 o                         
 -12   1   7         74.79         91.26         3.00 o                         
 -11   1   7          0.47         49.70        45.30 o                         
 -10   1   7          0.61         -1.26         4.38 o                         
  -9   1   7       8891.50       9197.86        38.82 o                         
  -8   1   7          0.39          5.06         4.01 o                         
  -7   1   7          0.06          1.86         3.43 o                         
  -6   1   7        668.39        635.00         6.06 o                         
  -5   1   7          1.76          3.97        10.93 o                         
  -4   1   7        473.74        475.69         5.25 o                         
  -3   1   7          9.11          9.00         2.34 o                         
  -2   1   7          2.53          0.60         1.48 o                         
  -1   1   7       2822.84       3052.32        14.08 o                         
   0   1   7          1.25          4.58         2.21 o                         
   1   1   7          0.00          6.86         3.56 o                         
   2   1   7        107.23         99.06         3.13 o                         
   3   1   7          1.84          3.10         3.44 o                         
   4   1   7       1591.17       1533.30         9.59 o                         
   5   1   7         26.49         29.16         4.04 o                         
   6   1   7          1.09         54.34        50.57 o                         
   7   1   7      10870.02      10268.76        44.64 o                         
   8   1   7          2.18          2.59         1.86 o                         
   9   1   7          4.61          5.25         2.10 o                         
  10   1   7        251.44        267.12         4.69 o                         
  11   1   7          1.84          3.87         2.37 o                         
  12   1   7        836.15        844.97         8.93 o                         
  13   1   7          8.63          8.42         3.18 o                         
  14   1   7          0.62         -2.97         3.22 o                         
  15   1   7        150.03        161.71         6.46 o                         
  16   1   7          0.48          1.09         4.14 o                         
  17   1   7          7.15         -2.23         4.59 o                         
 -21   2   7        143.31        157.47         6.89 o                         
 -20   2   7          0.78          0.20         4.08 o                         
 -19   2   7          2.14         -3.73         3.73 o                         
 -18   2   7        205.02        206.97         5.86 o                         
 -17   2   7          0.03          0.47         3.02 o                         
 -16   2   7          0.64          0.80         2.48 o                         
 -15   2   7         10.22         12.36         2.68 o                         
 -14   2   7          0.15         -2.07         2.07 o                         
 -13   2   7       2368.80       2349.69        14.02 o                         
 -12   2   7          0.74          2.22         1.74 o                         
 -11   2   7          0.11        130.35        62.42 o                         
 -10   2   7        192.68        190.24         7.17 o                         
  -9   2   7          0.00         86.58        40.74 o                         
  -8   2   7         95.95        122.65         4.77 o                         
  -7   2   7          4.51          2.83         2.58 o                         
  -6   2   7          0.86          1.57         3.76 o                         
  -5   2   7        816.92       1006.16         8.85 o                         
  -4   2   7          1.44          0.16         2.46 o                         
  -3   2   7         12.40         15.84         2.60 o                         
  -2   2   7       2525.82       2490.10        11.59 o                         
  -1   2   7          0.18          0.72         1.94 o                         
   0   2   7        670.58        695.89         6.68 o                         
   1   2   7         12.94         12.66         3.38 o                         
   2   2   7          0.03         -0.57         2.19 o                         
   3   2   7       4955.78       4766.06        21.41 o                         
   4   2   7          2.19         -1.10         4.06 o                         
   5   2   7         25.10         41.42         5.19 o                         
   6   2   7        483.42        441.64         7.87 o                         
   7   2   7          0.30          7.20        56.56 o                         
   8   2   7        580.52        562.39         5.78 o                         
   9   2   7         21.73         21.73         2.49 o                         
  10   2   7          0.00         -0.92         2.19 o                         
  11   2   7        202.34        210.67         4.67 o                         
  12   2   7          1.41         -2.64         2.71 o                         
  13   2   7         20.33         22.99         3.54 o                         
  14   2   7        416.94        420.55         8.62 o                         
  15   2   7          1.83         -1.57         3.50 o                         
  16   2   7        312.26        313.02         9.00 o                         
  17   2   7          2.98          3.40         5.19 o                         
 -21   3   7          0.01         -5.40         5.40 o                         
 -20   3   7        180.77        183.22         6.97 o                         
 -19   3   7          1.50          3.62         3.93 o                         
 -18   3   7          0.09          2.17         3.19 o                         
 -17   3   7       2551.04       2603.16        18.45 o                         
 -16   3   7          0.79         -3.05         3.05 o                         
 -15   3   7         13.27         11.74         2.68 o                         
 -14   3   7        253.34        249.71         4.88 o                         
 -13   3   7          0.11          1.82         2.08 o                         
 -12   3   7        136.69        157.16         3.88 o                         
 -11   3   7          0.14          0.02         1.84 o                         
 -10   3   7          0.13          3.64         5.03 o                         
  -9   3   7       4893.09       4794.78        23.05 o                         
  -8   3   7          0.11          3.29         4.13 o                         
  -7   3   7          4.20          3.74         2.45 o                         
  -6   3   7        496.12        510.82         5.25 o                         
  -5   3   7          0.07         -0.78         2.44 o                         
  -4   3   7       1944.04       1915.80        11.09 o                         
  -3   3   7          2.42          3.52         1.73 o                         
  -2   3   7          0.78         -1.03         2.92 o                         
  -1   3   7       9727.87       9529.61        37.26 o                         
   0   3   7          0.40          5.60         2.50 o                         
   1   3   7          5.23          8.58         3.53 o                         
   2   3   7        453.80        387.12         3.68 o                         
   3   3   7          0.05          4.37         3.31 o                         
   4   3   7        383.69        397.88         7.41 o                         
   5   3   7         64.51         61.96         6.05 o                         
   6   3   7          4.11          2.56         5.04 o                         
   7   3   7        438.85        394.26         9.61 o                         
   8   3   7          1.29          3.29         1.82 o                         
   9   3   7         21.49         23.61         2.45 o                         
  10   3   7        586.41        587.95         6.82 o                         
  11   3   7          0.33         -0.75         2.46 o                         
  12   3   7         14.82         20.08         3.43 o                         
  13   3   7          0.69         -1.31         3.17 o                         
  14   3   7          2.27         10.22         3.45 o                         
  15   3   7       1038.47       1005.07        13.02 o                         
  16   3   7          0.10         -4.99         4.99 o                         
  17   3   7         16.98         16.63         5.02 o                         
 -21   4   7        335.84        275.12        49.05 o                         
 -20   4   7          0.07         -4.76         4.76 o                         
 -19   4   7         12.03          3.63         4.38 o                         
 -18   4   7         61.90         75.53         4.64 o                         
 -17   4   7          0.01         -2.95         3.25 o                         
 -16   4   7          7.33          8.14         3.08 o                         
 -15   4   7          9.13          2.64         2.77 o                         
 -14   4   7          2.93          1.59         2.48 o                         
 -13   4   7       2186.33       2175.71        14.30 o                         
 -12   4   7          0.67         -0.54         2.10 o                         
 -11   4   7         13.18         16.72         2.20 o                         
 -10   4   7       1203.08       1131.67        10.48 o                         
  -9   4   7          0.21          1.62         6.20 o                         
  -8   4   7       1552.27       1599.73        13.23 o                         
  -7   4   7         10.79          6.84         3.18 o                         
  -6   4   7          1.95          3.31         2.75 o                         
  -5   4   7        925.33       1180.67         8.85 o                         
  -4   4   7          1.17         -1.13         3.34 o                         
  -3   4   7        243.26        235.59         3.53 o                         
  -2   4   7         78.71         92.46         3.33 o                         
  -1   4   7          3.36          0.33         2.98 o                         
   0   4   7        337.26        264.40         5.08 o                         
   1   4   7          6.48          4.06         3.38 o                         
   2   4   7          1.19          1.66         3.23 o                         
   3   4   7       1756.38       1596.10         9.99 o                         
   4   4   7          0.00          1.25         2.53 o                         
   5   4   7          3.93          5.62         4.22 o                         
   6   4   7         92.69        105.46         8.33 o                         
   7   4   7          3.58          3.53         1.83 o                         
   8   4   7       1622.31       1590.66        10.80 o                         
   9   4   7          1.39          3.60         2.17 o                         
  10   4   7          0.49         -0.68         2.24 o                         
  11   4   7        176.26        188.64         4.84 o                         
  12   4   7          0.48         -2.91         2.91 o                         
  13   4   7          8.21          4.32         3.41 o                         
  14   4   7         21.90         22.39         3.81 o                         
  15   4   7          0.00         -0.64         4.20 o                         
  16   4   7        223.63        229.14         7.93 o                         
  17   4   7         14.18         12.71         5.68 o                         
 -20   5   7          0.33         -1.85         6.09 o                         
 -19   5   7          8.72          9.34         4.65 o                         
 -18   5   7          0.48         -1.31         4.11 o                         
 -17   5   7        364.60        368.49         8.19 o                         
 -16   5   7          0.25          4.71         3.18 o                         
 -15   5   7         11.35         12.39         2.98 o                         
 -14   5   7       2057.03       2052.74        14.70 o                         
 -13   5   7          0.00          2.69         2.35 o                         
 -12   5   7        669.42        693.03         7.00 o                         
 -11   5   7          2.43          7.74         2.14 o                         
 -10   5   7          8.26         14.37         1.96 o                         
  -9   5   7       4119.54       4191.08        21.74 o                         
  -8   5   7          2.48          3.86         3.76 o                         
  -7   5   7          0.01          4.51         5.19 o                         
  -6   5   7       7013.09       7019.85        30.09 o                         
  -5   5   7          0.12          1.45         2.63 o                         
  -4   5   7         17.64         22.12         4.40 o                         
  -3   5   7         36.30         37.90         3.53 o                         
  -2   5   7         30.37         34.81         3.62 o                         
  -1   5   7       6724.21       6944.33        30.03 o                         
   0   5   7          0.28          1.98         1.89 o                         
   1   5   7         47.37         50.11         4.35 o                         
   2   5   7       4128.79       4164.87        19.28 o                         
   3   5   7          5.11         -0.54         4.47 o                         
   4   5   7          2.38          4.68         4.49 o                         
   5   5   7          3.71          8.93         3.54 o                         
   6   5   7         13.70         19.36         2.01 o                         
   7   5   7       5466.84       5523.84        26.68 o                         
   8   5   7          3.62          7.14         2.22 o                         
   9   5   7          1.36         -1.52         2.23 o                         
  10   5   7        243.57        222.86         5.71 o                         
  11   5   7          6.47          7.82         2.84 o                         
  12   5   7         33.69         36.75         3.67 o                         
  13   5   7         70.61         82.16         4.88 o                         
  14   5   7          2.52         -0.14         3.84 o                         
  15   5   7        201.73        209.01         7.34 o                         
  16   5   7          0.04          3.27         4.55 o                         
 -20   6   7          0.57         -3.26         6.44 o                         
 -19   6   7          3.32         -3.35         5.61 o                         
 -18   6   7        923.62        914.39        13.03 o                         
 -17   6   7          0.01         -3.29         3.29 o                         
 -16   6   7       1000.48       1022.16        11.43 o                         
 -15   6   7         90.55        111.00         4.62 o                         
 -14   6   7          0.45         -0.52         2.65 o                         
 -13   6   7       2831.33       2819.05        17.27 o                         
 -12   6   7          1.10          6.67         2.23 o                         
 -11   6   7         91.32        105.44         3.76 o                         
 -10   6   7      11325.01      11153.82        49.71 o                         
  -9   6   7          0.74          9.98         1.75 o                         
  -8   6   7       1145.89       1118.69         7.76 o                         
  -7   6   7          4.38          8.83         2.45 o                         
  -6   6   7          6.33          1.67         4.71 o                         
  -5   6   7      19632.13      20165.66        79.12 o                         
  -4   6   7         19.28         19.87         4.06 o                         
  -3   6   7          0.44         -0.52         3.56 o                         
  -2   6   7       5435.84       5582.92        26.84 o                         
  -1   6   7          1.19          1.38         3.84 o                         
   0   6   7       7718.42       8018.23        35.72 o                         
   1   6   7         33.59         38.68         4.19 o                         
   2   6   7         34.59         32.77         3.87 o                         
   3   6   7       5962.24       5901.21        27.07 o                         
   4   6   7          0.09          4.25         4.80 o                         
   5   6   7        428.19        432.68         5.04 o                         
   6   6   7       3232.84       3051.58        16.99 o                         
   7   6   7          5.94          9.09         2.05 o                         
   8   6   7        673.73        681.37         6.83 o                         
   9   6   7          7.64         10.34         2.56 o                         
  10   6   7          5.75          7.34         2.77 o                         
  11   6   7       4224.90       4109.24        28.09 o                         
  12   6   7          0.04          1.19         3.18 o                         
  13   6   7          2.22          4.43         3.55 o                         
  14   6   7        181.10        184.68         7.35 o                         
  15   6   7          1.46          3.60         4.56 o                         
  16   6   7        225.30        226.06         9.71 o                         
 -19   7   7         27.75         28.92         5.05 o                         
 -18   7   7          1.92          8.73         4.25 o                         
 -17   7   7        646.39        632.35        10.90 o                         
 -16   7   7          0.07         -3.28         3.28 o                         
 -15   7   7          2.53         -0.79         2.94 o                         
 -14   7   7       1817.70       1819.09        14.30 o                         
 -13   7   7          0.07          2.20         2.63 o                         
 -12   7   7       1188.30       1221.79        10.29 o                         
 -11   7   7          2.07          2.19         2.29 o                         
 -10   7   7          0.88          6.22         2.09 o                         
  -9   7   7       3106.28       3086.78        17.51 o                         
  -8   7   7         32.97         36.08         2.29 o                         
  -7   7   7        140.87        144.08         2.95 o                         
  -6   7   7       2966.96       2952.09        15.18 o                         
  -5   7   7          0.51          6.47         4.66 o                         
  -4   7   7       1993.19       1947.22        11.30 o                         
  -3   7   7         90.29         97.47         3.30 o                         
  -2   7   7          1.21          1.45         4.07 o                         
  -1   7   7       2555.10       2558.13        16.79 o                         
   0   7   7          3.31        180.45        57.75 o                         
   1   7   7        214.60        205.92         6.69 o                         
   2   7   7       2020.63       2117.43        16.74 o                         
   3   7   7          0.19          4.27         1.53 o                         
   4   7   7       3763.67       3768.35        19.68 o                         
   5   7   7        127.98        139.22         3.57 o                         
   6   7   7          0.18          0.27         2.07 o                         
   7   7   7       2634.49       2638.37        16.36 o                         
   8   7   7          3.34          1.85         2.40 o                         
   9   7   7        365.17        367.89         5.72 o                         
  10   7   7         64.13         65.22         3.84 o                         
  11   7   7          3.18         12.72         2.95 o                         
  12   7   7       1455.95       1428.36        13.17 o                         
  13   7   7          0.34          1.99         4.08 o                         
  14   7   7          0.45         -1.02         4.58 o                         
  15   7   7        165.93        179.21         8.17 o                         
 -18   8   7        149.07        162.84         7.03 o                         
 -17   8   7          0.06         -1.81         4.07 o                         
 -16   8   7         91.70        108.52         5.83 o                         
 -15   8   7          0.06         -3.20         3.20 o                         
 -14   8   7          1.98          0.88         2.87 o                         
 -13   8   7        115.32        133.30         4.93 o                         
 -12   8   7          0.04         -0.84         2.47 o                         
 -11   8   7          2.70          0.49         2.49 o                         
 -10   8   7        135.09        142.45         3.77 o                         
  -9   8   7          0.00         -0.76         1.99 o                         
  -8   8   7        739.97        664.01         6.05 o                         
  -7   8   7         65.60         80.44         2.51 o                         
  -6   8   7         21.32         23.33         1.77 o                         
  -5   8   7          0.41          3.84         1.60 o                         
  -4   8   7          1.69          2.58         1.57 o                         
  -3   8   7        314.79        317.47         4.07 o                         
  -2   8   7       1184.08       1149.93         8.62 o                         
  -1   8   7          0.17          2.03         1.78 o                         
   0   8   7        554.13        516.63         5.61 o                         
   1   8   7         30.16         27.87         2.13 o                         
   2   8   7          5.09          7.14         1.84 o                         
   3   8   7        433.92        411.43         4.96 o                         
   4   8   7         56.52         54.16         2.38 o                         
   5   8   7        150.10        158.07         3.46 o                         
   6   8   7          3.01         10.13         2.21 o                         
   7   8   7          1.04         -2.18         2.18 o                         
   8   8   7        211.94        211.26         4.93 o                         
   9   8   7        137.21        148.13         4.79 o                         
  10   8   7         14.76         10.35         3.28 o                         
  11   8   7          4.23         -2.94         3.32 o                         
  12   8   7         28.33         32.52         4.52 o                         
  13   8   7         11.92          6.44         4.39 o                         
  14   8   7         83.83         87.04         6.39 o                         
  15   8   7          0.00         -3.16         4.88 o                         
 -18   9   7          0.45          1.25         4.54 o                         
 -17   9   7        357.18        373.26         9.13 o                         
 -16   9   7          4.15          6.20         4.96 o                         
 -15   9   7        256.22        275.98         7.22 o                         
 -14   9   7       1249.80       1270.00        13.04 o                         
 -13   9   7          0.04         -3.02         3.02 o                         
 -12   9   7       1590.62       1508.29        12.93 o                         
 -11   9   7         86.79         94.13         4.07 o                         
 -10   9   7          0.99         -2.27         2.49 o                         
  -9   9   7        857.61        865.22         7.85 o                         
  -8   9   7          0.87          2.09         1.99 o                         
  -7   9   7        729.72        711.41         6.10 o                         
  -6   9   7       2594.92       2604.22        14.91 o                         
  -5   9   7          0.10          3.98         1.95 o                         
  -4   9   7       3629.71       3514.60        19.03 o                         
  -3   9   7          9.66          8.45         2.36 o                         
  -2   9   7         14.69          9.31         2.21 o                         
  -1   9   7       1961.73       1938.91        12.66 o                         
   0   9   7         89.39         97.75         3.10 o                         
   1   9   7       1482.35       1473.59        11.23 o                         
   2   9   7       1064.27       1095.56         9.14 o                         
   3   9   7          0.06         -2.01         2.01 o                         
   4   9   7        686.22        717.46         6.84 o                         
   5   9   7        224.96        222.98         4.58 o                         
   6   9   7          0.86         -0.99         2.28 o                         
   7   9   7        482.19        466.07         6.34 o                         
   8   9   7         38.28         38.87         3.47 o                         
   9   9   7        196.31        193.88         5.68 o                         
  10   9   7        392.22        386.00         8.12 o                         
  11   9   7          0.25         -3.51         3.71 o                         
  12   9   7         11.39         -0.91         4.12 o                         
  13   9   7         11.31          4.53         4.57 o                         
  14   9   7          0.23         10.10         5.29 o                         
 -17  10   7          0.19          1.41         5.02 o                         
 -16  10   7        429.81        420.46         9.80 o                         
 -15  10   7          0.46         -1.06         3.89 o                         
 -14  10   7          0.47          1.40         3.69 o                         
 -13  10   7        259.64        273.94         6.38 o                         
 -12  10   7          5.28          1.81         3.06 o                         
 -11  10   7        279.77        279.08         5.82 o                         
 -10  10   7        375.54        374.46         5.87 o                         
  -9  10   7          0.18          5.02         2.40 o                         
  -8  10   7       3424.00       3267.86        18.82 o                         
  -7  10   7         24.44         22.89         2.53 o                         
  -6  10   7          0.93         -1.21         2.02 o                         
  -5  10   7        338.17        313.76         5.17 o                         
  -4  10   7          1.05          3.27         2.26 o                         
  -3  10   7       2911.92       2893.43        18.63 o                         
  -2  10   7       1696.52       1749.19        12.86 o                         
  -1  10   7          0.19         -2.17         2.17 o                         
   0  10   7       1209.15       1205.58         9.91 o                         
   1  10   7        209.47        190.81         4.31 o                         
   2  10   7         38.83         38.59         2.78 o                         
   3  10   7        475.86        454.48         6.52 o                         
   4  10   7         41.89         42.44         2.77 o                         
   5  10   7        957.54        959.09         8.83 o                         
   6  10   7          1.32          7.44         2.71 o                         
   7  10   7          1.23          1.82         2.70 o                         
   8  10   7        677.16        659.85         8.57 o                         
   9  10   7         21.36         29.24         3.67 o                         
  10  10   7         13.87          3.32         3.97 o                         
  11  10   7         70.59         77.50         6.81 o                         
  12  10   7          2.64          0.97         4.26 o                         
  13  10   7        518.67        532.53        11.32 o                         
 -16  11   7          0.81         -0.68         4.94 o                         
 -15  11   7         17.87         14.32         4.59 o                         
 -14  11   7          6.97         10.62         4.38 o                         
 -13  11   7          1.81         -0.74         3.83 o                         
 -12  11   7          9.57          6.33         3.51 o                         
 -11  11   7        353.02        351.24         6.89 o                         
 -10  11   7          7.00          5.67         2.86 o                         
  -9  11   7         19.30         24.01         2.94 o                         
  -8  11   7         35.35         33.63         3.08 o                         
  -7  11   7         71.46         63.07         3.45 o                         
  -6  11   7        114.20        123.49         4.38 o                         
  -5  11   7          2.17          0.25         2.28 o                         
  -4  11   7        130.11        118.40         4.21 o                         
  -3  11   7       1439.93       1444.23        11.93 o                         
  -2  11   7          0.40         -0.13         2.44 o                         
  -1  11   7          3.75          4.15         2.45 o                         
   0  11   7          6.61          3.96         2.42 o                         
   1  11   7        719.52        694.70         7.83 o                         
   2  11   7        468.90        439.82         6.09 o                         
   3  11   7          6.39          4.49         2.58 o                         
   4  11   7          6.80          6.85         3.01 o                         
   5  11   7        289.08        279.14         6.83 o                         
   6  11   7         52.27         43.74         3.50 o                         
   7  11   7          5.71          7.01         3.24 o                         
   8  11   7         23.82         20.97         3.59 o                         
   9  11   7        262.66        268.13         6.84 o                         
  10  11   7        184.11        167.31         7.14 o                         
  11  11   7          1.74          1.31         4.01 o                         
  12  11   7         20.58         25.87         5.35 o                         
 -14  12   7         10.77         11.64         4.64 o                         
 -13  12   7         61.89         57.62         5.25 o                         
 -12  12   7         14.45          7.58         4.05 o                         
 -11  12   7        330.70        341.32         7.70 o                         
 -10  12   7       1745.65       1717.58        16.12 o                         
  -9  12   7          0.19          3.54         3.02 o                         
  -8  12   7        470.87        473.37         7.23 o                         
  -7  12   7        961.32        975.23        10.20 o                         
  -6  12   7          5.14          2.23         2.82 o                         
  -5  12   7         46.40         62.28         4.31 o                         
  -4  12   7         55.09         59.83         3.79 o                         
  -3  12   7         34.22         37.21         3.27 o                         
  -2  12   7        917.94        926.83         8.64 o                         
  -1  12   7          0.29         -1.70         2.92 o                         
   0  12   7       1200.76       1242.71        10.59 o                         
   1  12   7       1008.13       1026.58        10.02 o                         
   2  12   7          1.81          0.30         3.01 o                         
   3  12   7         66.68         71.30         3.99 o                         
   4  12   7         19.23         13.23         3.51 o                         
   5  12   7        360.23        384.53         8.02 o                         
   6  12   7       1073.50       1029.81        12.38 o                         
   7  12   7          1.76          0.80         3.76 o                         
   8  12   7        332.64        336.30        12.01 o                         
   9  12   7        306.55        324.37         8.41 o                         
  10  12   7          4.44          6.43         4.41 o                         
  11  12   7          5.87          9.53         7.85 o                         
 -13  13   7         11.48         13.87         4.63 o                         
 -12  13   7        645.92        627.01        11.30 o                         
 -11  13   7        288.23        306.82         8.03 o                         
 -10  13   7          8.04         -2.46         4.45 o                         
  -9  13   7          3.75          8.94         4.63 o                         
  -8  13   7         47.41         51.54         4.73 o                         
  -7  13   7        648.01        663.58        11.18 o                         
  -6  13   7        776.46        758.81        10.50 o                         
  -5  13   7          5.29         -3.80         4.60 o                         
  -4  13   7        675.59        688.26         9.75 o                         
  -3  13   7        315.40        311.54         9.05 o                         
  -2  13   7         17.77         19.49         3.31 o                         
  -1  13   7          0.02          8.91         2.86 o                         
   0  13   7          6.07          1.84         2.98 o                         
   1  13   7        797.59        853.74        10.04 o                         
   2  13   7        437.57        441.46         7.88 o                         
   3  13   7          4.31         11.80         3.59 o                         
   4  13   7        600.30        577.81        10.19 o                         
   5  13   7          4.87         -1.39         3.91 o                         
   6  13   7         26.01         29.47         4.65 o                         
   7  13   7          2.91          3.81         4.88 o                         
   8  13   7         25.68         21.22         4.67 o                         
   9  13   7        526.91        543.48        12.98 o                         
 -11  14   7         14.34         12.12        21.93 o                         
 -10  14   7         45.41         35.47         4.92 o                         
  -9  14   7          6.54          8.93         4.37 o                         
  -8  14   7          3.89          4.99         4.24 o                         
  -7  14   7        169.39        183.89         7.36 o                         
  -6  14   7         52.93         37.01         5.33 o                         
  -5  14   7         41.82         43.22         5.19 o                         
  -4  14   7         18.43         15.57         3.89 o                         
  -3  14   7         24.54         20.69         3.90 o                         
  -2  14   7         50.46         48.46         4.37 o                         
  -1  14   7         29.02         27.73         5.15 o                         
   0  14   7         22.66         19.74         4.02 o                         
   1  14   7        368.94        355.31         9.94 o                         
   2  14   7         13.36         13.21         4.62 o                         
   3  14   7          0.21         -1.73         3.99 o                         
   4  14   7         40.03         46.14         5.59 o                         
   5  14   7        653.69        644.57        12.05 o                         
   6  14   7         19.47          4.13         4.86 o                         
   7  14   7         17.91         -0.02         5.09 o                         
  -8  15   7         48.76         12.43        23.49 o                         
  -7  15   7        183.31        185.38         8.20 o                         
  -6  15   7        249.81        261.69         8.90 o                         
  -5  15   7          6.12         42.25         5.42 o                         
  -4  15   7        365.80        342.82        10.73 o                         
  -3  15   7        716.00        698.28        17.12 o                         
  -2  15   7        187.55        186.45         8.41 o                         
  -1  15   7          3.97         10.32         4.89 o                         
   0  15   7        233.48        234.97        10.47 o                         
   1  15   7         80.59         60.15         5.52 o                         
   2  15   7        264.89        246.00         9.13 o                         
   3  15   7         14.73         16.23         4.76 o                         
   4  15   7        237.48        247.21        11.26 o                         
 -20   0   8          1.13          2.17         5.98 o                         
 -18   0   8          1.88         -0.50         4.51 o                         
 -16   0   8       4580.60       4428.91        35.03 o                         
 -14   0   8          0.89          0.59         3.02 o                         
 -12   0   8          0.00         -2.32         2.32 o                         
 -10   0   8         14.33         15.87         4.45 o                         
  -8   0   8         62.72         42.42         3.84 o                         
  -6   0   8         17.41         14.62         2.80 o                         
  -4   0   8          0.38         -1.50         3.39 o                         
  -2   0   8         48.78         53.56         4.75 o                         
   0   0   8      38306.83      37762.20       192.46 o                         
   2   0   8         54.71         57.48         6.39 o                         
   4   0   8         17.65          6.06         7.46 o                         
   6   0   8          9.16         14.21         7.60 o                         
   8   0   8       8121.42       7809.96        54.04 o                         
  10   0   8         46.40         59.53         4.35 o                         
  12   0   8          1.13          6.15         4.32 o                         
  14   0   8          9.11         15.28         5.62 o                         
  16   0   8       2927.51       2928.98        40.78 o                         
 -21   1   8          0.10         -2.06         4.60 o                         
 -20   1   8          1.34         -4.06         4.06 o                         
 -19   1   8          0.11         -3.57         3.57 o                         
 -18   1   8          0.01         -3.05         3.05 o                         
 -17   1   8         76.64         87.21         4.12 o                         
 -16   1   8          0.68         -2.58         2.58 o                         
 -15   1   8         12.53         10.81         2.54 o                         
 -14   1   8          4.66         -1.31         2.09 o                         
 -13   1   8          0.02          1.42         1.96 o                         
 -12   1   8       1755.94       1467.50         9.77 o                         
 -11   1   8          0.73          3.51         3.24 o                         
 -10   1   8          1.53          3.41         4.62 o                         
  -9   1   8         51.74         70.05         4.80 o                         
  -8   1   8          0.34         13.22        14.87 o                         
  -7   1   8        224.07        216.41         4.46 o                         
  -6   1   8         12.83         21.80         3.51 o                         
  -5   1   8          0.03          0.57         2.04 o                         
  -4   1   8          5.34         13.71         2.70 o                         
  -3   1   8          0.25          0.85         1.88 o                         
  -2   1   8          7.32          6.66         1.91 o                         
  -1   1   8       1268.86       1185.93         7.17 o                         
   0   1   8          3.28          1.35         2.46 o                         
   1   1   8        771.75        751.54         7.16 o                         
   2   1   8          7.64          9.59         2.67 o                         
   3   1   8          6.88          2.37         2.84 o                         
   4   1   8       7530.06       7115.39        30.38 o                         
   5   1   8          0.42          3.92         4.00 o                         
   6   1   8          5.04        128.64        43.71 o                         
   7   1   8        472.55        459.76         7.79 o                         
   8   1   8          0.04          2.37         1.93 o                         
   9   1   8        626.40        614.06         6.33 o                         
  10   1   8         12.40         14.56         2.40 o                         
  11   1   8          5.46         11.21         2.76 o                         
  12   1   8       3149.87       3100.82        20.94 o                         
  13   1   8          1.80         -3.33         3.33 o                         
  14   1   8          0.84          1.51         3.57 o                         
  15   1   8        179.02        187.53         7.02 o                         
  16   1   8          0.63         -4.19         4.55 o                         
  17   1   8        218.84        201.85         8.48 o                         
 -21   2   8         29.90         26.09         5.09 o                         
 -20   2   8          0.95         -3.56         4.21 o                         
 -19   2   8         77.53         82.67         5.07 o                         
 -18   2   8          4.01         -1.66         3.26 o                         
 -17   2   8          0.37         -2.82         2.82 o                         
 -16   2   8        533.95        542.74         6.74 o                         
 -15   2   8          0.00         -0.04         2.32 o                         
 -14   2   8          0.06         -2.12         2.12 o                         
 -13   2   8          0.51          4.33         2.03 o                         
 -12   2   8          0.00          1.49         1.83 o                         
 -11   2   8         10.13         19.69         5.85 o                         
 -10   2   8          0.46         -0.04         4.06 o                         
  -9   2   8          0.17        117.59        58.43 o                         
  -8   2   8      14197.18      14325.07        56.77 o                         
  -7   2   8          1.82          3.59         2.96 o                         
  -6   2   8          3.72          5.32         3.17 o                         
  -5   2   8         48.93         52.08         3.51 o                         
  -4   2   8          3.57          0.47         2.50 o                         
  -3   2   8         43.76         66.81         3.57 o                         
  -2   2   8         30.07         33.36         2.74 o                         
  -1   2   8          0.49          1.04         2.02 o                         
   0   2   8        244.91        166.55         2.99 o                         
   1   2   8          1.64         -1.07         3.18 o                         
   2   2   8         28.62         27.21         3.57 o                         
   3   2   8       2856.84       2746.39        18.90 o                         
   4   2   8          0.08          2.42         3.52 o                         
   5   2   8        776.03        772.76         8.12 o                         
   6   2   8          0.01         -0.17         2.54 o                         
   7   2   8          2.87          3.23         1.78 o                         
   8   2   8        730.49        749.32         6.81 o                         
   9   2   8          0.86          0.34         2.17 o                         
  10   2   8         19.96         19.43         2.55 o                         
  11   2   8        410.47        384.74         6.24 o                         
  12   2   8          0.01          1.05         3.00 o                         
  13   2   8        148.67        157.21         5.66 o                         
  14   2   8          1.92         -2.47         3.58 o                         
  15   2   8          1.52         -2.06         3.97 o                         
  16   2   8         29.13         33.72         4.91 o                         
  17   2   8          2.68         -1.52         6.40 o                         
 -21   3   8          0.11         -4.45         4.45 o                         
 -20   3   8       3722.77       3700.12        28.42 o                         
 -19   3   8          0.91          0.89         3.92 o                         
 -18   3   8          0.35         -1.70         3.34 o                         
 -17   3   8         10.63         16.97         3.22 o                         
 -16   3   8          0.03         -2.82         2.82 o                         
 -15   3   8       1022.52       1037.59         9.80 o                         
 -14   3   8          5.32          4.49         2.41 o                         
 -13   3   8          0.05          0.70         2.17 o                         
 -12   3   8       3990.66       3989.04        21.36 o                         
 -11   3   8          0.73          2.71         1.93 o                         
 -10   3   8         64.06         79.56         7.22 o                         
  -9   3   8         37.67         46.38         4.94 o                         
  -8   3   8          0.06          0.66         3.28 o                         
  -7   3   8       1121.10       1070.46         7.86 o                         
  -6   3   8          3.44         68.73        45.32 o                         
  -5   3   8          1.48         -1.86         2.92 o                         
  -4   3   8      23818.87      23126.35        84.52 o                         
  -3   3   8          1.10          4.98         3.01 o                         
  -2   3   8         13.40         18.92         2.45 o                         
  -1   3   8        443.90        435.00         5.01 o                         
   0   3   8          1.95          1.81         2.17 o                         
   1   3   8       1019.53       1029.27         7.35 o                         
   2   3   8         26.36         24.12         4.04 o                         
   3   3   8          1.25          4.17         4.63 o                         
   4   3   8       6303.96       6191.19        28.36 o                         
   5   3   8          0.02         -0.07         5.27 o                         
   6   3   8          0.87        140.75        65.14 o                         
   7   3   8        104.49        120.38         3.39 o                         
   8   3   8          0.16          3.00         2.02 o                         
   9   3   8         34.33         41.40         2.80 o                         
  10   3   8          1.68          0.67         2.42 o                         
  11   3   8          0.56         -1.96         2.69 o                         
  12   3   8        804.55        805.93         9.42 o                         
  13   3   8          1.34         -0.98         3.50 o                         
  14   3   8          3.08         -1.12         3.62 o                         
  15   3   8         89.32         90.23         5.62 o                         
  16   3   8          0.15          0.88         4.58 o                         
  17   3   8          4.95          1.80         5.90 o                         
 -21   4   8         25.62         35.44         6.43 o                         
 -20   4   8          0.00          6.11         4.93 o                         
 -19   4   8        575.32        595.01        10.40 o                         
 -18   4   8          8.99          6.41         3.91 o                         
 -17   4   8          0.01          3.44         3.35 o                         
 -16   4   8        613.55        606.96         8.16 o                         
 -15   4   8          4.92          3.66         2.87 o                         
 -14   4   8         65.34         72.21         3.63 o                         
 -13   4   8         26.40         34.43         2.81 o                         
 -12   4   8          0.18          1.00         2.02 o                         
 -11   4   8        875.50        829.00         7.23 o                         
 -10   4   8        120.22        113.29         3.13 o                         
  -9   4   8          3.68         95.32        51.88 o                         
  -8   4   8       6402.69       6504.66        28.52 o                         
  -7   4   8          5.70          3.79         4.41 o                         
  -6   4   8        444.31        446.76         5.90 o                         
  -5   4   8       1848.67       1941.99        10.75 o                         
  -4   4   8          0.19          2.36         2.99 o                         
  -3   4   8       5557.99       5588.36        24.40 o                         
  -2   4   8        114.08        119.59         4.62 o                         
  -1   4   8          0.00          2.42         3.03 o                         
   0   4   8        418.36        275.66         5.35 o                         
   1   4   8          0.30          1.86         2.80 o                         
   2   4   8        468.20        471.85         5.07 o                         
   3   4   8        318.32        297.17         4.32 o                         
   4   4   8          0.04          4.38         5.52 o                         
   5   4   8          1.79          6.70         3.81 o                         
   6   4   8        112.29        126.25         3.38 o                         
   7   4   8          0.04         -1.68         2.01 o                         
   8   4   8       1965.89       1920.23        12.42 o                         
   9   4   8          0.30          2.50         2.20 o                         
  10   4   8         67.73         67.94         3.54 o                         
  11   4   8        626.01        624.40         7.92 o                         
  12   4   8          1.74          2.57         3.19 o                         
  13   4   8        439.79        439.63         7.95 o                         
  14   4   8          8.84          4.32         3.76 o                         
  15   4   8          0.22          7.11         4.23 o                         
  16   4   8         64.03         65.49         5.74 o                         
 -20   5   8         27.31         29.13         5.57 o                         
 -19   5   8          2.29         -3.15         4.49 o                         
 -18   5   8          0.25         -3.95         3.95 o                         
 -17   5   8        112.79        123.17         5.10 o                         
 -16   5   8          0.09          2.68         3.03 o                         
 -15   5   8        269.58        273.57         5.44 o                         
 -14   5   8        177.36        188.55         4.68 o                         
 -13   5   8          2.60          4.55         2.29 o                         
 -12   5   8       1858.48       1824.36        12.37 o                         
 -11   5   8          5.73         11.05         2.13 o                         
 -10   5   8        344.59        352.40         4.44 o                         
  -9   5   8       1822.03       1835.46        10.87 o                         
  -8   5   8          1.35        121.16        65.83 o                         
  -7   5   8          4.12          7.25         3.53 o                         
  -6   5   8        765.97        739.75         7.27 o                         
  -5   5   8         17.51         20.84         3.28 o                         
  -4   5   8        596.77        622.72         7.67 o                         
  -3   5   8          3.91          3.45         3.41 o                         
  -2   5   8        627.61        618.85         6.67 o                         
  -1   5   8       7253.85       7346.44        31.85 o                         
   0   5   8          3.03          1.01         5.10 o                         
   1   5   8          5.50          4.90         4.19 o                         
   2   5   8        420.83        431.03         5.93 o                         
   3   5   8         17.47         23.39         3.30 o                         
   4   5   8       1458.68       1437.98        12.12 o                         
   5   5   8          0.39          3.15         1.69 o                         
   6   5   8        374.90        378.50         5.04 o                         
   7   5   8       4515.69       4470.97        23.36 o                         
   8   5   8          2.24         -0.02         2.18 o                         
   9   5   8        183.31        210.73         5.08 o                         
  10   5   8         32.45         36.80         3.21 o                         
  11   5   8         10.65         12.14         3.02 o                         
  12   5   8        320.91        324.88         7.01 o                         
  13   5   8          0.81         -1.99         4.01 o                         
  14   5   8         58.45         47.82         5.08 o                         
  15   5   8        460.34        454.00         9.45 o                         
  16   5   8          2.30          1.61         4.92 o                         
 -20   6   8          0.01         -2.02         4.58 o                         
 -19   6   8         36.47         33.56         5.32 o                         
 -18   6   8         90.37         87.24         5.78 o                         
 -17   6   8          0.01         -3.43         3.43 o                         
 -16   6   8       2235.54       2207.53        16.93 o                         
 -15   6   8          3.79         11.03         2.97 o                         
 -14   6   8          1.51          2.80         2.62 o                         
 -13   6   8        659.23        671.57         7.24 o                         
 -12   6   8          0.43          0.74         2.54 o                         
 -11   6   8       1001.88        993.23         8.27 o                         
 -10   6   8       1321.51       1281.08         9.11 o                         
  -9   6   8          9.96         13.42         1.83 o                         
  -8   6   8       2907.91       2820.52        15.37 o                         
  -7   6   8          0.03          4.38         4.23 o                         
  -6   6   8         37.66         40.17         4.01 o                         
  -5   6   8       9477.68       9525.23        40.84 o                         
  -4   6   8          0.85          0.13         2.51 o                         
  -3   6   8         40.04         26.93         3.82 o                         
  -2   6   8        365.57        365.98         7.93 o                         
  -1   6   8         19.88         11.12         5.14 o                         
   0   6   8      10908.13      11092.56        45.83 o                         
   1   6   8          1.88          6.15         3.71 o                         
   2   6   8        170.57        165.15         4.06 o                         
   3   6   8       4006.77       4010.06        20.13 o                         
   4   6   8          3.08          6.81         1.78 o                         
   5   6   8       5576.84       5709.01        29.44 o                         
   6   6   8        169.49        166.02         3.70 o                         
   7   6   8         30.06         30.71         2.41 o                         
   8   6   8       1777.97       1764.29        12.52 o                         
   9   6   8          0.45          2.67         2.56 o                         
  10   6   8          1.03          3.45         2.88 o                         
  11   6   8       2486.44       2433.33        19.77 o                         
  12   6   8          0.72         12.90         3.42 o                         
  13   6   8        347.38        357.58         8.04 o                         
  14   6   8          0.01          0.84         4.22 o                         
  15   6   8         11.66          0.61         4.95 o                         
 -19   7   8          0.00         -3.14         4.64 o                         
 -18   7   8         43.09         40.52         5.48 o                         
 -17   7   8        138.99        152.95         6.35 o                         
 -16   7   8          0.11         -2.35         3.25 o                         
 -15   7   8         57.33         62.19         3.99 o                         
 -14   7   8        297.22        301.87         5.95 o                         
 -13   7   8          0.00         -2.51         2.51 o                         
 -12   7   8       1663.91       1683.09        12.60 o                         
 -11   7   8          1.99          3.46         2.26 o                         
 -10   7   8          7.67         10.41         2.29 o                         
  -9   7   8        725.21        754.58         6.96 o                         
  -8   7   8          0.00         -1.78         1.78 o                         
  -7   7   8        826.48        793.75         6.27 o                         
  -6   7   8        222.53        227.60         3.35 o                         
  -5   7   8          6.47          7.50         3.50 o                         
  -4   7   8       1181.00       1146.64         9.73 o                         
  -3   7   8          0.04          2.42         3.25 o                         
  -2   7   8        195.53        199.88         6.38 o                         
  -1   7   8        883.16        864.92        10.38 o                         
   0   7   8          3.90        100.35        71.89 o                         
   1   7   8        975.26        964.48         7.55 o                         
   2   7   8         52.71         56.69         2.28 o                         
   3   7   8          0.04         -0.22         1.66 o                         
   4   7   8       2329.29       2312.46        13.52 o                         
   5   7   8          3.27          8.17         2.05 o                         
   6   7   8         88.12         93.89         3.62 o                         
   7   7   8       1098.85       1116.86         9.72 o                         
   8   7   8          0.00          0.51         2.46 o                         
   9   7   8       1966.52       1989.45        14.73 o                         
  10   7   8         32.25         35.07         3.50 o                         
  11   7   8          6.71          3.81         3.13 o                         
  12   7   8        588.61        568.05         8.48 o                         
  13   7   8          0.05         -4.32         4.32 o                         
  14   7   8         80.87         80.72         6.29 o                         
  15   7   8          7.14         -2.07         5.02 o                         
 -18   8   8         22.62         30.97         5.70 o                         
 -17   8   8          4.56         -1.82         4.13 o                         
 -16   8   8         22.65         22.79         4.25 o                         
 -15   8   8          2.13          0.64         3.19 o                         
 -14   8   8          7.54          2.03         3.18 o                         
 -13   8   8        614.79        599.57         7.74 o                         
 -12   8   8          0.02         -2.74         2.74 o                         
 -11   8   8         53.95         65.20         3.49 o                         
 -10   8   8         24.00         23.84         2.60 o                         
  -9   8   8          4.21          1.58         2.09 o                         
  -8   8   8        495.45        468.40         5.27 o                         
  -7   8   8         18.49         21.80         1.93 o                         
  -6   8   8        105.17        105.30         2.73 o                         
  -5   8   8        146.94        149.32         3.07 o                         
  -4   8   8          0.32          0.11         1.52 o                         
  -3   8   8       2322.11       2321.79        15.73 o                         
  -2   8   8        515.38        507.84         5.29 o                         
  -1   8   8          3.41          7.53         1.82 o                         
   0   8   8          2.08          5.51         1.80 o                         
   1   8   8          0.88          0.24         1.66 o                         
   2   8   8         51.93         55.47         2.55 o                         
   3   8   8       1543.36       1492.71        10.26 o                         
   4   8   8          2.29         -1.86         1.86 o                         
   5   8   8         92.07        108.40         3.26 o                         
   6   8   8         29.09         29.63         2.73 o                         
   7   8   8          3.35          0.41         2.44 o                         
   8   8   8          0.84          3.82         2.72 o                         
   9   8   8          4.12         -2.04         2.79 o                         
  10   8   8        155.29        163.49         5.45 o                         
  11   8   8         48.97         43.12         4.33 o                         
  12   8   8          0.11         -1.45         3.86 o                         
  13   8   8          1.12         -1.72         4.68 o                         
  14   8   8         50.55         54.10         5.90 o                         
 -18   9   8          0.93          1.82         4.23 o                         
 -17   9   8        528.41        559.62        10.25 o                         
 -16   9   8          0.32         -1.42         3.82 o                         
 -15   9   8       1193.15       1203.78        14.32 o                         
 -14   9   8        300.43        291.89         6.64 o                         
 -13   9   8          6.77          3.83         3.71 o                         
 -12   9   8        642.71        633.51         8.27 o                         
 -11   9   8          7.50          9.18         2.79 o                         
 -10   9   8        126.35        131.79         4.22 o                         
  -9   9   8       1914.54       1914.92        12.97 o                         
  -8   9   8          1.47         -0.35         2.02 o                         
  -7   9   8       3476.16       3456.79        18.99 o                         
  -6   9   8        692.46        697.04         6.21 o                         
  -5   9   8         54.79         54.59         2.51 o                         
  -4   9   8       1527.94       1504.03         9.96 o                         
  -3   9   8          3.98          5.83         2.14 o                         
  -2   9   8          4.67          7.55         2.15 o                         
  -1   9   8       3897.32       3856.60        21.65 o                         
   0   9   8          0.02         -0.48         2.42 o                         
   1   9   8       5977.52       5860.95        32.66 o                         
   2   9   8        158.67        171.17         4.01 o                         
   3   9   8          8.50          2.21         2.15 o                         
   4   9   8        362.59        368.58         5.24 o                         
   5   9   8          3.06          1.86         2.21 o                         
   6   9   8         81.49         72.60         3.33 o                         
   7   9   8        809.11        797.79         8.35 o                         
   8   9   8          0.38         -1.05         2.80 o                         
   9   9   8       1185.49       1195.62        12.16 o                         
  10   9   8         44.15         46.23         4.17 o                         
  11   9   8          0.11         -2.65         4.72 o                         
  12   9   8         36.57         22.14         4.72 o                         
  13   9   8          0.22          3.71         4.72 o                         
 -17  10   8          8.53         10.00         5.10 o                         
 -16  10   8         99.67        110.68         6.14 o                         
 -15  10   8          3.27          1.47         3.92 o                         
 -14  10   8         24.43         22.24         4.22 o                         
 -13  10   8        627.04        623.00         8.56 o                         
 -12  10   8          2.48         -1.92         2.89 o                         
 -11  10   8        956.57        934.52         9.50 o                         
 -10  10   8         94.17         93.54         4.54 o                         
  -9  10   8         40.29         39.31         3.01 o                         
  -8  10   8        448.71        470.37         6.05 o                         
  -7  10   8         18.24         14.80         2.36 o                         
  -6  10   8        102.37        101.28         3.68 o                         
  -5  10   8        304.57        298.41         5.67 o                         
  -4  10   8          8.64          6.40         2.31 o                         
  -3  10   8       6868.98       6800.43        39.25 o                         
  -2  10   8        365.91        385.23         5.55 o                         
  -1  10   8         30.79         28.20         2.79 o                         
   0  10   8        212.86        215.68         4.45 o                         
   1  10   8         67.54         75.47         3.24 o                         
   2  10   8        423.30        441.82         6.10 o                         
   3  10   8       1058.82       1025.52         9.14 o                         
   4  10   8          0.05          3.39         2.39 o                         
   5  10   8       2053.95       1998.15        14.52 o                         
   6  10   8        105.17        105.13         4.29 o                         
   7  10   8         17.69         20.00         3.27 o                         
   8  10   8         50.64         44.98         4.18 o                         
   9  10   8         10.19         11.90         3.81 o                         
  10  10   8        161.96        156.14         7.68 o                         
  11  10   8          5.99          3.87         4.59 o                         
  12  10   8          0.47         -4.49         4.49 o                         
 -16  11   8          3.80         -4.50         8.46 o                         
 -15  11   8         14.20         14.60         4.45 o                         
 -14  11   8          0.31          1.00         3.96 o                         
 -13  11   8         15.28          7.46         4.02 o                         
 -12  11   8          8.75          6.89         3.67 o                         
 -11  11   8         99.49         86.45         4.40 o                         
 -10  11   8         33.69         29.56         3.36 o                         
  -9  11   8        337.29        340.55         6.08 o                         
  -8  11   8          4.29          4.49         2.51 o                         
  -7  11   8         46.17         40.98         3.40 o                         
  -6  11   8         59.41         59.55         3.35 o                         
  -5  11   8         53.70         55.26         3.38 o                         
  -4  11   8          2.13          1.06         2.61 o                         
  -3  11   8        279.78        284.66         5.01 o                         
  -2  11   8          0.13         -2.38         2.38 o                         
  -1  11   8        256.24        260.53         4.82 o                         
   0  11   8          3.17          8.46         2.62 o                         
   1  11   8        514.95        465.21         7.85 o                         
   2  11   8        483.21        460.57         6.44 o                         
   3  11   8          1.65          5.48         2.86 o                         
   4  11   8          4.48          2.68         3.30 o                         
   5  11   8         50.13         60.68         3.68 o                         
   6  11   8        131.23        124.38         5.13 o                         
   7  11   8        529.46        511.95         9.62 o                         
   8  11   8          5.61          3.11         3.72 o                         
   9  11   8        173.59        165.23         6.96 o                         
  10  11   8        212.23        228.87         7.60 o                         
  11  11   8         29.21         28.68         5.01 o                         
 -14  12   8        124.50        116.96         7.26 o                         
 -13  12   8        699.56        713.70        11.57 o                         
 -12  12   8          0.02         -1.71         4.38 o                         
 -11  12   8        881.27        907.84        11.87 o                         
 -10  12   8        901.38        935.05        12.24 o                         
  -9  12   8         54.83         44.04         3.97 o                         
  -8  12   8         58.76         68.64         3.88 o                         
  -7  12   8        192.34        205.34         5.46 o                         
  -6  12   8        127.11        125.51         4.73 o                         
  -5  12   8       2518.82       2556.26        21.46 o                         
  -4  12   8          0.63          0.02         2.89 o                         
  -3  12   8        339.98        350.56         7.71 o                         
  -2  12   8        417.42        408.53         6.04 o                         
  -1  12   8         21.13         23.39         2.90 o                         
   0  12   8          4.81         16.10         3.14 o                         
   1  12   8        146.20        148.25         4.97 o                         
   2  12   8         46.10         37.80         3.84 o                         
   3  12   8       1093.80       1107.71        11.82 o                         
   4  12   8          0.04         -1.82         3.15 o                         
   5  12   8        911.77        943.72        11.02 o                         
   6  12   8        641.95        630.17         9.41 o                         
   7  12   8          1.75          0.19         4.09 o                         
   8  12   8          8.77         -0.01         4.00 o                         
   9  12   8         23.26         24.52         4.59 o                         
  10  12   8        124.94        139.25         7.05 o                         
 -13  13   8        177.50        104.04        36.00 o                         
 -12  13   8          0.08          7.63         4.69 o                         
 -11  13   8         73.16         75.68         5.45 o                         
 -10  13   8          0.87         -3.98         3.98 o                         
  -9  13   8        704.67        734.86        12.71 o                         
  -8  13   8          5.55         12.16         4.08 o                         
  -7  13   8        932.40        939.32        12.92 o                         
  -6  13   8        453.70        441.17         7.80 o                         
  -5  13   8         34.97         44.72         4.27 o                         
  -4  13   8          0.19         -2.10         3.12 o                         
  -3  13   8         41.53         29.67         4.09 o                         
  -2  13   8        210.17        207.35         6.45 o                         
  -1  13   8        678.40        679.95         9.17 o                         
   0  13   8         14.23          5.86         3.20 o                         
   1  13   8       1006.12       1068.75        11.69 o                         
   2  13   8        206.65        199.68         6.38 o                         
   3  13   8        108.21        116.86         6.36 o                         
   4  13   8          9.88          6.83         4.01 o                         
   5  13   8         20.50         26.98         4.56 o                         
   6  13   8        241.39        222.49         8.80 o                         
   7  13   8        518.21        513.04        10.92 o                         
   8  13   8          0.60         -1.70         4.36 o                         
 -10  14   8        140.06        115.63         6.52 o                         
  -9  14   8         16.06         25.06         4.63 o                         
  -8  14   8          0.48         -2.46         4.32 o                         
  -7  14   8         66.59         60.48         5.24 o                         
  -6  14   8        102.72         97.61         5.84 o                         
  -5  14   8          0.51         -2.55         3.89 o                         
  -4  14   8         16.77         11.70         3.85 o                         
  -3  14   8          2.58          9.14         3.58 o                         
  -2  14   8         72.56         70.47         6.27 o                         
  -1  14   8         20.91         23.97         4.84 o                         
   0  14   8         33.10         28.04         4.24 o                         
   1  14   8        134.70        150.83         7.25 o                         
   2  14   8         25.89         15.11         4.31 o                         
   3  14   8         28.97         32.77         5.21 o                         
   4  14   8         28.49         17.75         4.51 o                         
   5  14   8        214.20        204.78        10.33 o                         
   6  14   8         62.88         70.89         6.55 o                         
  -7  15   8        259.43        259.62         9.53 o                         
  -6  15   8        125.87        135.50         7.82 o                         
  -5  15   8        144.95        102.04         6.11 o                         
  -4  15   8         33.38         31.61         4.79 o                         
  -3  15   8        223.79        232.35         8.33 o                         
  -2  15   8        594.85        582.63        16.28 o                         
  -1  15   8        401.53        384.77        12.86 o                         
   0  15   8          9.64         30.08         5.45 o                         
   1  15   8        176.73        163.71         7.83 o                         
   2  15   8        218.66        219.01         7.75 o                         
   3  15   8         13.07         -0.46         4.67 o                         
 -21   0   9          1.93          3.63         7.30 o                         
 -19   0   9       2883.05       2865.00        33.71 o                         
 -17   0   9          0.55         -3.78         3.78 o                         
 -15   0   9          2.30          5.48         3.26 o                         
 -13   0   9         11.74         11.27         2.84 o                         
 -11   0   9      11449.61      11138.02        62.26 o                         
  -9   0   9          0.09          1.51         6.46 o                         
  -7   0   9          1.16         -2.50         4.58 o                         
  -5   0   9          0.54         46.47        68.51 o                         
  -3   0   9        710.75        690.01         6.86 o                         
  -1   0   9         33.72         46.53         6.01 o                         
   1   0   9          0.55          4.01         5.75 o                         
   3   0   9        107.22        100.36         5.00 o                         
   5   0   9       2306.00       2247.42        17.66 o                         
   7   0   9         44.92         54.97         3.89 o                         
   9   0   9          0.00          0.67         3.16 o                         
  11   0   9         43.29         40.46         4.83 o                         
  13   0   9         22.75         21.74         5.16 o                         
  15   0   9         40.00         23.93         7.11 o                         
  17   0   9          0.00        -36.93        36.93 o                         
 -21   1   9          0.12          0.41         4.85 o                         
 -20   1   9         70.07         86.15         5.76 o                         
 -19   1   9          0.03         -3.97         3.97 o                         
 -18   1   9         74.07         89.26         4.46 o                         
 -17   1   9          1.70          0.90         2.79 o                         
 -16   1   9          0.07         -2.43         2.43 o                         
 -15   1   9        644.23        700.86         6.94 o                         
 -14   1   9          0.10         -0.89         2.01 o                         
 -13   1   9          8.20         10.96         2.07 o                         
 -12   1   9        158.92        180.73         3.55 o                         
 -11   1   9          1.46        131.99        58.63 o                         
 -10   1   9        298.78        287.34         5.92 o                         
  -9   1   9          0.52          2.77         3.84 o                         
  -8   1   9          0.90          1.37         2.07 o                         
  -7   1   9       1351.16       1281.09         8.05 o                         
  -6   1   9          0.21          1.05         3.69 o                         
  -5   1   9         37.06         39.15         3.38 o                         
  -4   1   9        393.20        419.62         5.56 o                         
  -3   1   9          0.06          1.82         1.98 o                         
  -2   1   9       1474.41       1525.95         8.61 o                         
  -1   1   9         50.15         48.92         2.46 o                         
   0   1   9          0.44          1.03         2.95 o                         
   1   1   9       3617.93       3597.67        16.42 o                         
   2   1   9          0.43          1.85         3.84 o                         
   3   1   9          0.24         48.21        19.41 o                         
   4   1   9        273.82        274.39         6.27 o                         
   5   1   9          0.01          6.40         4.53 o                         
   6   1   9        595.82        576.60         7.41 o                         
   7   1   9         52.23         57.08         2.71 o                         
   8   1   9          1.15         -2.04         2.04 o                         
   9   1   9         11.29         11.64         2.30 o                         
  10   1   9          0.23         -2.32         2.32 o                         
  11   1   9          1.97          2.34         2.88 o                         
  12   1   9        218.64        224.15         5.78 o                         
  13   1   9          1.05         -0.29         3.51 o                         
  14   1   9        178.24        198.41         6.61 o                         
  15   1   9         24.46         23.04         4.88 o                         
  16   1   9          0.90         -1.27         5.15 o                         
 -21   2   9          0.72          1.50         4.49 o                         
 -20   2   9          0.50         -4.10         4.10 o                         
 -19   2   9       1012.43       1002.63        11.69 o                         
 -18   2   9          0.35         -2.75         3.12 o                         
 -17   2   9         12.29         11.76         3.18 o                         
 -16   2   9        399.34        404.52         5.96 o                         
 -15   2   9          0.14          0.25         2.32 o                         
 -14   2   9          0.08          0.86         2.12 o                         
 -13   2   9          0.00          0.64         1.89 o                         
 -12   2   9          0.21          1.84         1.83 o                         
 -11   2   9       1705.96       1588.75        10.16 o                         
 -10   2   9          0.03         54.51        48.69 o                         
  -9   2   9        103.57        119.29         5.29 o                         
  -8   2   9       1760.04       1757.58        10.29 o                         
  -7   2   9          0.01          8.68         3.60 o                         
  -6   2   9          5.60         13.38         3.25 o                         
  -5   2   9          1.51        145.64        31.25 o                         
  -4   2   9          2.67          3.57         2.68 o                         
  -3   2   9      27660.83      28145.27        99.33 o                         
  -2   2   9          2.99          5.83         3.11 o                         
  -1   2   9        194.03        197.05         3.74 o                         
   0   2   9        239.26        234.75         4.26 o                         
   1   2   9          5.63          6.66         2.77 o                         
   2   2   9          6.58          4.88         3.60 o                         
   3   2   9         69.61         78.88         5.33 o                         
   4   2   9          2.42          5.44         2.77 o                         
   5   2   9        545.43        671.69         7.37 o                         
   6   2   9          0.08          1.26         2.01 o                         
   7   2   9        109.34        113.42         3.24 o                         
   8   2   9        702.20        705.61         6.91 o                         
   9   2   9          1.62          0.58         2.25 o                         
  10   2   9        200.30        197.80         4.85 o                         
  11   2   9          4.66          6.83         3.10 o                         
  12   2   9          0.14         -0.23         3.02 o                         
  13   2   9       1582.51       1574.45        17.16 o                         
  14   2   9          0.12         -3.17         3.71 o                         
  15   2   9         31.91         24.36         4.91 o                         
  16   2   9        210.69        210.90         8.70 o                         
 -21   3   9          0.78          1.52         5.12 o                         
 -20   3   9        746.22        775.61        11.31 o                         
 -19   3   9          0.04          0.42         3.88 o                         
 -18   3   9        114.94        132.58         5.30 o                         
 -17   3   9          2.66          5.54         2.92 o                         
 -16   3   9          0.57         -2.61         2.61 o                         
 -15   3   9       9722.26       9485.72        47.43 o                         
 -14   3   9          0.02          0.59         2.28 o                         
 -13   3   9         38.89         46.39         2.78 o                         
 -12   3   9        507.07        503.40         5.88 o                         
 -11   3   9          1.04          1.21         1.91 o                         
 -10   3   9       3686.62       3584.91        18.42 o                         
  -9   3   9         20.39         22.29         2.98 o                         
  -8   3   9          5.48          7.66         3.50 o                         
  -7   3   9      14828.05      14540.13        58.34 o                         
  -6   3   9          0.03         -2.32         3.89 o                         
  -5   3   9         34.78         41.60         4.04 o                         
  -4   3   9       1265.75       1240.08         8.73 o                         
  -3   3   9          6.40          9.46         3.14 o                         
  -2   3   9       3496.42       3535.89        15.67 o                         
  -1   3   9          0.28          2.58         2.56 o                         
   0   3   9         15.29         18.52         3.23 o                         
   1   3   9      15257.07      15439.59        57.66 o                         
   2   3   9          0.05          5.84         3.22 o                         
   3   3   9         92.03        102.86         5.54 o                         
   4   3   9         55.03         61.80         5.47 o                         
   5   3   9          0.14          1.52         7.22 o                         
   6   3   9       1347.03       1376.91         9.87 o                         
   7   3   9         13.52         15.55         2.26 o                         
   8   3   9          6.90          8.70         2.29 o                         
   9   3   9       1024.87       1078.66         8.95 o                         
  10   3   9          0.09          4.13         2.57 o                         
  11   3   9         32.38         39.44         3.65 o                         
  12   3   9         75.75         85.03         4.52 o                         
  13   3   9          1.45          2.84         3.55 o                         
  14   3   9        150.97        158.74         6.81 o                         
  15   3   9          4.77         -3.00         4.34 o                         
  16   3   9          1.77         -2.95         4.65 o                         
 -21   4   9          1.39          4.79         5.27 o                         
 -20   4   9          0.14         -4.46         4.59 o                         
 -19   4   9       2470.95       2467.60        22.37 o                         
 -18   4   9          0.00         -2.97         3.53 o                         
 -17   4   9          4.24          2.26         3.13 o                         
 -16   4   9        111.36        128.74         4.70 o                         
 -15   4   9          1.77          4.61         2.72 o                         
 -14   4   9       1813.23       1767.33        13.09 o                         
 -13   4   9          6.38          5.83         2.43 o                         
 -12   4   9          3.27          6.06         2.18 o                         
 -11   4   9       3629.32       3489.30        18.77 o                         
 -10   4   9          2.02          7.05         1.82 o                         
  -9   4   9          7.58          9.34         3.84 o                         
  -8   4   9        128.19        143.71         6.22 o                         
  -7   4   9          3.85         94.29        43.44 o                         
  -6   4   9       9799.33       9798.09        39.60 o                         
  -5   4   9        221.95        217.90         5.18 o                         
  -4   4   9          1.79          4.68         3.23 o                         
  -3   4   9      16005.89      16688.52        64.50 o                         
  -2   4   9          7.99          7.98         2.74 o                         
  -1   4   9         67.72         71.80         3.46 o                         
   0   4   9        986.32       1036.47         8.06 o                         
   1   4   9          0.98          3.68         3.49 o                         
   2   4   9       9698.91       9514.32        39.08 o                         
   3   4   9        113.80        116.51         5.97 o                         
   4   4   9          2.19          8.53         5.31 o                         
   5   4   9        807.59        738.85         6.68 o                         
   6   4   9          0.03          6.61         1.98 o                         
   7   4   9         73.29         91.35         3.36 o                         
   8   4   9        135.55        147.94         4.30 o                         
   9   4   9          1.74          4.69         2.30 o                         
  10   4   9        903.74        909.51         8.90 o                         
  11   4   9        158.33        172.11         5.54 o                         
  12   4   9          1.41          2.01         3.36 o                         
  13   4   9        232.34        259.04         7.21 o                         
  14   4   9          0.87          2.38         4.13 o                         
  15   4   9         11.55         18.26         4.91 o                         
  16   4   9         75.52         71.08         6.19 o                         
 -20   5   9          5.26          8.49         5.19 o                         
 -19   5   9          0.48          1.92         4.70 o                         
 -18   5   9          9.40          8.61         3.85 o                         
 -17   5   9         18.84         18.93         3.61 o                         
 -16   5   9          2.40         -1.19         3.02 o                         
 -15   5   9        181.82        198.54         5.38 o                         
 -14   5   9          4.00          5.80         2.75 o                         
 -13   5   9         14.95         15.86         2.69 o                         
 -12   5   9       1153.85       1164.50         9.00 o                         
 -11   5   9          3.16          4.81         1.94 o                         
 -10   5   9       3879.12       3764.88        19.72 o                         
  -9   5   9        140.47        153.74         3.18 o                         
  -8   5   9          2.00          7.67         4.41 o                         
  -7   5   9        124.07        123.97         4.38 o                         
  -6   5   9         28.22         31.56         4.11 o                         
  -5   5   9        283.29        289.90         6.30 o                         
  -4   5   9       1013.90        987.85        10.64 o                         
  -3   5   9          3.19          4.72         2.78 o                         
  -2   5   9       4232.81       4397.21        20.59 o                         
  -1   5   9        656.97        630.37         6.69 o                         
   0   5   9          5.02          7.62         3.62 o                         
   1   5   9        886.75        903.73        10.41 o                         
   2   5   9          5.74         11.47         4.27 o                         
   3   5   9        197.69        200.70         5.23 o                         
   4   5   9       2990.30       2911.77        15.35 o                         
   5   5   9          3.72          5.34         2.00 o                         
   6   5   9       1533.83       1509.28        10.96 o                         
   7   5   9        500.32        505.11         6.14 o                         
   8   5   9          5.38         10.97         2.41 o                         
   9   5   9       2640.66       2584.05        17.78 o                         
  10   5   9          0.27          8.72         3.04 o                         
  11   5   9        273.77        294.68         6.60 o                         
  12   5   9        911.98        911.71        10.90 o                         
  13   5   9          1.28         -2.73         3.63 o                         
  14   5   9         69.23         72.17         5.69 o                         
  15   5   9         64.25         63.35         5.60 o                         
 -20   6   9          7.50          6.15         5.20 o                         
 -19   6   9        292.41        315.57         9.25 o                         
 -18   6   9          2.19          4.85         4.18 o                         
 -17   6   9         32.89         32.50         4.02 o                         
 -16   6   9       1117.82       1127.33        11.78 o                         
 -15   6   9          0.21          0.90         3.09 o                         
 -14   6   9        128.92        153.30         4.64 o                         
 -13   6   9         17.39         19.64         2.73 o                         
 -12   6   9         12.24          8.54         2.35 o                         
 -11   6   9       2381.39       2323.27        14.20 o                         
 -10   6   9         43.98         53.35         2.65 o                         
  -9   6   9          0.62          0.95         2.13 o                         
  -8   6   9        991.61        971.21         7.53 o                         
  -7   6   9          0.31          2.97         1.51 o                         
  -6   6   9         12.48         20.59         3.89 o                         
  -5   6   9        695.55        684.52         6.89 o                         
  -4   6   9          1.14          3.52         3.67 o                         
  -3   6   9        440.94        370.57         6.07 o                         
  -2   6   9          5.90          1.72         3.34 o                         
  -1   6   9         13.68         15.13         3.98 o                         
   0   6   9       4548.35       4417.59        23.36 o                         
   1   6   9          0.16          1.64         4.35 o                         
   2   6   9        177.13        192.97         7.09 o                         
   3   6   9        282.17        283.75         3.91 o                         
   4   6   9          6.92          6.79         1.99 o                         
   5   6   9       8202.79       8199.87        40.50 o                         
   6   6   9          0.80          5.42         2.18 o                         
   7   6   9        112.00        114.70         3.47 o                         
   8   6   9       1014.03       1032.72         9.42 o                         
   9   6   9          2.67          5.38         2.74 o                         
  10   6   9        431.98        465.46         7.26 o                         
  11   6   9        204.92        212.48         5.95 o                         
  12   6   9          7.37          8.52         3.64 o                         
  13   6   9        765.60        745.25        11.67 o                         
  14   6   9          1.18          4.76         4.68 o                         
  15   6   9         39.07         33.52         5.51 o                         
 -19   7   9          0.75          6.00         5.26 o                         
 -18   7   9        571.31        578.14        12.97 o                         
 -17   7   9          0.62         -3.87         3.87 o                         
 -16   7   9         15.79         11.55         3.67 o                         
 -15   7   9        160.75        165.15         5.11 o                         
 -14   7   9          9.92         12.52         2.99 o                         
 -13   7   9         71.06         76.53         3.63 o                         
 -12   7   9        687.26        685.76         7.38 o                         
 -11   7   9          1.06         -2.14         2.14 o                         
 -10   7   9         98.76        101.36         3.51 o                         
  -9   7   9          3.57          5.37         2.06 o                         
  -8   7   9         36.23         45.49         2.43 o                         
  -7   7   9        509.10        485.20         4.88 o                         
  -6   7   9          4.75          4.17         1.53 o                         
  -5   7   9          6.43          2.97         1.68 o                         
  -4   7   9          2.22          2.71         1.66 o                         
  -3   7   9          0.02          2.24         1.59 o                         
  -2   7   9       1266.44       1255.16         8.80 o                         
  -1   7   9          8.14          7.64         1.65 o                         
   0   7   9          9.16         12.93         1.73 o                         
   1   7   9        241.90        244.02         3.47 o                         
   2   7   9          0.28          1.24         1.74 o                         
   3   7   9        209.76        196.29         3.52 o                         
   4   7   9        237.15        229.54         3.91 o                         
   5   7   9          0.82          3.24         2.07 o                         
   6   7   9        487.30        480.69         6.20 o                         
   7   7   9         44.99         40.18         3.07 o                         
   8   7   9          4.99          0.70         2.74 o                         
   9   7   9        928.28        929.87         9.61 o                         
  10   7   9          2.80          3.70         3.20 o                         
  11   7   9          0.11         -3.16         3.16 o                         
  12   7   9         99.36        110.27         5.45 o                         
  13   7   9          0.09         -0.83         4.52 o                         
  14   7   9        303.02        299.04        12.13 o                         
 -18   8   9          1.93          2.98         4.42 o                         
 -17   8   9         45.13         40.60         4.87 o                         
 -16   8   9         58.70         60.35         5.74 o                         
 -15   8   9          3.26         -2.86         2.95 o                         
 -14   8   9         18.69         17.27         3.19 o                         
 -13   8   9        270.96        266.59         6.48 o                         
 -12   8   9          9.13          7.29         2.79 o                         
 -11   8   9        218.01        233.15         4.80 o                         
 -10   8   9          1.82          2.64         2.36 o                         
  -9   8   9         51.97         53.66         2.84 o                         
  -8   8   9       2211.50       2106.95        12.87 o                         
  -7   8   9          4.62          4.98         1.71 o                         
  -6   8   9         61.50         65.93         2.64 o                         
  -5   8   9         95.97         99.15         2.79 o                         
  -4   8   9         37.04         38.84         2.16 o                         
  -3   8   9       2247.21       2207.27        13.08 o                         
  -2   8   9         58.32         64.76         2.59 o                         
  -1   8   9         18.92         19.22         2.11 o                         
   0   8   9        776.90        784.21         6.69 o                         
   1   8   9          0.04         -1.69         1.83 o                         
   2   8   9          6.71          3.70         1.98 o                         
   3   8   9        484.36        472.15         5.18 o                         
   4   8   9         45.71         44.58         2.56 o                         
   5   8   9         54.92         61.51         3.07 o                         
   6   8   9          0.87         -0.88         2.34 o                         
   7   8   9         41.79         35.94         3.43 o                         
   8   8   9        597.10        566.50         7.52 o                         
   9   8   9          0.08         -2.85         2.85 o                         
  10   8   9         72.01         74.51         4.44 o                         
  11   8   9         35.10         39.70         4.53 o                         
  12   8   9         11.98          8.08         4.41 o                         
  13   8   9         54.84         57.48         6.09 o                         
  14   8   9          0.92         -3.86         5.29 o                         
 -18   9   9         48.52         48.51         5.27 o                         
 -17   9   9        137.85        132.86         8.35 o                         
 -16   9   9          5.38          3.99         4.44 o                         
 -15   9   9        796.57        833.81        11.81 o                         
 -14   9   9         17.18         14.90         3.52 o                         
 -13   9   9        175.83        192.10         6.18 o                         
 -12   9   9       1330.55       1302.13        12.02 o                         
 -11   9   9          0.45          5.35         2.76 o                         
 -10   9   9       1032.99       1091.19         9.28 o                         
  -9   9   9        494.75        486.31         5.90 o                         
  -8   9   9          1.32          0.89         2.14 o                         
  -7   9   9       1893.07       1895.52        12.28 o                         
  -6   9   9         54.07         56.20         2.71 o                         
  -5   9   9       1007.30       1005.78         8.11 o                         
  -4   9   9       4753.21       4572.52        25.07 o                         
  -3   9   9          0.14          3.56         2.05 o                         
  -2   9   9        354.16        324.65         4.70 o                         
  -1   9   9        866.63        850.93         7.55 o                         
   0   9   9          0.02         -2.34         2.34 o                         
   1   9   9       2086.97       2064.52        14.19 o                         
   2   9   9          6.21          5.20         2.18 o                         
   3   9   9          0.23          4.35         2.26 o                         
   4   9   9       1339.85       1349.30        10.62 o                         
   5   9   9          0.11          0.84         2.30 o                         
   6   9   9        913.52        873.32         8.53 o                         
   7   9   9        144.51        151.70         4.67 o                         
   8   9   9         17.40         12.07         3.41 o                         
   9   9   9        372.49        381.21         8.87 o                         
  10   9   9          0.24         -3.75         3.75 o                         
  11   9   9         26.27         20.63         4.47 o                         
  12   9   9        181.61        184.49         8.02 o                         
  13   9   9          0.06          2.00         4.69 o                         
 -17  10   9        152.64        164.89         7.32 o                         
 -16  10   9        333.11        332.28         8.68 o                         
 -15  10   9          0.38         -2.43         3.90 o                         
 -14  10   9        263.37        259.20         7.59 o                         
 -13  10   9        150.15        154.11         5.54 o                         
 -12  10   9         34.56         29.67         3.37 o                         
 -11  10   9        298.19        309.66         6.64 o                         
 -10  10   9          2.22         -1.57         2.62 o                         
  -9  10   9        582.17        611.37         7.00 o                         
  -8  10   9       1671.17       1591.52        11.39 o                         
  -7  10   9          3.78          1.77         2.17 o                         
  -6  10   9        704.37        690.51         6.98 o                         
  -5  10   9         13.68         11.30         2.46 o                         
  -4  10   9         28.63         40.71         2.88 o                         
  -3  10   9        828.80        849.75         8.45 o                         
  -2  10   9         26.04         22.56         2.66 o                         
  -1  10   9        516.78        520.10         6.71 o                         
   0  10   9        265.92        265.40         5.48 o                         
   1  10   9          6.63         10.29         2.64 o                         
   2  10   9       1337.26       1325.32        11.57 o                         
   3  10   9        200.13        190.08         4.58 o                         
   4  10   9         17.99         18.95         2.71 o                         
   5  10   9        171.97        180.05         5.91 o                         
   6  10   9         44.41         42.59         3.94 o                         
   7  10   9        287.42        296.56         6.43 o                         
   8  10   9         84.77         86.87         5.37 o                         
   9  10   9          0.20          2.69         4.01 o                         
  10  10   9        414.15        403.18         9.71 o                         
  11  10   9         13.10         19.43         5.90 o                         
  12  10   9         16.75         17.06         5.46 o                         
 -15  11   9          3.42         -3.51         4.11 o                         
 -14  11   9          0.03          2.99         4.37 o                         
 -13  11   9         39.43         32.76         4.88 o                         
 -12  11   9        132.30        139.52         5.48 o                         
 -11  11   9         17.76         12.07         3.20 o                         
 -10  11   9         57.12         59.62         3.76 o                         
  -9  11   9        225.49        221.61         6.04 o                         
  -8  11   9          2.22          3.53         2.63 o                         
  -7  11   9          8.69          4.48         2.63 o                         
  -6  11   9         12.50          7.93         2.86 o                         
  -5  11   9        336.06        343.86         6.96 o                         
  -4  11   9         66.28         76.20         4.89 o                         
  -3  11   9         17.58         20.79         2.81 o                         
  -2  11   9          6.55          6.58         2.63 o                         
  -1  11   9        173.36        166.17         4.86 o                         
   0  11   9         81.94         81.18         4.10 o                         
   1  11   9          8.67          4.66         2.84 o                         
   2  11   9         89.16        100.85         4.32 o                         
   3  11   9          5.99          9.59         2.92 o                         
   4  11   9        541.58        505.70         7.68 o                         
   5  11   9          4.49         -1.02         2.91 o                         
   6  11   9         25.34         16.61         3.42 o                         
   7  11   9        297.94        310.13         9.38 o                         
   8  11   9         26.32         21.24         4.30 o                         
   9  11   9          0.05         -3.83         3.83 o                         
  10  11   9         42.88         43.79         5.37 o                         
  11  11   9        124.35        125.96         7.11 o                         
 -14  12   9        272.87        285.54         8.52 o                         
 -13  12   9        377.32        402.61        10.28 o                         
 -12  12   9          2.93          6.43         4.09 o                         
 -11  12   9        127.88        139.43         6.52 o                         
 -10  12   9        145.78        137.62         5.93 o                         
  -9  12   9        317.03        319.35         6.44 o                         
  -8  12   9        684.11        693.26        10.33 o                         
  -7  12   9          9.81         10.43         3.18 o                         
  -6  12   9        466.50        471.06         7.72 o                         
  -5  12   9       1388.81       1398.73        13.43 o                         
  -4  12   9         11.17          7.32         3.22 o                         
  -3  12   9        131.46        140.41         4.96 o                         
  -2  12   9         53.25         54.42         3.60 o                         
  -1  12   9        228.22        234.44         7.44 o                         
   0  12   9       1602.38       1612.91        14.54 o                         
   1  12   9          3.38          6.92         3.22 o                         
   2  12   9        382.83        370.64         6.70 o                         
   3  12   9        390.15        406.05         7.38 o                         
   4  12   9          0.03         -1.51         3.94 o                         
   5  12   9          6.26         13.22         5.34 o                         
   6  12   9         95.83         97.50         5.30 o                         
   7  12   9          9.66          6.96         4.30 o                         
   8  12   9        557.67        533.72        12.58 o                         
   9  12   9          0.20         -4.19         4.19 o                         
 -12  13   9        424.15        418.51        13.13 o                         
 -11  13   9          0.53         19.99         4.53 o                         
 -10  13   9         91.25         84.03         5.37 o                         
  -9  13   9        403.79        390.41         9.07 o                         
  -8  13   9        102.84        103.26         5.72 o                         
  -7  13   9         27.94         35.02         4.54 o                         
  -6  13   9         79.62         67.50         5.18 o                         
  -5  13   9        238.69        240.87         8.16 o                         
  -4  13   9        246.69        247.43        10.13 o                         
  -3  13   9          6.82         14.70         3.56 o                         
  -2  13   9        472.23        463.02         7.75 o                         
  -1  13   9        304.75        311.83         6.72 o                         
   0  13   9         29.40         41.28         3.84 o                         
   1  13   9          2.12          5.67         3.55 o                         
   2  13   9         26.40         16.54         4.15 o                         
   3  13   9        540.09        539.31         9.62 o                         
   4  13   9        291.52        289.18         8.13 o                         
   5  13   9         10.81         11.12         4.43 o                         
   6  13   9        429.72        445.47         9.47 o                         
   7  13   9        212.54        219.70         8.26 o                         
   8  13   9         53.24         52.92         5.93 o                         
 -10  14   9         58.28         43.07         5.40 o                         
  -9  14   9         42.32         40.26         5.39 o                         
  -8  14   9         78.99         82.59         6.33 o                         
  -7  14   9         24.25          8.67         5.97 o                         
  -6  14   9         19.08         19.38         4.63 o                         
  -5  14   9          4.75          4.22         4.96 o                         
  -4  14   9         36.42         43.44         4.28 o                         
  -3  14   9         19.37         19.85         4.07 o                         
  -2  14   9         16.53         15.11         5.65 o                         
  -1  14   9         59.61         56.53         5.11 o                         
   0  14   9         47.74         45.15         5.11 o                         
   1  14   9         49.66         34.96         5.65 o                         
   2  14   9          5.74         -1.04         4.91 o                         
   3  14   9         52.48         47.28         5.43 o                         
   4  14   9         52.10         61.53         6.13 o                         
   5  14   9         42.55         41.04         5.82 o                         
  -7  15   9         38.29         19.87        22.03 o                         
  -6  15   9         10.62          8.02         5.25 o                         
  -5  15   9        404.61        411.15         9.87 o                         
  -4  15   9        507.75        508.39        11.34 o                         
  -3  15   9         40.60         48.93         6.63 o                         
  -2  15   9        344.67        320.15        10.31 o                         
  -1  15   9        273.86        283.83        11.20 o                         
   0  15   9         34.03         12.08         5.76 o                         
   1  15   9         31.51         24.45         5.44 o                         
   2  15   9         28.75         29.68         5.47 o                         
 -20   0  10         14.17         19.28         7.73 o                         
 -18   0  10          0.01          2.89         4.75 o                         
 -16   0  10          3.31         -1.27         3.49 o                         
 -14   0  10      14183.12      13831.19        78.49 o                         
 -12   0  10         73.24         80.61         3.60 o                         
 -10   0  10          7.14        127.44        71.46 o                         
  -8   0  10         26.32         28.70         6.01 o                         
  -6   0  10      33903.73      32997.12       162.59 o                         
  -4   0  10        143.25        135.82         7.68 o                         
  -2   0  10          7.72         10.76         4.59 o                         
   0   0  10         10.67         13.76         5.41 o                         
   2   0  10      11153.54      10434.20        59.47 o                         
   4   0  10        121.30        124.71         6.07 o                         
   6   0  10          6.36          5.58         2.42 o                         
   8   0  10         14.51         17.13         3.49 o                         
  10   0  10       3415.18       3258.19        28.36 o                         
  12   0  10         39.55         37.25         6.01 o                         
  14   0  10          2.36          7.45         6.14 o                         
  16   0  10          5.97         -1.77         6.97 o                         
 -21   1  10         21.15         13.92         5.75 o                         
 -20   1  10          0.03         -4.35         4.35 o                         
 -19   1  10          0.53         -3.64         3.64 o                         
 -18   1  10       3795.57       3788.37        24.43 o                         
 -17   1  10          1.64          2.66         2.91 o                         
 -16   1  10         21.82         23.95         2.84 o                         
 -15   1  10        189.90        190.22         5.20 o                         
 -14   1  10          1.08          1.85         1.98 o                         
 -13   1  10        768.05        759.22         6.39 o                         
 -12   1  10          2.33          0.60         1.85 o                         
 -11   1  10          0.02          4.95         1.64 o                         
 -10   1  10       2336.01       2412.70        13.08 o                         
  -9   1  10          0.24          2.93         4.09 o                         
  -8   1  10         53.17         59.04         4.59 o                         
  -7   1  10       1720.81       1624.70        10.51 o                         
  -6   1  10          1.54          2.58         3.57 o                         
  -5   1  10       2155.91       2053.19        10.37 o                         
  -4   1  10         37.74         43.02         3.03 o                         
  -3   1  10          6.65          3.87         2.63 o                         
  -2   1  10      17461.97      16961.21        62.17 o                         
  -1   1  10          4.05          7.76         3.00 o                         
   0   1  10          2.71          4.83         2.35 o                         
   1   1  10       2301.63       2256.06        11.75 o                         
   2   1  10          0.32          3.14         5.01 o                         
   3   1  10       2943.28       2913.03        17.60 o                         
   4   1  10          6.52         12.46         3.64 o                         
   5   1  10          2.06        235.12        47.33 o                         
   6   1  10        761.70        738.82         6.58 o                         
   7   1  10          2.52          1.70         1.98 o                         
   8   1  10          5.87          5.40         2.37 o                         
   9   1  10        435.34        422.47         5.62 o                         
  10   1  10          2.15          4.21         2.68 o                         
  11   1  10        723.40        709.44         8.69 o                         
  12   1  10          7.21         12.27         3.54 o                         
  13   1  10          2.07         -0.45         3.85 o                         
  14   1  10         74.37         80.57         5.77 o                         
  15   1  10          0.98          3.84         4.74 o                         
  16   1  10          3.86          3.28         5.41 o                         
 -21   2  10          1.19         -5.13         5.13 o                         
 -20   2  10         10.03          7.31         4.44 o                         
 -19   2  10        159.26        172.96         6.79 o                         
 -18   2  10          0.01          6.28         3.19 o                         
 -17   2  10        133.48        160.76         5.14 o                         
 -16   2  10          9.08         11.54         2.57 o                         
 -15   2  10          0.36          2.56         2.35 o                         
 -14   2  10        884.46        853.73         7.53 o                         
 -13   2  10          0.96          5.28         2.04 o                         
 -12   2  10          4.04          5.79         1.86 o                         
 -11   2  10       2079.59       1930.16        11.85 o                         
 -10   2  10          0.07          6.37         5.46 o                         
  -9   2  10       1113.17       1101.97        11.26 o                         
  -8   2  10         60.65         70.99         6.10 o                         
  -7   2  10          0.16         -0.14         3.24 o                         
  -6   2  10       5740.90       5632.48        23.29 o                         
  -5   2  10          6.35          4.31         1.91 o                         
  -4   2  10         38.37         43.47         3.11 o                         
  -3   2  10       9015.10       8966.52        34.65 o                         
  -2   2  10          1.79          1.11         4.10 o                         
  -1   2  10       2310.44       2308.48        11.25 o                         
   0   2  10          2.32          4.56         2.26 o                         
   1   2  10          1.29         72.89        40.41 o                         
   2   2  10       5133.17       5007.99        22.11 o                         
   3   2  10          3.53          7.73         4.11 o                         
   4   2  10         74.78         82.03         5.58 o                         
   5   2  10       1253.24       1263.48        11.14 o                         
   6   2  10          1.89          9.00         1.86 o                         
   7   2  10        802.88        800.87         7.26 o                         
   8   2  10          4.34          8.27         2.22 o                         
   9   2  10          0.06          2.26         2.34 o                         
  10   2  10         96.59        122.19         4.63 o                         
  11   2  10          3.90          5.24         3.09 o                         
  12   2  10         35.87         37.43         3.97 o                         
  13   2  10        391.57        405.95         7.94 o                         
  14   2  10          0.21          0.12         4.17 o                         
  15   2  10        308.95        303.38         9.57 o                         
  16   2  10          0.85         -0.03         5.54 o                         
 -21   3  10          4.91          0.41         5.02 o                         
 -20   3  10         60.23         58.84         5.68 o                         
 -19   3  10          0.05          1.92         4.02 o                         
 -18   3  10       1719.49       1676.30        15.13 o                         
 -17   3  10          0.03          2.29         2.93 o                         
 -16   3  10         16.18          7.98         3.03 o                         
 -15   3  10       1707.11       1658.58        13.03 o                         
 -14   3  10          0.52         -1.98         2.25 o                         
 -13   3  10        113.41        137.78         3.84 o                         
 -12   3  10         19.76         23.43         2.30 o                         
 -11   3  10          0.19          6.41         1.96 o                         
 -10   3  10      31001.43      30124.96       123.47 o                         
  -9   3  10          3.79         12.50         2.55 o
[truncated: 386,697 more chars]
