# Supplementary material for: Crystal structure and Hirshfeld surface analysis of lithium chloride and lithium bromide with dimethyl ether ligands
Source: Acta Crystallogr E Crystallogr Commun. 2025 Oct 31;81(Pt 11):1086–93. doi: 10.1107/S2056989025009119 (PMC12589833; doi:10.1107/S2056989025009119)
Supplement: Supplementary file 3 [file e-81-01086-ag_acs_s0083_0msup3.hkl]

data_ag_acs_s0083_0m                                                            
_shelx_title ' ag_acs_s0083_0m_a.res in P2(1)/n'                                
_shelx_refln_list_code          4                                               
_shelx_F_calc_maximum      199.07                                               
_exptl_crystal_F_000       360.00                                               
_reflns_d_resolution_high  0.7778                                               
                                                                                
loop_                                                                           
 _space_group_symop_operation_xyz                                               
 'x, y, z'                                                                      
 '-x+1/2, y+1/2, -z+1/2'                                                        
 '-x, -y, -z'                                                                   
 'x-1/2, -y-1/2, z-1/2'                                                         
                                                                                
_cell_length_a     6.8459                                                       
_cell_length_b     8.7128                                                       
_cell_length_c    13.8165                                                       
_cell_angle_alpha  90.000                                                       
_cell_angle_beta   94.884                                                       
_cell_angle_gamma  90.000                                                       
                                                                                
_shelx_F_squared_multiplier     1.000                                           
                                                                                
loop_                                                                           
 _refln_index_h                                                                 
 _refln_index_k                                                                 
 _refln_index_l                                                                 
 _refln_F_squared_calc                                                          
 _refln_F_squared_meas                                                          
 _refln_F_squared_sigma                                                         
 _refln_observed_status                                                         
   2   0   0      39627.84      43402.05      1391.37 o                         
   4   0   0       3815.99       3530.61        91.68 o                         
   6   0   0        496.79        604.96        38.09 o                         
   8   0   0          3.94         58.96        31.16 o                         
   1   1   0       1627.02       1889.04        32.36 o                         
   2   1   0       7312.49       8374.68       137.59 o                         
   3   1   0       1670.47       1934.51        39.32 o                         
   4   1   0       5105.65       5236.31        94.39 o                         
   5   1   0        234.70        242.90        17.90 o                         
   6   1   0       2927.17       2684.89        76.31 o                         
   7   1   0          4.97         57.37        15.18 o                         
   8   1   0       1498.87       1380.07        87.12 o                         
   0   2   0      13694.44      16971.98       623.56 o                         
   1   2   0         16.36         27.06         3.20 o                         
   2   2   0       5488.83       6105.90       101.75 o                         
   3   2   0       1304.25       1474.15        30.16 o                         
   4   2   0        804.05        845.26        27.23 o                         
   5   2   0       3744.63       3538.20        83.53 o                         
   6   2   0        122.89        155.91        15.25 o                         
   7   2   0       2314.15       2030.07        53.62 o                         
   8   2   0          1.69         30.50        20.90 o                         
   1   3   0      13773.41      14214.93       244.61 o                         
   2   3   0         51.82         57.87         9.71 o                         
   3   3   0       8129.11       8232.90       138.06 o                         
   4   3   0         41.31         35.06         7.78 o                         
   5   3   0       1328.70       1293.64        34.87 o                         
   6   3   0          3.54        -12.08        12.08 o                         
   7   3   0          8.59         76.60        17.81 o                         
   8   3   0          3.72         34.89        19.86 o                         
   0   4   0       4949.86       5270.85       210.96 o                         
   1   4   0        263.91        295.79        11.80 o                         
   2   4   0       2043.08       2106.22        48.57 o                         
   3   4   0       2305.50       2187.78        41.95 o                         
   4   4   0        257.83        319.81        17.56 o                         
   5   4   0       3555.85       3324.26        79.18 o                         
   6   4   0         36.57         76.54        14.88 o                         
   7   4   0       1574.15       1472.69        54.43 o                         
   8   4   0          5.33         44.61        23.21 o                         
   1   5   0       3977.26       4052.28        83.97 o                         
   2   5   0       1408.35       1544.57        31.74 o                         
   3   5   0       2454.13       2709.15        91.74 o                         
   4   5   0       1618.79       1585.93        43.45 o                         
   5   5   0        446.09        520.14        21.06 o                         
   6   5   0       1112.59       1088.56        33.56 o                         
   7   5   0          1.92         26.59        18.58 o                         
   0   6   0       5225.54       5073.34       157.17 o                         
   1   6   0         15.11          8.78         8.87 o                         
   2   6   0       2869.90       2741.35        65.27 o                         
   3   6   0        100.26        125.55        14.34 o                         
   4   6   0        703.69        723.25        23.97 o                         
   5   6   0         31.59         40.33        12.12 o                         
   6   6   0        109.30        183.47        18.66 o                         
   7   6   0          3.88         33.42        19.61 o                         
   1   7   0        919.35        954.70        29.07 o                         
   2   7   0        985.60       1018.64        51.13 o                         
   3   7   0        592.77        659.86        39.74 o                         
   4   7   0        942.23        960.77        56.32 o                         
   5   7   0        178.99        210.04        22.16 o                         
   6   7   0        553.65        526.20        27.83 o                         
   0   8   0        626.62        603.00        31.32 o                         
   1   8   0        100.83        125.25        14.52 o                         
   2   8   0        295.50        391.08        27.42 o                         
   3   8   0        809.98        886.40        47.86 o                         
   4   8   0         55.59        145.49        18.25 o                         
   5   8   0       1228.58       1295.86        68.18 o                         
   6   8   0          5.24         33.81        20.83 o                         
   1   9   0       2292.31       2526.81        68.50 o                         
   2   9   0          2.87         23.28        15.10 o                         
   3   9   0       1684.87       1568.35        57.83 o                         
   4   9   0          2.63         32.43        18.85 o                         
   5   9   0        370.82        332.40        33.98 o                         
   0  10   0        422.03        442.37        38.70 o                         
   1  10   0         36.24         31.96        18.28 o                         
   2  10   0        349.97        408.77        30.43 o                         
   3  10   0        387.56        427.30        28.50 o                         
   1  11   0         71.83         62.56        20.24 o                         
  -7   0   1        611.57        627.91        34.91 o                         
  -5   0   1         23.64         41.98        13.38 o                         
  -3   0   1       2445.74       2590.44        67.31 o                         
  -1   0   1       3936.50       4765.00       109.96 o                         
   1   0   1       7491.46       8072.21       184.68 o                         
   3   0   1      10015.21      10481.25       246.02 o                         
   5   0   1       2681.99       2724.84        93.05 o                         
   7   0   1        298.81        296.84        26.15 o                         
  -8   1   1         30.42         31.61        21.32 o                         
  -7   1   1       1853.54       1771.20        47.96 o                         
  -6   1   1         40.11         36.89        12.23 o                         
  -5   1   1       4105.17       4085.02        95.39 o                         
  -4   1   1         11.51         39.51         8.80 o                         
  -3   1   1       2362.73       2477.77        46.12 o                         
  -2   1   1        514.18        660.45        16.21 o                         
  -1   1   1        492.44        550.33        12.48 o                         
   0   1   1       4059.13       5751.90        98.49 o                         
   1   1   1        639.91        729.09        14.28 o                         
   2   1   1       4128.35       4256.46        75.43 o                         
   3   1   1        106.63        175.80        13.15 o                         
   4   1   1       1769.98       1763.62        38.54 o                         
   5   1   1       1540.20       1494.23        39.27 o                         
   6   1   1        907.39        979.63        55.06 o                         
   7   1   1       1275.40       1186.24        37.64 o                         
   8   1   1        230.09        310.55        41.81 o                         
  -8   2   1        458.59        449.97        32.80 o                         
  -7   2   1         46.09         48.46        14.90 o                         
  -6   2   1       1140.15       1251.59        48.72 o                         
  -5   2   1        172.03        215.97        13.21 o                         
  -4   2   1       2800.04       2795.06        52.99 o                         
  -3   2   1       1133.47       1277.50        27.50 o                         
  -2   2   1       3981.12       4096.68        75.07 o                         
  -1   2   1        691.04        708.22        19.88 o                         
   0   2   1       1916.42       2420.54        76.20 o                         
   1   2   1       1983.93       2067.12        36.25 o                         
   2   2   1        161.29        199.04         7.40 o                         
   3   2   1       2759.68       3299.31        67.80 o                         
   4   2   1         71.80         86.33         8.66 o                         
   5   2   1        840.04        860.73        26.55 o                         
   6   2   1        935.78        833.61        28.30 o                         
   7   2   1        100.95        155.43        16.02 o                         
   8   2   1       1422.46       1258.27        55.10 o                         
  -8   3   1        237.75        197.10        24.05 o                         
  -7   3   1         97.37        119.16        21.19 o                         
  -6   3   1        200.97        230.01        15.88 o                         
  -5   3   1        182.64        198.50        12.92 o                         
  -4   3   1         23.69         18.46         7.04 o                         
  -3   3   1        422.08        752.90        41.40 o                         
  -2   3   1       2266.11       2121.68        39.82 o                         
  -1   3   1        748.21        714.73        17.96 o                         
   0   3   1       9849.68      12028.88       283.98 o                         
   1   3   1        503.16        589.01        13.61 o                         
   2   3   1       7804.84       7943.89       136.29 o                         
   3   3   1        430.61        462.83        22.66 o                         
   4   3   1       4592.97       4415.80        79.59 o                         
   5   3   1        176.54        211.31        13.68 o                         
   6   3   1       2478.36       2572.03        68.40 o                         
   7   3   1         26.76         39.11        15.21 o                         
   8   3   1        506.64        432.44        29.53 o                         
  -8   4   1        443.37        436.77        34.43 o                         
  -7   4   1        319.90        394.18        26.49 o                         
  -6   4   1       1027.01       1012.08        34.77 o                         
  -5   4   1        137.17        188.59        12.54 o                         
  -4   4   1       3083.37       3035.21        71.35 o                         
  -3   4   1         20.00        109.20        16.73 o                         
  -2   4   1       4763.07       4724.99        81.08 o                         
  -1   4   1        416.99        391.92        13.53 o                         
   0   4   1        637.34        707.45        26.48 o                         
   1   4   1       1347.49       1260.37        25.56 o                         
   2   4   1         78.87        124.13         7.29 o                         
   3   4   1       1783.90       1980.45        43.77 o                         
   4   4   1        170.90        233.16        12.54 o                         
   5   4   1        735.05        774.10        27.66 o                         
   6   4   1        507.97        544.96        22.60 o                         
   7   4   1        183.35        190.19        21.72 o                         
   8   4   1        780.67        732.10        41.48 o                         
  -7   5   1       1168.24       1047.92        43.99 o                         
  -6   5   1         38.38         26.92        13.01 o                         
  -5   5   1       2909.14       2886.29        81.18 o                         
  -4   5   1          7.57         35.08        12.35 o                         
  -3   5   1       3322.57       3139.87        78.91 o                         
  -2   5   1        572.13        596.88        28.85 o                         
  -1   5   1       4174.19       3991.12        82.11 o                         
   0   5   1        954.52       1060.40        36.47 o                         
   1   5   1       3989.32       4324.23        82.13 o                         
   2   5   1        288.91        361.18        18.57 o                         
   3   5   1        358.29        430.09        16.12 o                         
   4   5   1        258.13        307.60        17.34 o                         
   5   5   1        280.23        323.63        17.67 o                         
   6   5   1        215.47        263.40        17.95 o                         
   7   5   1        588.92        595.45        32.85 o                         
  -7   6   1        428.87        454.20        29.46 o                         
  -6   6   1         53.75         90.44        15.09 o                         
  -5   6   1          7.19         33.85        16.38 o                         
  -4   6   1         43.85         67.66        10.88 o                         
  -3   6   1        237.22        241.58        12.69 o                         
  -2   6   1         33.32         77.99        34.97 o                         
  -1   6   1        591.26        641.44        22.61 o                         
   0   6   1        199.35        200.81        11.53 o                         
   1   6   1       3159.54       3137.27        63.45 o                         
   2   6   1        297.37        318.13        14.33 o                         
   3   6   1       6200.80       6192.40       151.75 o                         
   4   6   1         44.30         82.85        11.32 o                         
   5   6   1       3390.41       3198.97        82.97 o                         
   6   6   1          0.06         24.12        16.06 o                         
   7   6   1        759.66        724.96        44.72 o                         
  -6   7   1         70.05        109.43        16.63 o                         
  -5   7   1        908.80        938.96        35.98 o                         
  -4   7   1          0.26         22.37        12.26 o                         
  -3   7   1       1211.72       1228.30        43.65 o                         
  -2   7   1        361.57        425.77        23.81 o                         
  -1   7   1       1728.83       1883.22        50.51 o                         
   0   7   1       1235.70       1318.90        37.37 o                         
   1   7   1       1513.44       1624.89        44.94 o                         
   2   7   1       1387.24       1452.69        54.67 o                         
   3   7   1         40.02         48.27        11.80 o                         
   4   7   1        899.57        954.67        39.87 o                         
   5   7   1        405.60        422.94        21.42 o                         
   6   7   1        415.77        409.67        24.63 o                         
  -6   8   1       1030.54        888.95        59.67 o                         
  -5   8   1          5.35         41.88        18.91 o                         
  -4   8   1       2574.51       2413.75        70.71 o                         
  -3   8   1          3.08         37.34        14.12 o                         
  -2   8   1       3334.99       3143.31        77.16 o                         
  -1   8   1          4.43         21.19        11.74 o                         
   0   8   1       1405.75       1399.50        44.34 o                         
   1   8   1        183.87        221.44        22.76 o                         
   2   8   1        118.36        150.57        16.82 o                         
   3   8   1        688.17        738.02        46.28 o                         
   4   8   1          8.25         42.58        15.36 o                         
   5   8   1        402.20        443.05        25.66 o                         
   6   8   1        124.66        101.44        20.24 o                         
  -5   9   1         37.28         20.50        23.20 o                         
  -4   9   1          1.17        -20.29        20.29 o                         
  -3   9   1         65.47        106.27        17.86 o                         
  -2   9   1        508.17        609.16        32.88 o                         
  -1   9   1         36.63         93.14        31.19 o                         
   0   9   1       1602.73       1563.87        47.07 o                         
   1   9   1          1.63        -13.31        13.31 o                         
   2   9   1       1612.47       1717.38        97.21 o                         
   3   9   1          0.23        -18.05        18.05 o                         
   4   9   1       1230.30       1181.55        44.43 o                         
   5   9   1          0.01         -6.84        20.25 o                         
  -3  10   1        153.92        158.61        19.73 o                         
  -2  10   1       1260.03       1259.49        50.08 o                         
  -1  10   1        383.24        391.60        27.26 o                         
   0  10   1        536.90        550.94        31.58 o                         
   1  10   1        705.84        763.31        38.69 o                         
   2  10   1         44.58         13.11        22.26 o                         
   3  10   1        881.61        862.99        48.10 o                         
  -1  11   1        691.47        660.27        36.40 o                         
   0  11   1         96.17         94.44        23.15 o                         
   1  11   1        303.19        335.62        35.63 o                         
  -8   0   2       1170.00       1002.00        69.00 o                         
  -6   0   2       2768.07       2621.36        93.37 o                         
  -4   0   2       2991.05       3052.53        80.74 o                         
  -2   0   2         13.82         13.06        13.25 o                         
   0   0   2       2262.55       2527.29        67.88 o                         
   2   0   2        540.46        532.48        31.73 o                         
   4   0   2       1274.65       1130.53        37.72 o                         
   6   0   2       1852.53       1998.58        73.01 o                         
   8   0   2        804.05        640.24        54.12 o                         
  -8   1   2         10.18         30.43        20.68 o                         
  -7   1   2        634.35        615.90        24.92 o                         
  -6   1   2        488.03        656.28        41.83 o                         
  -5   1   2        687.30        706.53        22.66 o                         
  -4   1   2       3250.28       3288.79        63.26 o                         
  -3   1   2        662.30        729.16        35.65 o                         
  -2   1   2       5380.00       5895.13        97.76 o                         
  -1   1   2         29.12         34.08         3.80 o                         
   0   1   2        630.94        810.23        17.20 o                         
   1   1   2       2123.26       2241.57        39.14 o                         
   2   1   2        343.88        330.75        11.02 o                         
   3   1   2       2413.86       2496.89        47.32 o                         
   4   1   2        735.16        761.66        30.76 o                         
   5   1   2        833.68        871.70        27.06 o                         
   6   1   2          2.88         56.57        15.91 o                         
   7   1   2        226.82        300.27        19.55 o                         
   8   1   2        247.09        206.01        25.22 o                         
  -8   2   2        262.43        276.75        26.34 o                         
  -7   2   2        782.11        785.14        28.66 o                         
  -6   2   2        627.20        715.61        24.97 o                         
  -5   2   2       3302.12       3140.29        74.31 o                         
  -4   2   2        656.06        706.57        22.94 o                         
  -3   2   2       6106.67       6429.19       112.55 o                         
  -2   2   2         29.97         31.55         3.95 o                         
  -1   2   2      17262.81      16601.29       356.79 o                         
   0   2   2        193.27        218.28         6.98 o                         
   1   2   2      16243.18      16867.16       279.25 o                         
   2   2   2         47.80         62.58         9.63 o                         
   3   2   2       3051.64       3092.49        59.24 o                         
   4   2   2        238.10        247.23        11.37 o                         
   5   2   2         79.73         78.37        13.51 o                         
   6   2   2        355.46        449.99        27.14 o                         
   7   2   2         37.06         24.29        14.94 o                         
   8   2   2         86.01        178.74        40.89 o                         
  -8   3   2          2.99         10.27        22.61 o                         
  -7   3   2       2225.15       2014.97        56.99 o                         
  -6   3   2         57.08         51.02        12.99 o                         
  -5   3   2       1718.49       1748.38        44.00 o                         
  -4   3   2         57.00         86.16        11.85 o                         
  -3   3   2        893.94        930.80        25.49 o                         
  -2   3   2         48.47         82.11         7.84 o                         
  -1   3   2         26.18         50.87         6.79 o                         
   0   3   2        196.37        213.30         8.75 o                         
   1   3   2       3155.13       3434.86        61.30 o                         
   2   3   2          8.64         21.75        10.12 o                         
   3   3   2       6009.05       5891.93       110.06 o                         
   4   3   2         21.94         97.45        13.72 o                         
   5   3   2       2601.38       2519.34        61.84 o                         
   6   3   2          0.03         -5.46        13.78 o                         
   7   3   2        866.35        762.82        34.96 o                         
   8   3   2         13.19         42.04        22.18 o                         
  -8   4   2        350.26        367.23        43.04 o                         
  -7   4   2        309.71        350.72        23.62 o                         
  -6   4   2        710.14        665.35        24.29 o                         
  -5   4   2       1556.56       1471.60        44.72 o                         
  -4   4   2        597.45        617.96        19.56 o                         
  -3   4   2       2457.51       2454.57        49.57 o                         
  -2   4   2         33.15         48.55         8.09 o                         
  -1   4   2       3987.09       3613.51        67.40 o                         
   0   4   2       1673.53       1917.57        45.25 o                         
   1   4   2       4095.76       4208.67        72.58 o                         
   2   4   2       1568.99       1752.05        55.29 o                         
   3   4   2        586.89        633.01        17.66 o                         
   4   4   2       1159.36       1177.40        32.21 o                         
   5   4   2          8.89         43.83        11.87 o                         
   6   4   2        944.68        887.62        30.54 o                         
   7   4   2         40.74         62.88        18.63 o                         
   8   4   2        464.73        478.10        43.13 o                         
  -7   5   2        458.98        488.98        31.62 o                         
  -6   5   2        813.47        839.55        31.70 o                         
  -5   5   2        124.13        178.63        12.43 o                         
  -4   5   2       4334.76       4068.02       100.73 o                         
  -3   5   2         10.28         28.43         9.17 o                         
  -2   5   2       8343.62       8115.89       159.61 o                         
  -1   5   2         27.40         31.23         6.46 o                         
   0   5   2       5620.50       5928.94       124.35 o                         
   1   5   2         59.06         70.30         7.29 o                         
   2   5   2       2491.28       2389.62        47.78 o                         
   3   5   2        382.71        470.03        23.15 o                         
   4   5   2        951.00        875.25        26.90 o                         
   5   5   2        235.82        294.07        19.80 o                         
   6   5   2          8.85         41.81        15.09 o                         
   7   5   2         98.06        105.80        21.08 o                         
  -7   6   2         26.49         39.44        20.12 o                         
  -6   6   2       2090.02       1917.72        57.31 o                         
  -5   6   2         56.60        103.41        21.16 o                         
  -4   6   2       1632.62       1587.33        48.71 o                         
  -3   6   2        160.17        452.49        27.13 o                         
  -2   6   2          0.84         11.85        12.44 o                         
  -1   6   2        217.98        248.42        12.56 o                         
   0   6   2       1755.51       1970.50        53.89 o                         
   1   6   2        213.27        232.81        13.72 o                         
   2   6   2       2418.92       2395.47        66.49 o                         
   3   6   2        216.77        273.44        17.72 o                         
   4   6   2       2838.15       2697.96        65.61 o                         
   5   6   2         66.32         71.56        13.98 o                         
   6   6   2       2293.39       2061.82        63.16 o                         
   7   6   2          0.58         43.24        22.09 o                         
  -6   7   2        351.22        319.42        27.10 o                         
  -5   7   2        221.43        298.58        23.16 o                         
  -4   7   2       2840.97       2884.81        89.05 o                         
  -3   7   2         50.84         76.32        12.34 o                         
  -2   7   2       6343.40       6092.17       149.02 o                         
  -1   7   2         59.57         81.63        11.08 o                         
   0   7   2       4236.80       4590.45       122.62 o                         
   1   7   2        623.99        659.83        33.57 o                         
   2   7   2       1381.33       1458.45        49.26 o                         
   3   7   2       1177.94       1210.94        48.95 o                         
   4   7   2        305.50        358.98        18.84 o                         
   5   7   2        895.58        859.21        34.71 o                         
   6   7   2          0.21         21.20        18.04 o                         
  -6   8   2        369.97        327.28        34.78 o                         
  -5   8   2        862.66        978.13        53.41 o                         
  -4   8   2        300.31        353.96        29.61 o                         
  -3   8   2       1771.42       1661.54        48.55 o                         
  -2   8   2          0.35        -11.77        11.77 o                         
  -1   8   2       2647.67       2633.92        64.34 o                         
   0   8   2        197.89        229.52        19.88 o                         
   1   8   2       2111.71       2346.76       105.60 o                         
   2   8   2        247.90        303.42        23.19 o                         
   3   8   2        535.90        531.92        22.66 o                         
   4   8   2        333.02        335.62        20.14 o                         
   5   8   2          9.15         27.14        17.48 o                         
  -5   9   2        353.73        373.92        32.38 o                         
  -4   9   2          2.45         33.82        21.75 o                         
  -3   9   2         50.32         67.23        15.87 o                         
  -2   9   2          7.86         56.81        21.02 o                         
  -1   9   2         32.15         77.65        14.94 o                         
   0   9   2         63.76         37.95        13.29 o                         
   1   9   2        720.79        755.35        32.08 o                         
   2   9   2         69.90         93.50        30.17 o                         
   3   9   2       1647.47       1524.14        53.64 o                         
   4   9   2         32.23         39.14        18.99 o                         
   5   9   2       1259.64       1164.99        50.88 o                         
  -3  10   2        953.87        884.37        38.86 o                         
  -2  10   2          1.78         -8.91        17.76 o                         
  -1  10   2       1446.83       1450.91        52.06 o                         
   0  10   2         68.22         69.35        17.38 o                         
   1  10   2       1110.38       1211.54        59.79 o                         
   2  10   2        257.65        282.57        26.05 o                         
   3  10   2        175.65        177.86        23.97 o                         
  -1  11   2          2.52         14.04        18.90 o                         
   0  11   2       1139.85       1073.17        48.39 o                         
   1  11   2        166.17        205.48        35.18 o                         
  -7   0   3       1423.19       1295.91        59.74 o                         
  -5   0   3       3397.19       3491.38       115.89 o                         
  -3   0   3       9245.79      10327.82       240.41 o                         
  -1   0   3      15548.24      14769.70       273.15 o                         
   1   0   3       1216.79       1174.27        34.87 o                         
   3   0   3       1642.89       1641.91        51.84 o                         
   5   0   3       1873.30       1797.07        65.62 o                         
   7   0   3       1667.22       1464.17        64.17 o                         
  -8   1   3        309.07        319.15        26.96 o                         
  -7   1   3         25.60         44.07        12.91 o                         
  -6   1   3       1400.99       1411.59        40.65 o                         
  -5   1   3         39.11         47.55         8.92 o                         
  -4   1   3       3103.32       3113.62        60.01 o                         
  -3   1   3        611.58        697.39        18.61 o                         
  -2   1   3       2083.48       2291.39        40.59 o                         
  -1   1   3      11175.80      10230.00       155.94 o                         
   0   1   3        211.17        214.54        11.56 o                         
   1   1   3      26022.67      25027.83       399.62 o                         
   2   1   3         18.39         19.20         5.09 o                         
   3   1   3      10081.47       9691.25       167.64 o                         
   4   1   3        362.71        377.96        14.54 o                         
   5   1   3       2950.25       2811.39        68.26 o                         
   6   1   3        460.67        587.28        25.74 o                         
   7   1   3        669.72        634.54        26.82 o                         
   8   1   3        233.08        226.51        25.92 o                         
  -8   2   3        390.65        403.77        30.27 o                         
  -7   2   3        508.99        557.78        22.23 o                         
  -6   2   3         29.27         74.94        12.24 o                         
  -5   2   3       1070.04       1068.62        29.30 o                         
  -4   2   3       1568.39       1534.91        31.93 o                         
  -3   2   3       3044.40       3317.95        58.98 o                         
  -2   2   3       6828.47       6776.47       136.30 o                         
  -1   2   3       4191.28       3855.69        80.02 o                         
   0   2   3       7225.87       8278.84       143.68 o                         
   1   2   3        544.33        560.04        14.98 o                         
   2   2   3       7771.77       7609.60       127.24 o                         
   3   2   3        109.84        127.11         8.22 o                         
   4   2   3       4941.04       4484.46        81.26 o                         
   5   2   3        308.80        350.80        16.56 o                         
   6   2   3        755.06        811.30        31.37 o                         
   7   2   3        337.36        312.87        21.53 o                         
   8   2   3          0.87         10.50        20.97 o                         
  -8   3   3        807.18        723.34        40.17 o                         
  -7   3   3         75.77         83.25        16.01 o                         
  -6   3   3       3868.94       3806.09       113.26 o                         
  -5   3   3        188.20        191.75        11.64 o                         
  -4   3   3       7413.76       7208.28       127.29 o                         
  -3   3   3         94.32        249.78        19.79 o                         
  -2   3   3       4504.35       4354.78       109.24 o                         
  -1   3   3         14.36         28.61         6.62 o                         
   0   3   3       1456.41       1600.50        34.94 o                         
   1   3   3          0.58         10.68         4.89 o                         
   2   3   3         11.65         26.92         5.88 o                         
   3   3   3         45.27        556.95        45.57 o                         
   4   3   3       1266.19       1258.39        33.63 o                         
   5   3   3         24.31         39.83        12.32 o                         
   6   3   3       2287.73       2158.82        59.69 o                         
   7   3   3          0.09          3.71        17.77 o                         
   8   3   3       1122.41       1139.94        71.71 o                         
  -8   4   3        209.74        200.51        48.18 o                         
  -7   4   3        270.94        321.52        21.14 o                         
  -6   4   3         48.79         73.04        12.40 o                         
  -5   4   3        472.06        533.43        19.48 o                         
  -4   4   3        851.31        843.14        32.03 o                         
  -3   4   3        718.71        723.94        22.62 o                         
  -2   4   3       4155.36       4017.45        90.63 o                         
  -1   4   3        445.98        423.41        14.21 o                         
   0   4   3       6104.58       6418.20       112.16 o                         
   1   4   3         78.50        119.09         9.04 o                         
   2   4   3       7228.60       7346.67       124.50 o                         
   3   4   3        880.04        943.34        23.20 o                         
   4   4   3       4547.12       4432.17       103.08 o                         
   5   4   3        636.66        641.41        24.19 o                         
   6   4   3        925.07        994.33        32.86 o                         
   7   4   3        354.73        331.58        28.74 o                         
  -7   5   3          0.62          4.74        15.07 o                         
  -6   5   3        351.59        400.89        19.52 o                         
  -5   5   3        189.01        232.58        16.79 o                         
  -4   5   3        618.36        578.22        22.49 o                         
  -3   5   3       1143.33       1137.12        38.18 o                         
  -2   5   3        405.76        442.92        22.97 o                         
  -1   5   3       4786.80       4573.71        93.41 o                         
   0   5   3        541.32        594.35        19.68 o                         
   1   5   3       7166.15       7314.52       135.76 o                         
   2   5   3        181.23        219.18        10.97 o                         
   3   5   3       3428.19       3474.46        81.57 o                         
   4   5   3        272.64        319.04        15.80 o                         
   5   5   3        828.48        853.42        35.38 o                         
   6   5   3        828.28        798.79        33.42 o                         
   7   5   3        117.14        118.37        22.27 o                         
  -7   6   3       1399.96       1277.99        56.91 o                         
  -6   6   3         22.05         25.50        17.65 o                         
  -5   6   3       2034.34       2141.88        57.55 o                         
  -4   6   3         26.47         68.96        12.66 o                         
  -3   6   3       2828.15       2767.00        84.10 o                         
  -2   6   3          0.76         42.37        11.86 o                         
  -1   6   3       1771.80       1668.69        56.27 o                         
   0   6   3         22.59         44.34         9.36 o                         
   1   6   3         19.66         55.49         9.77 o                         
   2   6   3         51.43         94.11        15.27 o                         
   3   6   3       1315.86       1289.65        35.07 o                         
   4   6   3         33.91         71.16        12.81 o                         
   5   6   3       1327.21       1290.33        38.57 o                         
   6   6   3          2.87         23.97        17.05 o                         
   7   6   3        881.96        844.73        41.40 o                         
  -6   7   3        549.79        545.81        50.75 o                         
  -5   7   3         27.06         65.72        14.81 o                         
  -4   7   3        692.40        785.75        42.32 o                         
  -3   7   3        663.36        731.05        28.88 o                         
  -2   7   3        374.45        431.45        23.42 o                         
  -1   7   3       3266.66       3366.94        78.94 o                         
   0   7   3         88.47         93.62        11.93 o                         
   1   7   3       3982.00       4119.43        96.42 o                         
   2   7   3          3.92         16.13        10.77 o                         
   3   7   3       1221.13       1344.59        53.06 o                         
   4   7   3        129.00        154.06        16.87 o                         
   5   7   3        182.43        248.23        37.10 o                         
   6   7   3        254.99        222.14        21.70 o                         
  -6   8   3          0.91         60.21        27.98 o                         
  -5   8   3        169.51        232.07        46.82 o                         
  -4   8   3        362.69        432.23        22.46 o                         
  -3   8   3        268.28        323.17        26.58 o                         
  -2   8   3       1495.29       1449.06        39.78 o                         
  -1   8   3        208.12        222.18        15.76 o                         
   0   8   3       2256.64       2290.76        57.05 o                         
   1   8   3         11.30         18.98        15.58 o                         
   2   8   3       2361.85       2229.55        65.84 o                         
   3   8   3        242.86        266.32        17.60 o                         
   4   8   3       1502.84       1426.05        47.98 o                         
   5   8   3        219.84        216.02        21.06 o                         
  -5   9   3          0.13         80.97        21.91 o                         
  -4   9   3       1169.02       1153.09        61.85 o                         
  -3   9   3          3.89         20.34        16.07 o                         
  -2   9   3        593.08        565.60        23.90 o                         
  -1   9   3          0.23          6.64        12.05 o                         
   0   9   3        190.30        228.98        16.13 o                         
   1   9   3          0.98         32.54        34.26 o                         
   2   9   3          0.34        -15.08        15.55 o                         
   3   9   3          3.96        100.83        19.58 o                         
   4   9   3        504.09        522.84        28.24 o                         
  -3  10   3        456.99        457.12        26.99 o                         
  -2  10   3        754.47        757.20        33.36 o                         
  -1  10   3        268.80        289.90        21.31 o                         
   0  10   3       1023.38       1004.69        41.29 o                         
   1  10   3         48.20         47.31        23.40 o                         
   2  10   3       1053.03        960.03        42.40 o                         
   3  10   3          8.79         33.50        21.95 o                         
   0  11   3          0.32         12.66        18.80 o                         
  -8   0   4        418.87        369.53        44.24 o                         
  -6   0   4       3606.69       3605.89       120.99 o                         
  -4   0   4       9350.52       9518.08       225.06 o                         
  -2   0   4      12151.63      12545.53       270.17 o                         
   0   0   4      11544.61      12213.72       295.61 o                         
   2   0   4       5053.00       4642.05       113.08 o                         
   4   0   4         59.42         74.30        12.99 o                         
   6   0   4        483.19        541.61        39.26 o                         
   8   0   4        477.61        399.26        81.55 o                         
  -8   1   4       1243.97       1105.91        50.00 o                         
  -7   1   4        132.95        178.44        14.84 o                         
  -6   1   4        903.99        889.82        29.78 o                         
  -5   1   4        522.63        470.26        17.51 o                         
  -4   1   4          3.53          1.56         6.96 o                         
  -3   1   4       1407.71       1789.45        41.22 o                         
  -2   1   4        614.46        733.15        20.81 o                         
  -1   1   4        503.57        471.45        17.07 o                         
   0   1   4       1572.84       1660.32        29.70 o                         
   1   1   4          5.43          3.35         4.32 o                         
   2   1   4       6873.29       6619.43       111.64 o                         
   3   1   4         15.76        129.19        18.24 o                         
   4   1   4       7198.25       6818.76       118.92 o                         
   5   1   4          6.34         10.88        11.28 o                         
   6   1   4       2133.45       2036.05        57.64 o                         
   7   1   4         72.95         93.38        18.21 o                         
   8   1   4        328.94        296.75        29.18 o                         
  -8   2   4         88.45        149.88        29.13 o                         
  -7   2   4        510.98        559.51        22.54 o                         
  -6   2   4        813.34        817.95        25.89 o                         
  -5   2   4        333.64        391.32        15.48 o                         
  -4   2   4       1614.26       1629.31        33.32 o                         
  -3   2   4         22.39         35.40         6.95 o                         
  -2   2   4        711.05        653.66        20.59 o                         
  -1   2   4       1385.14       1373.25        43.21 o                         
   0   2   4        478.01        517.56        14.71 o                         
   1   2   4       3294.94       3128.87        54.67 o                         
   2   2   4        485.71        495.94        17.39 o                         
   3   2   4       2849.95       2814.96        53.63 o                         
   4   2   4         12.02         25.46         8.79 o                         
   5   2   4       2517.85       2372.93        59.11 o                         
   6   2   4        264.30        273.12        17.58 o                         
   7   2   4       1353.48       1198.34        41.82 o                         
   8   2   4        207.51        213.46        33.37 o                         
  -8   3   4          0.01          6.22        20.16 o                         
  -7   3   4        700.34        670.45        29.44 o                         
  -6   3   4          0.02          2.94        10.14 o                         
  -5   3   4       2191.51       2194.95        53.22 o                         
  -4   3   4         29.82         61.10         7.40 o                         
  -3   3   4       6558.10       6477.01       135.18 o                         
  -2   3   4        134.16        164.09        12.58 o                         
  -1   3   4       6755.80       5843.18       132.07 o                         
   0   3   4         68.91         91.66         6.48 o                         
   1   3   4       1129.77       1066.61        25.23 o                         
   2   3   4         38.46         44.98        13.10 o                         
   3   3   4         99.54        101.50         8.81 o                         
   4   3   4          1.68         21.30         9.53 o                         
   5   3   4          3.90         -2.73        12.09 o                         
   6   3   4          3.50          1.06        14.05 o                         
   7   3   4        316.97        348.71        25.66 o                         
   8   3   4          1.30         43.95        27.95 o                         
  -8   4   4         80.04        125.31        33.23 o                         
  -7   4   4        493.56        538.41        33.35 o                         
  -6   4   4        546.68        615.66        25.71 o                         
  -5   4   4        565.68        570.78        21.68 o                         
  -4   4   4       1500.50       1511.65        51.37 o                         
  -3   4   4         83.94        124.46        11.82 o                         
  -2   4   4       2277.90       2014.90        52.44 o                         
  -1   4   4       1661.97       1671.92        56.27 o                         
   0   4   4       2158.15       2143.89        42.89 o                         
   1   4   4       3940.83       3907.50        76.66 o                         
   2   4   4        951.86        973.87        23.97 o                         
   3   4   4       2325.29       2411.32        47.43 o                         
   4   4   4        100.34        119.87        13.74 o                         
   5   4   4       1580.53       1584.26        42.95 o                         
   6   4   4          1.77         -6.44        14.24 o                         
   7   4   4        822.10        810.73        40.25 o                         
  -7   5   4        192.69        213.76        23.53 o                         
  -6   5   4        506.03        557.50        23.22 o                         
  -5   5   4        399.67        445.46        27.38 o                         
  -4   5   4         13.46         18.27        11.03 o                         
  -3   5   4       1141.03       1263.82        48.13 o                         
  -2   5   4        143.23        129.68        14.21 o                         
  -1   5   4       1593.61       1510.66        52.30 o                         
   0   5   4        418.42        414.22        13.83 o                         
   1   5   4        437.84        470.13        14.48 o                         
   2   5   4       1944.30       1898.20        47.18 o                         
   3   5   4         40.22        186.01        29.95 o                         
   4   5   4       2715.80       2529.84        67.11 o                         
   5   5   4          8.56         13.62        12.98 o                         
   6   5   4       1186.90       1209.72        48.79 o                         
   7   5   4        119.91        124.76        23.45 o                         
  -7   6   4          1.54         19.65        18.22 o                         
  -6   6   4       1258.54       1273.25        54.83 o                         
  -5   6   4          7.38         -1.11        12.46 o                         
  -4   6   4       2000.63       1882.28        68.50 o                         
  -3   6   4          4.84         11.53        15.06 o                         
  -2   6   4       1278.22       1106.46        36.24 o                         
  -1   6   4         14.12         13.62         9.36 o                         
   0   6   4       1416.03       1547.29        42.37 o                         
   1   6   4          8.31         -3.09        10.89 o                         
   2   6   4       1201.50       1165.37        32.09 o                         
   3   6   4         22.04        112.34        25.65 o                         
   4   6   4         31.01         47.28        15.93 o                         
   5   6   4         44.67         45.43        14.94 o                         
   6   6   4        224.83        233.14        21.44 o                         
  -6   7   4        293.88        378.55        51.09 o                         
  -5   7   4        634.44        656.65        32.63 o                         
  -4   7   4          0.71         45.79        28.38 o                         
  -3   7   4       1435.80       1467.33        49.38 o                         
  -2   7   4        168.51        169.07        17.51 o                         
  -1   7   4       1699.67       1621.81        44.87 o                         
   0   7   4        339.40        371.32        18.67 o                         
   1   7   4        883.79        872.29        25.90 o                         
   2   7   4        871.18        958.56        47.73 o                         
   3   7   4        249.73        297.65        19.12 o                         
   4   7   4       1063.87        987.53        34.64 o                         
   5   7   4         23.10         14.34        16.70 o                         
   6   7   4        476.55        517.14        32.00 o                         
  -5   8   4        371.07        387.12        30.86 o                         
  -4   8   4         59.09        131.06        33.08 o                         
  -3   8   4         42.03         51.77        16.25 o                         
  -2   8   4          3.52         27.30        13.28 o                         
  -1   8   4        485.39        542.98        29.78 o                         
   0   8   4         19.55         23.14        12.97 o                         
   1   8   4       1603.87       1677.07        50.99 o                         
   2   8   4         58.30         96.64        16.44 o                         
   3   8   4       1429.46       1377.25        46.20 o                         
   4   8   4          3.85         14.32        16.32 o                         
   5   8   4        918.18        987.77        58.38 o                         
  -5   9   4        908.09        777.77       114.63 o                         
  -4   9   4          1.50         37.57        24.03 o                         
  -3   9   4       2130.21       1977.66        68.18 o                         
  -2   9   4         11.37         -4.44        18.08 o                         
  -1   9   4       2469.20       2328.77        59.66 o                         
   0   9   4         76.33         76.54        14.37 o                         
   1   9   4       1103.71       1185.87        43.09 o                         
   2   9   4         77.88        189.19        30.07 o                         
   3   9   4        210.20        230.32        34.04 o                         
   4   9   4         69.44        102.61        24.04 o                         
  -3  10   4         13.48          4.95        23.30 o                         
  -2  10   4        553.37        516.38        26.50 o                         
  -1  10   4        227.52        282.72        21.41 o                         
   0  10   4        488.83        475.44        27.34 o                         
   1  10   4        604.81        636.86        36.47 o                         
   2  10   4        309.45        285.97        24.82 o                         
   3  10   4        421.11        422.65        26.73 o                         
  -7   0   5          4.18         33.05        19.26 o                         
  -5   0   5       1035.75       1089.35        41.59 o                         
  -3   0   5      10785.29      11485.39       266.73 o                         
  -1   0   5      17407.39      14655.34       313.33 o                         
   1   0   5       4638.87       4242.69       102.79 o                         
   3   0   5       1037.82        804.50        40.88 o                         
   5   0   5        325.75        377.95        34.33 o                         
   7   0   5          2.67         60.22        29.01 o                         
  -8   1   5          1.43         14.15        19.39 o                         
  -7   1   5       1849.57       1759.08        46.35 o                         
  -6   1   5        186.92        226.47        13.72 o                         
  -5   1   5       3595.63       3646.62        85.21 o                         
  -4   1   5        966.22       1082.74        29.21 o                         
  -3   1   5       2455.82       2580.64        44.06 o                         
  -2   1   5       2345.44       2370.60        40.91 o                         
  -1   1   5         56.01         84.43         4.17 o                         
   0   1   5       5450.75       5671.31       100.04 o                         
   1   1   5       1601.59       1477.39        28.56 o                         
   2   1   5       2870.17       2666.40        49.57 o                         
   3   1   5       1321.18       1227.18        29.40 o                         
   4   1   5        538.47        518.54        20.08 o                         
   5   1   5       1604.44       1464.23        40.20 o                         
   6   1   5         84.22        117.10        16.41 o                         
   7   1   5       1008.40        923.24        40.02 o                         
   8   1   5          5.40         11.10        24.48 o                         
  -8   2   5       1327.59       1179.27        52.21 o                         
  -7   2   5         17.67         32.36        14.21 o                         
  -6   2   5       1875.33       1779.33        52.71 o                         
  -5   2   5        395.00        475.59        20.08 o                         
  -4   2   5       1099.95       1192.99        26.05 o                         
  -3   2   5       2455.97       2671.48        51.22 o                         
  -2   2   5       1344.27       1259.47        30.69 o                         
  -1   2   5       4255.93       3705.00        72.63 o                         
   0   2   5        596.95        598.88        14.16 o                         
   1   2   5       1500.90       1385.83        27.48 o                         
   2   2   5       1055.43       1006.82        23.14 o                         
   3   2   5        345.54        566.09        31.02 o                         
   4   2   5       2948.78       2727.72        65.79 o                         
   5   2   5         95.30        104.87        14.41 o                         
   6   2   5       1695.79       1564.60        44.77 o                         
   7   2   5          7.47         46.59        18.89 o                         
   8   2   5        571.69        476.83        33.02 o                         
  -8   3   5         22.69         41.66        22.93 o                         
  -7   3   5         37.48         47.72        14.27 o                         
  -6   3   5        549.64        593.66        23.33 o                         
  -5   3   5         33.49         38.05         9.30 o                         
  -4   3   5       2639.22       2533.76        69.56 o                         
  -3   3   5        102.91        146.88        11.04 o                         
  -2   3   5       5820.54       4988.56       105.56 o                         
  -1   3   5        208.69        234.53        13.40 o                         
   0   3   5      11727.20      12422.10       208.24 o                         
   1   3   5        134.21        149.93         8.78 o                         
   2   3   5       7662.71       7427.69       130.75 o                         
   3   3   5         15.65         81.85         9.35 o                         
   4   3   5       1260.88       1151.37        32.40 o                         
   5   3   5          0.08         -5.05        12.12 o                         
   6   3   5         59.03        180.83        22.36 o                         
   7   3   5          1.69         28.89        21.39 o                         
  -8   4   5       1352.83       1248.44        64.21 o                         
  -7   4   5         42.12         52.82        17.79 o                         
  -6   4   5       2328.77       2301.44        61.03 o                         
  -5   4   5        104.55        138.76        12.92 o                         
  -4   4   5       1824.98       1790.21        56.63 o                         
  -3   4   5       1539.41       1622.86        50.52 o                         
  -2   4   5        974.35        985.13        33.23 o                         
  -1   4   5       2589.66       2236.66        58.83 o                         
   0   4   5          3.35          6.03         6.85 o                         
   1   4   5       1353.94       1304.49        27.50 o                         
   2   4   5       1524.54       1467.85        31.25 o                         
   3   4   5        572.17        732.36        29.78 o                         
   4   4   5       1979.98       1825.75        47.04 o                         
   5   4   5        267.71        261.27        17.11 o                         
   6   4   5        755.02        748.24        34.66 o                         
   7   4   5         42.87         52.91        21.59 o                         
  -7   5   5       1262.84       1171.84        45.04 o                         
  -6   5   5        113.87        159.75        16.06 o                         
  -5   5   5       2717.38       2614.51        80.32 o                         
  -4   5   5        450.64        489.71        23.44 o                         
  -3   5   5       2386.30       2134.49        76.48 o                         
  -2   5   5        674.05        712.60        30.22 o                         
  -1   5   5        314.79        301.78        36.80 o                         
   0   5   5       1207.45       1252.50        28.06 o                         
   1   5   5        133.80        153.43         9.15 o                         
   2   5   5        739.94        746.53        32.37 o                         
   3   5   5        532.73        568.31        20.81 o                         
   4   5   5         13.49         40.95        12.38 o                         
   5   5   5       1085.52       1143.62        37.03 o                         
   6   5   5         58.56         55.53        19.78 o                         
   7   5   5        975.79        909.10        47.28 o                         
  -7   6   5          1.28         18.62        25.15 o                         
  -6   6   5         16.45         31.53        18.89 o                         
  -5   6   5        429.35        455.53        25.00 o                         
  -4   6   5         10.75          0.49        13.78 o                         
  -3   6   5       3283.32       2844.16       100.06 o                         
  -2   6   5          0.12         21.19        14.39 o                         
  -1   6   5       6081.24       5762.22       167.38 o                         
   0   6   5         30.99         13.39         9.86 o                         
   1   6   5       4733.80       4674.46       107.62 o                         
   2   6   5         21.70         49.80        10.05 o                         
   3   6   5       2797.69       2635.78        64.34 o                         
   4   6   5         25.05         42.38        13.15 o                         
   5   6   5       1005.61        928.03        35.27 o                         
   6   6   5         84.52         99.36        19.62 o                         
  -6   7   5         51.57         58.84        26.98 o                         
  -5   7   5       1735.65       1712.08        61.58 o                         
  -4   7   5        319.75        345.37        26.28 o                         
  -3   7   5       1491.19       1343.06        66.41 o                         
  -2   7   5        805.83        769.56        37.46 o                         
  -1   7   5         71.55         65.53        12.08 o                         
   0   7   5       1250.98       1324.89        42.47 o                         
   1   7   5        179.63        197.34        13.63 o                         
   2   7   5       1073.73       1109.98        43.49 o                         
   3   7   5        424.11        505.54        29.12 o                         
   4   7   5        396.72        432.97        29.41 o                         
   5   7   5        729.48        748.22        33.73 o                         
   6   7   5         53.48         38.62        20.36 o                         
  -5   8   5         23.63         34.04        32.95 o                         
  -4   8   5       1005.97        910.14        42.99 o                         
  -3   8   5        394.45        476.89        50.83 o                         
  -2   8   5        446.44        432.89        32.13 o                         
  -1   8   5        747.26        744.26        29.33 o                         
   0   8   5          0.24          2.86        16.15 o                         
   1   8   5        562.30        630.86        26.87 o                         
   2   8   5        505.59        549.26        25.84 o                         
   3   8   5        359.35        421.49        28.70 o                         
   4   8   5        894.47        812.14        34.67 o                         
   5   8   5         83.62         91.89        21.22 o                         
  -4   9   5        677.79        565.05        41.78 o                         
  -3   9   5         17.63         18.84        24.40 o                         
  -2   9   5       1396.88       1345.73        49.01 o                         
  -1   9   5          0.70        -11.12        13.49 o                         
   0   9   5       2317.28       2449.53        65.97 o                         
   1   9   5          1.23         12.88        19.60 o                         
   2   9   5       1773.16       1712.04        60.65 o                         
   3   9   5          7.55         -0.83        18.67 o                         
   4   9   5        375.06        369.59        26.94 o                         
  -3  10   5        301.38        302.67        26.88 o                         
  -2  10   5        227.73        207.78        24.97 o                         
  -1  10   5        525.52        527.39        27.58 o                         
   0  10   5          1.35          3.82        16.34 o                         
   1  10   5        595.98        588.64        35.12 o                         
   2  10   5        282.87        323.57        42.71 o                         
  -8   0   6        357.98        325.77        87.93 o                         
  -6   0   6         67.37        101.81        19.79 o                         
  -4   0   6          8.23         15.97         8.59 o                         
  -2   0   6        736.70        633.89        31.67 o                         
   0   0   6       5687.21       5818.92       136.66 o                         
   2   0   6       6961.80       6059.97       148.18 o                         
   4   0   6       2846.42       2744.64        93.83 o                         
   6   0   6       1414.21       1644.54       100.37 o                         
   8   0   6        492.33        473.12        73.70 o                         
  -8   1   6        486.91        478.63        30.95 o                         
  -7   1   6        275.52        329.02        20.97 o                         
  -6   1   6        907.05        935.46        29.18 o                         
  -5   1   6         85.29        148.50        10.34 o                         
  -4   1   6       1234.35       1266.79        26.41 o                         
  -3   1   6        393.60        485.48        17.81 o                         
  -2   1   6       2614.68       2473.00        38.26 o                         
  -1   1   6       1905.14       1622.27        28.74 o                         
   0   1   6       2533.19       2445.53        46.45 o                         
   1   1   6       1912.57       1805.45        35.90 o                         
   2   1   6        109.22        119.41         8.59 o                         
   3   1   6       1828.93       2047.98        41.46 o                         
   4   1   6        273.56        271.54        14.70 o                         
   5   1   6        943.87        954.60        31.62 o                         
   6   1   6        490.22        488.74        22.64 o                         
   7   1   6        184.61        194.47        22.29 o                         
  -8   2   6         69.35         44.79        19.92 o                         
  -7   2   6       1090.97       1064.02        37.35 o                         
  -6   2   6         12.56         21.94        10.03 o                         
  -5   2   6       3630.77       3786.08        88.12 o                         
  -4   2   6         17.79         30.85         8.30 o                         
  -3   2   6       5819.32       6087.79       105.09 o                         
  -2   2   6          9.17         16.00         7.62 o                         
  -1   2   6       4363.69       3562.85        69.36 o                         
   0   2   6        931.68        891.93        22.76 o                         
   1   2   6       2412.79       2165.08        40.58 o                         
   2   2   6       1491.82       1406.63        31.56 o                         
   3   2   6        252.32        266.27        12.18 o                         
   4   2   6        700.94        724.88        25.06 o                         
   5   2   6        444.33        480.79        23.34 o                         
   6   2   6        250.35        266.06        19.92 o                         
   7   2   6        822.38        845.86        37.70 o                         
  -8   3   6         18.49         48.18        21.16 o                         
  -7   3   6        655.69        643.95        28.14 o                         
  -6   3   6         20.72         25.94        10.19 o                         
  -5   3   6        110.97        147.78        11.14 o                         
  -4   3   6          1.50          1.99        14.73 o                         
  -3   3   6       1206.99       1231.63        35.25 o                         
  -2   3   6         22.26         56.22        10.82 o                         
  -1   3   6       3742.41       3274.88        70.56 o                         
   0   3   6          3.06          0.85         5.79 o                         
   1   3   6       4434.94       4158.29        80.34 o                         
   2   3   6          3.95          5.84         7.20 o                         
   3   3   6       5565.67       5294.87       121.82 o                         
   4   3   6         47.17         30.58        11.18 o                         
   5   3   6       3252.93       3131.52        82.38 o                         
   6   3   6         43.71         47.96        16.54 o                         
   7   3   6        651.92        619.49        34.95 o                         
  -7   4   6        462.25        479.82        27.80 o                         
  -6   4   6         38.46         53.56        11.69 o                         
  -5   4   6       2149.59       2091.44        65.99 o                         
  -4   4   6         40.43         65.38        13.28 o                         
  -3   4   6       2627.13       2532.68        72.00 o                         
  -2   4   6        770.29        724.87        26.82 o                         
  -1   4   6        933.63        766.62        39.40 o                         
   0   4   6       2222.39       2288.00        46.28 o                         
   1   4   6        469.11        443.43        17.68 o                         
   2   4   6       2099.09       2114.71        45.10 o                         
   3   4   6         20.37         11.83        10.06 o                         
   4   4   6        959.90        849.68        30.00 o                         
   5   4   6        380.47        417.45        20.19 o                         
   6   4   6        402.15        410.26        24.47 o                         
   7   4   6        708.31        654.67        35.92 o                         
  -7   5   6         34.69         34.51        27.47 o                         
  -6   5   6       1498.98       1448.27        61.44 o                         
  -5   5   6          1.21         28.65        24.01 o                         
  -4   5   6       2561.88       2459.33        72.72 o                         
  -3   5   6        174.93        220.80        19.65 o                         
  -2   5   6       4248.29       3572.87       121.31 o                         
  -1   5   6        254.50        229.51        16.10 o                         
   0   5   6       2836.19       3088.58        77.64 o                         
   1   5   6        414.80        442.49        16.08 o                         
   2   5   6        157.90        169.69        12.62 o                         
   3   5   6        990.27       1211.41        79.78 o                         
   4   5   6        244.39        301.23        18.29 o                         
   5   5   6        680.68        726.40        28.91 o                         
   6   5   6        495.95        568.50        29.51 o                         
   7   5   6         98.10        144.18        26.95 o                         
  -7   6   6         72.34        102.46        24.55 o                         
  -6   6   6         81.30        114.35        27.17 o                         
  -5   6   6         74.19         72.17        17.98 o                         
  -4   6   6          1.13         -0.22        14.54 o                         
  -3   6   6        133.44        169.09        21.69 o                         
  -2   6   6        630.85        577.27        37.05 o                         
  -1   6   6        239.28        244.26        17.80 o                         
   0   6   6       4062.74       4328.39       100.32 o                         
   1   6   6         98.91        113.95        11.66 o                         
   2   6   6       5644.05       5637.62       138.77 o                         
   3   6   6          4.03         15.73        12.89 o                         
   4   6   6       2800.11       2738.71        67.97 o                         
   5   6   6          0.46         24.96        17.50 o                         
   6   6   6        797.40        888.83        39.91 o                         
  -6   7   6        931.87        759.27        93.57 o                         
  -5   7   6          9.37         26.39        20.15 o                         
  -4   7   6       1965.96       1939.90        62.98 o                         
  -3   7   6        137.82        148.68        22.10 o                         
  -2   7   6       3204.47       2754.37        96.44 o                         
  -1   7   6        551.56        546.55        26.05 o                         
   0   7   6       1712.91       1761.20        51.30 o                         
   1   7   6        792.14        780.89        25.75 o                         
   2   7   6         27.12         60.68        21.84 o                         
   3   7   6        725.32        792.09        36.27 o                         
   4   7   6        178.30        181.49        18.20 o                         
   5   7   6        430.30        410.91        25.81 o                         
  -5   8   6       1378.81       1288.34        88.26 o                         
  -4   8   6          0.10         13.88        24.19 o                         
  -3   8   6       1620.09       1373.05        62.68 o                         
  -2   8   6         70.14         30.71        19.48 o                         
  -1   8   6        762.46        683.13        30.39 o                         
   0   8   6        665.15        682.27        33.47 o                         
   1   8   6        210.50        247.53        15.26 o                         
   2   8   6        967.72        972.45        47.03 o                         
   3   8   6          3.31         -2.11        15.20 o                         
   4   8   6        411.09        462.83        25.83 o                         
   5   8   6        151.40        146.82        21.44 o                         
  -4   9   6         45.39         49.22        33.08 o                         
  -3   9   6        255.33        216.44        29.65 o                         
  -2   9   6         29.66         51.91        18.99 o                         
  -1   9   6        822.46        776.39        35.28 o                         
   0   9   6         28.66         28.43        21.70 o                         
   1   9   6       1275.75       1216.28        53.56 o                         
   2   9   6         46.99         62.55        18.50 o                         
   3   9   6       1649.55       1491.66        65.57 o                         
   4   9   6         20.22         -5.24        18.50 o                         
  -2  10   6         26.01         19.71        18.26 o                         
  -1  10   6        373.58        387.93        46.91 o                         
   0  10   6        211.29        231.90        21.51 o                         
   1  10   6        119.18        147.42        23.31 o                         
   2  10   6        410.70        437.55        27.31 o                         
  -7   0   7       2360.90       2202.75        90.25 o                         
  -5   0   7       2061.82       1972.87        62.07 o                         
  -3   0   7        336.06        356.82        22.14 o                         
  -1   0   7         22.63         37.16         7.00 o                         
   1   0   7        329.39        307.27        14.99 o                         
   3   0   7       2497.11       2275.05        64.81 o                         
   5   0   7       2791.48       2757.43        97.12 o                         
   7   0   7       1183.49       1137.74        64.85 o                         
  -8   1   7        429.11        487.46        38.99 o                         
  -7   1   7        224.68        247.81        19.33 o                         
  -6   1   7        677.05        660.00        22.31 o                         
  -5   1   7       1817.54       1849.24        46.18 o                         
  -4   1   7        711.30        694.19        17.63 o                         
  -3   1   7       3049.71       3031.63        46.71 o                         
  -2   1   7         31.78         48.54         4.85 o                         
  -1   1   7       3896.02       3145.27        52.09 o                         
   0   1   7        631.82        611.80        24.56 o                         
   1   1   7       5199.64       4711.79        81.23 o                         
   2   1   7        687.53        769.51        22.82 o                         
   3   1   7       2520.76       2409.11        48.09 o                         
   4   1   7        321.84        339.75        16.69 o                         
   5   1   7        116.57        144.54        16.05 o                         
   6   1   7        278.50        310.07        19.85 o                         
   7   1   7         59.72         49.33        20.48 o                         
  -8   2   7         80.04         64.45        30.21 o                         
  -7   2   7        695.40        660.58        30.96 o                         
  -6   2   7        505.77        544.71        20.30 o                         
  -5   2   7        624.99        600.39        22.49 o                         
  -4   2   7       1745.77       1699.55        38.12 o                         
  -3   2   7        184.78        249.32        13.76 o                         
  -2   2   7       4756.04       4166.11        98.39 o                         
  -1   2   7         73.51         96.98         6.30 o                         
   0   2   7       4099.44       3889.22        70.27 o                         
   1   2   7         17.54         37.12        16.02 o                         
   2   2   7       1048.90        856.77        23.59 o                         
   3   2   7        613.14        626.24        21.88 o                         
   4   2   7        115.21        101.24        12.48 o                         
   5   2   7        579.65        560.20        25.01 o                         
   6   2   7          6.36         21.86        15.62 o                         
   7   2   7        178.39        198.24        23.28 o                         
  -7   3   7         61.60         61.40        17.17 o                         
  -6   3   7       1549.31       1574.68        44.03 o                         
  -5   3   7         17.76         13.63         9.35 o                         
  -4   3   7       1598.08       1551.01        44.17 o                         
  -3   3   7          5.04         80.95        12.58 o                         
  -2   3   7        140.25        145.01        13.75 o                         
  -1   3   7        102.13         90.74         8.63 o                         
   0   3   7       1548.98       1482.35        32.64 o                         
   1   3   7        140.26        117.28        10.76 o                         
   2   3   7       2291.67       2172.10        47.24 o                         
   3   3   7         72.93        168.98        20.42 o                         
   4   3   7       1380.55       1257.15        38.62 o                         
   5   3   7         19.60         21.98        14.00 o                         
   6   3   7       1155.16       1154.89        40.67 o                         
   7   3   7          0.67         30.31        22.35 o                         
  -7   4   7        303.34        336.74        32.89 o                         
  -6   4   7        404.32        484.95        30.70 o                         
  -5   4   7        187.77        208.34        19.93 o                         
  -4   4   7       1578.06       1530.81        55.11 o                         
  -3   4   7          6.57         -2.86        16.02 o                         
  -2   4   7       4381.46       3660.82       121.89 o                         
  -1   4   7        249.52        259.62        14.74 o                         
   0   4   7       3731.56       3795.58        72.27 o                         
   1   4   7        419.49        440.96        22.54 o                         
   2   4   7        868.80        821.79        26.59 o                         
   3   4   7        649.37        703.21        24.20 o                         
   4   4   7        224.06        259.83        17.19 o                         
   5   4   7        675.06        713.79        29.46 o                         
   6   4   7         16.71         46.82        17.64 o                         
   7   4   7        336.62        278.43        33.80 o                         
  -7   5   7        326.76        340.07        93.88 o                         
  -6   5   7         78.13        101.75        17.99 o                         
  -5   5   7       1681.60       1585.34        53.19 o                         
  -4   5   7        141.67        144.08        17.27 o                         
  -3   5   7       2564.77       2393.24       106.74 o                         
  -2   5   7         69.38         57.32        16.77 o                         
  -1   5   7       2290.17       1916.42        62.11 o                         
   0   5   7         81.57        104.91        10.27 o                         
   1   5   7       2104.99       1866.16        49.67 o                         
   2   5   7        346.39        397.34        21.19 o                         
   3   5   7        903.00       1020.23        31.14 o                         
   4   5   7        347.73        371.94        19.03 o                         
   5   5   7         18.07         23.14        16.48 o                         
   6   5   7        253.23        272.88        23.62 o                         
  -6   6   7         17.10         28.96        20.20 o                         
  -5   6   7        684.47        740.13        38.79 o                         
  -4   6   7         25.74        103.87        17.86 o                         
  -3   6   7          5.27         -4.48        15.15 o                         
  -2   6   7         23.31         56.28        15.58 o                         
  -1   6   7        240.07        212.58        18.40 o                         
   0   6   7         67.82         77.29        10.70 o                         
   1   6   7        818.12        809.19        26.26 o                         
   2   6   7         78.06        111.16        23.85 o                         
   3   6   7       1816.71       1710.79        45.80 o                         
   4   6   7         14.07         47.35        14.66 o                         
   5   6   7       1470.56       1393.29        49.12 o                         
   6   6   7          0.44         22.58        25.25 o                         
  -6   7   7        208.14        250.04        39.82 o                         
  -5   7   7       1067.01       1037.34        53.42 o                         
  -4   7   7        147.55        184.52        23.30 o                         
  -3   7   7       1547.48       1495.10        72.53 o                         
  -2   7   7          8.07          6.10        17.26 o                         
  -1   7   7        846.07        838.79        47.94 o                         
   0   7   7        130.59        144.08        18.64 o                         
   1   7   7        415.84        469.91        19.59 o                         
   2   7   7        361.69        452.54        28.74 o                         
   3   7   7         81.26         98.64        14.58 o                         
   4   7   7        360.01        375.60        23.52 o                         
   5   7   7         24.83         56.14        19.76 o                         
  -5   8   7         39.14          5.58        34.48 o                         
  -4   8   7       1162.16       1014.51        52.74 o                         
  -3   8   7         15.82         -5.02        21.27 o                         
  -2   8   7       2400.62       2108.26        94.60 o                         
  -1   8   7         51.84         53.13        18.33 o                         
   0   8   7       2175.91       2200.87        71.61 o                         
   1   8   7        102.66        105.97        15.52 o                         
   2   8   7        917.85        856.75        36.51 o                         
   3   8   7        207.83        219.02        19.32 o                         
   4   8   7        287.42        242.35        21.30 o                         
  -4   9   7        234.16        222.07        36.99 o                         
  -3   9   7         50.13         76.08        25.93 o                         
  -2   9   7         14.67         30.29        23.54 o                         
  -1   9   7        136.52        104.42        18.35 o                         
   0   9   7        293.45        397.98        29.15 o                         
   1   9   7        120.36        108.52        20.17 o                         
   2   9   7        848.93        772.66        32.84 o                         
   3   9   7         95.62        109.56        18.33 o                         
  -2  10   7        923.77        782.81        67.69 o                         
  -1  10   7          2.21          7.29        23.39 o                         
   0  10   7        620.98        664.54        36.97 o                         
   1  10   7         50.56         97.31        27.81 o                         
  -8   0   8       1190.34       1071.87        68.67 o                         
  -6   0   8       4155.37       4280.18       126.99 o                         
  -4   0   8       9342.29       9896.94       258.70 o                         
  -2   0   8       6714.60       6333.64       135.78 o                         
   0   0   8        519.59        510.73        19.97 o                         
   2   0   8         83.26        113.10        13.10 o                         
   4   0   8        513.56        574.15        32.04 o                         
   6   0   8       1051.13       1079.36        61.57 o                         
  -8   1   8        134.64        160.30        22.07 o                         
  -7   1   8        517.45        563.32        27.16 o                         
  -6   1   8         30.21         69.12         9.45 o                         
  -5   1   8        804.52        805.19        21.28 o                         
  -4   1   8        643.76        668.46        19.36 o                         
  -3   1   8        437.22        506.77        18.51 o                         
  -2   1   8       6212.24       5799.63        84.37 o                         
  -1   1   8        250.17        247.51        10.15 o                         
   0   1   8       9267.80       9310.42       164.37 o                         
   1   1   8         13.83         18.83         6.87 o                         
   2   1   8       5334.37       4834.00        93.01 o                         
   3   1   8        190.30        196.16        13.81 o                         
   4   1   8       2262.30       2047.63        52.31 o                         
   5   1   8        294.73        291.44        18.28 o                         
   6   1   8        448.18        525.55        24.62 o                         
   7   1   8        216.68        179.76        23.96 o                         
  -8   2   8        262.75        242.94        34.60 o                         
  -7   2   8          9.60         29.35        13.64 o                         
  -6   2   8        814.68        815.81        26.72 o                         
  -5   2   8        361.47        410.05        16.64 o                         
  -4   2   8       1677.87       1720.45        38.80 o                         
  -3   2   8       1174.22       1201.29        40.71 o                         
  -2   2   8        996.94        969.18        22.95 o                         
  -1   2   8       2926.91       2365.87        44.53 o                         
   0   2   8         33.37         32.00         6.39 o                         
   1   2   8       6244.37       5407.85        96.89 o                         
   2   2   8        115.01        127.62        11.21 o                         
   3   2   8       3891.00       3510.38        88.36 o                         
   4   2   8        307.27        320.90        17.93 o                         
   5   2   8        800.72        818.50        42.54 o                         
   6   2   8        398.58        389.14        24.44 o                         
   7   2   8         74.85         88.87        24.47 o                         
  -7   3   8       2078.72       1964.12        69.52 o                         
  -6   3   8          8.05         11.88         9.48 o                         
  -5   3   8       3207.43       3424.71        81.67 o                         
  -4   3   8         92.69        134.80        12.68 o                         
  -3   3   8       2758.81       2689.78        83.50 o                         
  -2   3   8        211.87        222.31        15.29 o                         
  -1   3   8       2052.71       1752.98        41.37 o                         
   0   3   8         81.27         80.92         8.38 o                         
   1   3   8        219.43        248.32        12.01 o                         
   2   3   8          0.07          4.58         9.05 o                         
   3   3   8        612.67        589.18        22.44 o                         
   4   3   8          0.32         25.65        12.47 o                         
   5   3   8       1170.35       1094.85        35.56 o                         
   6   3   8          5.09         37.67        17.40 o                         
   7   3   8        672.95        598.58        45.97 o                         
  -7   4   8         82.22        109.30        27.44 o                         
  -6   4   8        581.87        592.74        25.50 o                         
  -5   4   8        162.48        178.02        15.19 o                         
  -4   4   8       1247.43       1229.75        43.14 o                         
  -3   4   8       1163.54       1079.33        60.94 o                         
  -2   4   8        901.92        730.75        34.30 o                         
  -1   4   8       3151.44       2792.06        94.17 o                         
   0   4   8        128.02        145.49        11.25 o                         
   1   4   8       5003.73       4660.61       114.59 o                         
   2   4   8          0.06         -3.61         9.61 o                         
   3   4   8       2812.74       2756.66        67.81 o                         
   4   4   8         12.94          9.14        14.54 o                         
   5   4   8        491.77        509.44        25.46 o                         
   6   4   8         76.15        107.04        19.85 o                         
  -7   5   8        512.31        518.38        42.98 o                         
  -6   5   8         38.30         61.14        16.87 o                         
  -5   5   8        800.31        883.58        38.87 o                         
  -4   5   8        171.80        183.23        22.24 o                         
  -3   5   8       1039.78       1081.74       106.29 o                         
  -2   5   8       1649.16       1339.03        59.94 o                         
  -1   5   8       1043.89        878.27        33.70 o                         
   0   5   8       2632.31       2729.89        69.03 o                         
   1   5   8        122.85        153.90        12.08 o                         
   2   5   8       1935.06       1768.69        45.95 o                         
   3   5   8        203.24        250.50        18.04 o                         
   4   5   8       1038.45        991.71        33.51 o                         
   5   5   8        314.64        316.98        21.49 o                         
   6   5   8        327.29        426.11        39.95 o                         
  -6   6   8        994.86       1065.69        98.68 o                         
  -5   6   8          0.07        -19.78        19.78 o                         
  -4   6   8       1995.63       1839.47        70.98 o                         
  -3   6   8         13.47         37.72        37.71 o                         
  -2   6   8       1288.76       1086.94        53.08 o                         
  -1   6   8         26.53          3.01        14.88 o                         
   0   6   8        102.48        133.78        13.63 o                         
   1   6   8         11.62         -9.99        10.81 o                         
   2   6   8         71.36         62.70        13.54 o                         
   3   6   8          5.52        116.05        14.93 o                         
   4   6   8        341.94        377.27        21.79 o                         
   5   6   8         21.51         24.18        18.84 o                         
  -5   7   8        380.24        351.35        35.74 o                         
  -4   7   8        194.51        216.47        24.86 o                         
  -3   7   8        350.97        333.65        27.52 o                         
  -2   7   8       1406.92       1173.17        51.18 o                         
  -1   7   8        216.76        205.11        22.48 o                         
   0   7   8       1532.69       1552.41        46.40 o                         
   1   7   8         45.08         46.06        11.32 o                         
   2   7   8        833.53        835.58        56.02 o                         
   3   7   8         21.57         37.05        14.82 o                         
   4   7   8        558.36        560.89        28.43 o                         
   5   7   8        130.21        123.18        22.93 o                         
  -5   8   8         29.44          4.82        36.34 o                         
  -4   8   8        243.54        190.82        31.37 o                         
  -3   8   8        377.17        323.60        45.19 o                         
  -2   8   8        160.06        179.42        28.34 o                         
  -1   8   8       1055.15        997.42        45.22 o                         
   0   8   8          5.71          3.85        17.12 o                         
   1   8   8       1642.87       1697.53        64.86 o                         
   2   8   8         10.81         15.91        13.75 o                         
   3   8   8       1126.37       1112.78        41.50 o                         
   4   8   8         59.98         84.53        23.02 o                         
  -3   9   8        950.55        873.25        56.17 o                         
  -2   9   8          8.39          4.41        23.14 o                         
  -1   9   8        751.49        687.74        46.71 o                         
   0   9   8         19.70         41.58        22.92 o                         
   1   9   8         78.06        107.58        21.57 o                         
   2   9   8         27.37         75.46        25.23 o                         
   3   9   8        212.88        205.04        20.77 o                         
  -7   0   9        866.72        821.20        39.70 o                         
  -5   0   9       1877.94       2036.71        75.74 o                         
  -3   0   9       2495.38       2425.07        81.19 o                         
  -1   0   9       2248.59       1948.13        49.15 o                         
   1   0   9        650.46        607.69        27.37 o                         
   3   0   9          6.12         26.50        15.75 o                         
   5   0   9        164.32        179.13        24.35 o                         
   7   0   9        265.97        279.35        43.33 o                         
  -7   1   9        241.24        223.27        16.34 o                         
  -6   1   9        428.20        492.88        18.32 o                         
  -5   1   9         21.23         44.37         9.04 o                         
  -4   1   9       1264.83       1295.27        28.24 o                         
  -3   1   9         14.16         12.95         7.23 o                         
  -2   1   9       1403.89       1311.14        25.07 o                         
  -1   1   9        839.83        784.59        19.34 o                         
   0   1   9        739.57        723.03        20.73 o                         
   1   1   9       3463.15       3127.12        60.11 o                         
   2   1   9        454.45        468.43        18.00 o                         
   3   1   9       2960.21       2688.33        69.77 o                         
   4   1   9        137.40        163.02        15.24 o                         
   5   1   9       1107.02       1126.83        36.57 o                         
   6   1   9          7.19         30.05        18.48 o                         
   7   1   9        361.54        384.63        31.74 o                         
  -7   2   9        230.27        268.56        20.04 o                         
  -6   2   9        394.22        447.65        17.64 o                         
  -5   2   9        303.09        362.24        22.32 o                         
  -4   2   9         56.51         89.39         9.53 o                         
  -3   2   9        413.29        519.15        27.96 o                         
  -2   2   9        276.23        284.75        12.31 o                         
  -1   2   9        662.59        577.67        23.28 o                         
   0   2   9       1115.90       1106.42        24.68 o                         
   1   2   9        217.93        233.79        11.71 o                         
   2   2   9       2175.40       1963.92        48.48 o                         
   3   2   9          1.65        116.50        14.70 o                         
   4   2   9       2700.86       2494.15        62.33 o                         
   5   2   9         55.63         66.03        17.86 o                         
   6   2   9       1266.32       1350.13        47.10 o                         
   7   2   9         70.36         59.01        24.96 o                         
  -7   3   9         59.52         61.31        13.54 o                         
  -6   3   9       1191.57       1208.99        38.68 o                         
  -5   3   9        121.88        148.36        17.74 o                         
  -4   3   9       3540.24       3550.16       108.46 o                         
  -3   3   9        117.51        174.86        18.57 o                         
  -2   3   9       3371.54       2791.57        72.26 o                         
  -1   3   9         43.74         62.64        15.18 o                         
   0   3   9       1637.27       1632.84        43.40 o                         
   1   3   9          1.56         -9.37         9.37 o                         
   2   3   9        985.66        875.94        28.61 o                         
   3   3   9          9.48        102.79        23.40 o                         
   4   3   9        126.14        149.11        15.86 o                         
   5   3   9          2.82         25.75        15.39 o                         
   6   3   9        135.06        147.57        19.97 o                         
  -7   4   9        166.94        190.02        24.02 o                         
  -6   4   9        494.58        525.05        41.18 o                         
  -5   4   9        643.16        725.32        32.41 o                         
  -4   4   9         20.44          8.50        15.76 o                         
  -3   4   9       1209.40       1242.55       117.82 o                         
  -2   4   9        577.47        541.94        28.41 o                         
  -1   4   9       1312.16       1169.26        35.79 o                         
   0   4   9       1080.78       1218.69        44.04 o                         
   1   4   9        658.17        631.70        21.53 o                         
   2   4   9       1343.28       1268.21        35.13 o                         
   3   4   9        123.00        156.62        14.10 o                         
   4   4   9       1620.43       1519.61        43.64 o                         
   5   4   9          1.91         10.26        16.71 o                         
   6   4   9        858.16        972.56        53.76 o                         
  -6   5   9         99.15         92.29        24.08 o                         
  -5   5   9        311.69        330.50        27.59 o                         
  -4   5   9        320.74        362.12        37.96 o                         
  -3   5   9        128.40        134.65        21.25 o                         
  -2   5   9        203.47        203.77        24.99 o                         
  -1   5   9        120.51        103.01        16.40 o                         
   0   5   9         45.12         54.19        12.22 o                         
   1   5   9       1443.05       1404.83        39.91 o                         
   2   5   9          7.38         31.33        11.32 o                         
   3   5   9       1856.92       1777.30        47.54 o                         
   4   5   9         41.75         26.23        15.79 o                         
   5   5   9       1030.30       1054.67        39.56 o                         
   6   5   9        162.47        118.98        23.00 o                         
  -6   6   9          6.78         -8.63        25.57 o                         
  -5   6   9       1025.56        992.09        60.90 o                         
  -4   6   9         46.00         48.41        18.76 o                         
  -3   6   9       2137.39       1842.28        70.67 o                         
  -2   6   9         76.66         60.99        18.00 o                         
  -1   6   9       3788.59       3381.22        95.57 o                         
   0   6   9          3.93        -14.11        14.11 o                         
   1   6   9       2409.27       2296.68        66.71 o                         
   2   6   9         24.63         56.33        13.40 o                         
   3   6   9        359.67        368.81        20.71 o                         
   4   6   9         23.99         48.25        17.10 o                         
   5   6   9          0.56         19.04        19.22 o                         
  -5   7   9         96.10         91.35        27.04 o                         
  -4   7   9        755.15        775.17        43.59 o                         
  -3   7   9         21.15         13.03        20.70 o                         
  -2   7   9        959.50        803.05        40.72 o                         
  -1   7   9        121.46        105.05        21.11 o                         
   0   7   9        665.13        644.96        28.51 o                         
   1   7   9        912.55        834.98        31.84 o                         
   2   7   9        307.45        293.15        18.27 o                         
   3   7   9       1151.51       1165.26        39.58 o                         
   4   7   9         58.29         50.08        18.55 o                         
  -4   8   9        116.31         87.91        27.09 o                         
  -3   8   9        147.93        145.11        45.63 o                         
  -2   8   9         83.20         66.56        26.62 o                         
  -1   8   9        407.32        421.45        37.09 o                         
   0   8   9        444.98        498.47        43.88 o                         
   1   8   9        246.77        270.57        19.52 o                         
   2   8   9        642.15        613.60        27.57 o                         
   3   8   9          8.51          4.25        16.14 o                         
  -3   9   9          0.03         25.03        25.46 o                         
  -2   9   9       1280.98       1144.86        67.82 o                         
  -1   9   9          0.05        -15.70        27.23 o                         
   0   9   9        780.60        774.96        48.74 o                         
   1   9   9          0.19         16.40        22.09 o                         
   2   9   9        316.42        277.43        21.25 o                         
  -6   0  10        235.90        261.27        19.28 o                         
  -4   0  10       1967.22       1924.61        60.17 o                         
  -2   0  10       2187.40       1811.76        55.78 o                         
   0   0  10       1770.50       1598.09        64.19 o                         
   2   0  10       1738.91       1508.10        56.20 o                         
   4   0  10        853.31        855.04        46.16 o                         
   6   0  10         87.74        100.95        30.70 o                         
  -7   1  10          0.05        -12.86        12.98 o                         
  -6   1  10       1360.16       1308.12        32.65 o                         
  -5   1  10         95.05        126.23         9.73 o                         
  -4   1  10        852.44        826.70        23.76 o                         
  -3   1  10        699.82        769.74        27.26 o                         
  -2   1  10        227.35        241.41         9.80 o                         
  -1   1  10       1472.60       1170.07        30.58 o                         
   0   1  10         60.53         66.70         8.72 o                         
   1   1  10        918.16        755.36        24.53 o                         
   2   1  10        137.11        121.70        11.73 o                         
   3   1  10        291.38        509.28        30.71 o                         
   4   1  10        750.21        694.97        26.94 o                         
   5   1  10         78.34         65.49        16.64 o                         
   6   1  10        552.73        560.71        28.83 o                         
  -7   2  10       1046.68        975.59        37.12 o                         
  -6   2  10          3.93         18.88        13.64 o                         
  -5   2  10       1764.14       1819.06        42.65 o                         
  -4   2  10        178.47        255.73        13.19 o                         
  -3   2  10       2335.22       2275.74        66.23 o                         
  -2   2  10        292.64        320.55        12.94 o                         
  -1   2  10        553.23        510.13        17.95 o                         
   0   2  10        326.71        331.78        15.11 o                         
   1   2  10        241.11        265.60        14.20 o                         
   2   2  10        357.15        371.55        16.24 o                         
   3   2  10        774.10        726.90        26.18 o                         
   4   2  10         92.88        117.30        14.92 o                         
   5   2  10        557.79        578.73        26.42 o                         
   6   2  10          0.37          8.29        18.63 o                         
  -7   3  10         14.83         -6.87        18.08 o                         
  -6   3  10          5.88         19.75        14.63 o                         
  -5   3  10        374.24        428.22        20.93 o                         
  -4   3  10         12.16         19.62        14.98 o                         
  -3   3  10       2037.75       1930.53        70.82 o                         
  -2   3  10         10.14         15.33        12.10 o                         
  -1   3  10       4367.41       3823.50       101.61 o                         
   0   3  10         29.81         23.39        10.61 o                         
   1   3  10       2837.12       2515.28        64.87 o                         
   2   3  10         70.56         80.61        12.00 o                         
   3   3  10        785.59        770.80        29.76 o                         
   4   3  10         60.94         66.63        14.81 o                         
   5   3  10        209.99        217.17        20.48 o                         
   6   3  10         38.74         44.59        19.58 o                         
  -6   4  10        205.47        192.94        25.50 o                         
  -5   4  10        898.33       1023.62        60.06 o                         
  -4   4  10        986.04        950.09        62.86 o                         
  -3   4  10        746.30        781.20        91.49 o                         
  -2   4  10       1303.32       1146.21        40.79 o                         
  -1   4  10         34.59         45.78        11.81 o                         
   0   4  10       1062.18       1012.13        30.83 o                         
   1   4  10        351.50        409.40        16.85 o                         
   2   4  10        851.78        819.51        27.32 o                         
   3   4  10        490.68        523.34        23.27 o                         
   4   4  10        475.62        463.31        23.16 o                         
   5   4  10        380.49        383.57        23.50 o                         
   6   4  10         92.03        106.37        21.96 o                         
  -6   5  10       1384.68       1285.94        72.35 o                         
  -5   5  10         34.53         42.28        22.16 o                         
  -4   5  10        949.72        880.05        68.42 o                         
  -3   5  10        178.58        185.64        27.21 o                         
  -2   5  10        171.13        165.56        20.59 o                         
  -1   5  10        506.72        570.06        28.21 o                         
   0   5  10          6.53          3.56        10.47 o                         
   1   5  10        291.43        318.43        21.76 o                         
   2   5  10        345.48        379.83        20.98 o                         
   3   5  10         36.87        139.86        15.83 o                         
   4   5  10        918.68        896.32        35.17 o                         
   5   5  10          3.32         31.90        18.53 o                         
  -5   6  10         24.79        -14.67        22.23 o                         
  -4   6  10       1396.28       1303.78        58.48 o                         
  -3   6  10         50.93         25.76        20.09 o                         
  -2   6  10       2373.65       2004.44        75.88 o                         
  -1   6  10         61.79         63.29        17.95 o                         
   0   6  10       2553.27       2605.38        90.64 o                         
   1   6  10          4.34         -2.33        12.84 o                         
   2   6  10       1957.62       1854.09        52.79 o                         
   3   6  10         18.59         46.85        15.74 o                         
   4   6  10        543.81        604.18        28.02 o                         
   5   6  10         17.15         12.98        20.40 o                         
  -5   7  10        174.92        134.17        35.60 o                         
  -4   7  10        776.57        725.52        71.43 o                         
  -3   7  10        537.94        544.62        70.42 o                         
  -2   7  10        110.83         76.90        24.22 o                         
  -1   7  10        932.10        873.40        40.54 o                         
   0   7  10          6.10          5.26        14.26 o                         
   1   7  10        845.54        846.26        33.40 o                         
   2   7  10        207.07        219.29        17.01 o                         
   3   7  10        401.04        465.80        24.53 o                         
   4   7  10        512.88        490.52        28.57 o                         
  -4   8  10        220.80        198.21        37.85 o                         
  -3   8  10        273.69        284.85        34.15 o                         
  -2   8  10        305.29        249.33        31.69 o                         
  -1   8  10          3.16          0.27        24.29 o                         
   0   8  10        297.85        322.85        24.29 o                         
   1   8  10        189.24        225.14        18.70 o                         
   2   8  10        172.19        178.52        17.57 o                         
   3   8  10        365.56        337.99        22.57 o                         
  -2   9  10         43.90         44.65        29.85 o                         
  -1   9  10       1576.51       1481.28       119.34 o                         
   0   9  10         28.16         48.39        26.96 o                         
   1   9  10       1176.82       1150.16        47.97 o                         
  -7   0  11        390.12        385.48        31.14 o                         
  -5   0  11        183.05        262.18        18.87 o                         
  -3   0  11        257.65        310.30        19.90 o                         
  -1   0  11       2502.06       2139.96        65.85 o                         
   1   0  11       3281.88       3028.72       103.81 o                         
   3   0  11       2867.56       2659.80        92.42 o                         
   5   0  11       1927.71       2002.07        78.22 o                         
  -7   1  11        551.64        566.04        24.45 o                         
  -6   1  11         57.70         71.20        11.44 o                         
  -5   1  11       2015.70       2111.42        46.53 o                         
  -4   1  11         40.62         40.34         9.34 o                         
  -3   1  11       4515.72       4478.67        92.53 o                         
  -2   1  11        279.72        303.81        13.51 o                         
  -1   1  11       3614.73       3116.21        76.91 o                         
   0   1  11        565.38        584.12        21.49 o                         
   1   1  11       1067.89        950.65        28.24 o                         
   2   1  11        814.80        749.94        25.37 o                         
   3   1  11         94.05         91.43        13.73 o                         
   4   1  11        504.48        511.28        24.34 o                         
   5   1  11         57.97         70.41        17.34 o                         
   6   1  11        154.85        216.15        27.11 o                         
  -7   2  11        141.79        143.07        17.29 o                         
  -6   2  11       1233.34       1207.50        39.63 o                         
  -5   2  11        110.25        130.87        12.23 o                         
  -4   2  11       1873.06       2067.75        59.44 o                         
  -3   2  11         28.28         70.42        21.26 o                         
  -2   2  11       1973.83       1753.42        44.76 o                         
  -1   2  11        622.67        586.00        19.22 o                         
   0   2  11       1361.61       1322.74        34.87 o                         
   1   2  11        929.28        849.95        27.40 o                         
   2   2  11         79.89         98.45        12.37 o                         
   3   2  11        734.77        900.96        39.65 o                         
   4   2  11        254.03        261.75        18.10 o                         
   5   2  11        418.07        384.77        23.40 o                         
   6   2  11        345.21        387.87        25.52 o                         
  -6   3  11        128.30        158.63        31.46 o                         
  -5   3  11         15.32         16.35        18.39 o                         
  -4   3  11         87.18         95.42        18.78 o                         
  -3   3  11          7.16         17.77        15.39 o                         
  -2   3  11        713.93        617.79        26.60 o                         
  -1   3  11          6.07         21.91         9.84 o                         
   0   3  11       2119.39       2156.10        52.54 o                         
   1   3  11          2.05         11.16        11.87 o                         
   2   3  11       3279.13       3069.76        74.59 o                         
   3   3  11          1.45          2.49        13.08 o                         
   4   3  11       1935.80       1806.42        50.56 o                         
   5   3  11          0.10         16.76        18.26 o                         
   6   3  11        499.34        481.80        30.18 o                         
  -6   4  11       1200.51       1213.85        57.13 o                         
  -5   4  11          0.13         -4.34        19.79 o                         
  -4   4  11       1704.82       1775.79        94.74 o                         
  -3   4  11        124.16        152.45        29.62 o                         
  -2   4  11       1932.82       1738.44        59.85 o                         
  -1   4  11        399.00        440.32        21.63 o                         
   0   4  11       1554.08       1610.48        44.53 o                         
   1   4  11        452.68        483.48        19.86 o                         
   2   4  11        281.29        291.63        16.63 o                         
   3   4  11        390.46        467.38        23.92 o                         
   4   4  11         47.55         69.40        18.64 o                         
   5   4  11        260.64        281.62        22.48 o                         
  -6   5  11          8.07        -10.58        24.64 o                         
  -5   5  11       1028.34       1053.94        66.77 o                         
  -4   5  11          2.58          6.45        20.43 o                         
  -3   5  11       1739.52       1611.94        89.67 o                         
  -2   5  11         51.76         21.84        16.55 o                         
  -1   5  11        962.82        916.02        32.55 o                         
   0   5  11        468.02        495.66        20.81 o                         
   1   5  11        100.48        128.62        13.04 o                         
   2   5  11        957.23        971.49        33.59 o                         
   3   5  11         18.89         33.81        14.55 o                         
   4   5  11        478.27        506.18        25.46 o                         
   5   5  11        135.64        145.20        21.55 o                         
  -5   6  11         42.78         51.90        31.47 o                         
  -4   6  11          0.85        -13.77        20.87 o                         
  -3   6  11        237.07        224.12        26.56 o                         
  -2   6  11          2.80          1.98        18.44 o                         
  -1   6  11       1517.84       1455.05        52.31 o                         
   0   6  11         17.33          1.62        13.90 o                         
   1   6  11       1820.92       1741.16        52.01 o                         
   2   6  11         13.32         24.92        14.26 o                         
   3   6  11       1135.68       1094.13        38.41 o                         
   4   6  11          3.26        -14.09        19.55 o                         
  -4   7  11          8.26         -6.99        24.70 o                         
  -3   7  11        986.28        937.68        96.10 o                         
  -2   7  11         77.04         70.18        21.93 o                         
  -1   7  11        302.15        324.43        35.81 o                         
   0   7  11        189.51        229.41        19.01 o                         
   1   7  11          1.27         24.19        15.03 o                         
   2   7  11        284.82        308.91        19.37 o                         
   3   7  11         39.32         61.80        17.86 o                         
  -3   8  11         47.68         45.25        36.46 o                         
  -2   8  11        644.90        647.80        45.55 o                         
  -1   8  11        276.98        227.97        32.10 o                         
   0   8  11        448.30        532.59        38.69 o                         
   1   8  11        250.59        312.66        20.86 o                         
   2   8  11         87.73         89.36        18.16 o                         
  -6   0  12        848.09        824.90        40.36 o                         
  -4   0  12        389.89        457.00        29.25 o                         
  -2   0  12         27.74         19.07        10.91 o                         
   0   0  12        505.44        488.96        27.01 o                         
   2   0  12       1788.91       1611.54        62.38 o                         
   4   0  12       1554.52       1518.64        72.26 o                         
  -6   1  12        514.38        577.17        20.69 o                         
  -5   1  12        109.94        125.36        10.89 o                         
  -4   1  12       1085.29       1152.26        31.84 o                         
  -3   1  12          6.24          0.06         7.77 o                         
  -2   1  12       2201.62       1906.44        46.93 o                         
  -1   1  12        127.37        153.40        11.07 o                         
   0   1  12       2541.24       2586.64        62.14 o                         
   1   1  12        145.95        167.70        13.11 o                         
   2   1  12        795.95        783.60        26.81 o                         
   3   1  12        220.36        285.30        17.88 o                         
   4   1  12         17.05         25.31        16.33 o                         
   5   1  12        335.54        351.69        23.28 o                         
  -6   2  12         75.42         87.99        13.33 o                         
  -5   2  12        839.18        867.50        35.39 o                         
  -4   2  12          8.07         10.70        10.79 o                         
  -3   2  12       1962.85       2019.16        59.72 o                         
  -2   2  12         11.62          8.47        10.50 o                         
  -1   2  12       1853.04       1591.18        49.42 o                         
   0   2  12        302.89        317.85        16.37 o                         
   1   2  12       1042.03        939.19        28.40 o                         
   2   2  12        704.44        676.01        25.37 o                         
   3   2  12        454.04        488.96        21.28 o                         
   4   2  12        469.67        499.86        23.30 o                         
   5   2  12         51.19         82.91        21.46 o                         
  -6   3  12         39.96         47.85        16.96 o                         
  -5   3  12        638.79        774.27        83.40 o                         
  -4   3  12         21.41         30.38        17.68 o                         
  -3   3  12         20.00         -6.54        16.30 o                         
  -2   3  12          0.95         19.57        12.52 o                         
  -1   3  12        286.63        324.54        17.13 o                         
   0   3  12         26.02         24.92        10.77 o                         
   1   3  12        571.99        582.69        23.67 o                         
   2   3  12         27.34         34.00        12.62 o                         
   3   3  12        928.56        833.02        30.44 o                         
   4   3  12          4.80         43.53        16.54 o                         
   5   3  12       1107.71       1073.95        42.12 o                         
  -6   4  12        311.53        315.58        40.88 o                         
  -5   4  12        642.52        685.93        45.00 o                         
  -4   4  12        266.89        323.68        44.11 o                         
  -3   4  12       1539.77       1416.38        90.30 o                         
  -2   4  12        146.20        170.62        16.45 o                         
  -1   4  12       1194.73       1052.45        33.65 o                         
   0   4  12          8.47         -3.82        11.95 o                         
   1   4  12        640.20        623.22        23.36 o                         
   2   4  12         48.92         81.64        14.50 o                         
   3   4  12        293.92        331.18        21.32 o                         
   4   4  12        130.20        189.58        20.90 o                         
   5   4  12          9.82         40.51        21.23 o                         
  -5   5  12        172.76        129.38        28.23 o                         
  -4   5  12        556.45        634.34        75.78 o                         
  -3   5  12         27.24          6.02        20.72 o                         
  -2   5  12       1168.28       1031.77        40.69 o                         
  -1   5  12         53.61         74.64        15.04 o                         
   0   5  12       1553.85       1631.64        46.83 o                         
   1   5  12        201.37        205.85        14.87 o                         
   2   5  12        740.26        756.30        30.99 o                         
   3   5  12        273.79        318.87        21.13 o                         
   4   5  12        116.61        106.74        19.48 o                         
  -4   6  12        151.70        155.30        25.42 o                         
  -3   6  12          5.25          7.44        20.13 o                         
  -2   6  12         44.49         18.93        18.52 o                         
  -1   6  12         51.77         96.33        15.88 o                         
   0   6  12         95.28        135.41        15.95 o                         
   1   6  12         66.51         64.78        17.55 o                         
   2   6  12        602.38        611.38        26.58 o                         
   3   6  12         40.57         83.07        23.45 o                         
  -3   7  12        133.03        100.95        35.98 o                         
  -2   7  12        464.20        512.31        41.55 o                         
  -1   7  12         11.73          7.07        21.85 o                         
   0   7  12        542.30        618.33        28.81 o                         
   1   7  12         12.59         32.81        15.51 o                         
   2   7  12        262.24        297.26        24.82 o                         
  -2   8  12          0.02         58.53        37.49 o                         
  -1   8  12        890.79        927.39        59.04 o                         
   0   8  12         39.69         36.87        20.85 o                         
   1   8  12        616.02        616.98        30.21 o                         
  -5   0  13       1795.43       1925.29        68.40 o                         
  -3   0  13        750.09        770.18        31.06 o                         
  -1   0  13         86.51         89.97        16.20 o                         
   1   0  13          0.80          7.64        16.13 o                         
   3   0  13        212.01        240.11        31.90 o                         
   5   0  13        504.09        536.19        36.98 o                         
  -6   1  13        345.57        388.85        20.62 o                         
  -5   1  13         86.40         89.73        12.92 o                         
  -4   1  13        496.41        558.92        19.63 o                         
  -3   1  13        827.71        832.05        21.53 o                         
  -2   1  13        486.91        472.69        15.34 o                         
  -1   1  13       1211.91       1123.94        30.05 o                         
   0   1  13        156.85        159.86        12.87 o                         
   1   1  13       1110.48       1028.21        35.03 o                         
   2   1  13          3.76         22.78        12.67 o                         
   3   1  13        631.01        674.88        26.15 o                         
   4   1  13         20.05         34.62        16.45 o                         
   5   1  13        117.00        173.17        21.32 o                         
  -6   2  13          0.08          2.29        13.04 o                         
  -5   2  13        342.05        421.03        25.54 o                         
  -4   2  13         86.78         93.47        14.90 o                         
  -3   2  13        180.82        238.83        13.85 o                         
  -2   2  13        943.37        863.05        32.82 o                         
  -1   2  13         40.76         48.44         9.91 o                         
   0   2  13       2095.61       2103.31        55.99 o                         
   1   2  13          0.62         -5.46        11.30 o                         
   2   2  13       1382.42       1293.07        37.93 o                         
   3   2  13         42.27         77.31        15.70 o                         
   4   2  13        429.53        464.65        23.15 o                         
   5   2  13         94.00        108.24        21.05 o                         
  -6   3  13       1039.46       1230.21        68.32 o                         
  -5   3  13          8.26         -0.87        19.28 o                         
  -4   3  13       1560.65       1662.34       101.64 o                         
  -3   3  13          1.07         -1.72        15.63 o                         
  -2   3  13       1323.46       1120.12        36.70 o                         
  -1   3  13         43.41         62.33        11.80 o                         
   0   3  13        215.93        241.80        15.38 o                         
   1   3  13         59.31         65.29        13.72 o                         
   2   3  13         46.75         57.07        13.95 o                         
   3   3  13         22.77        100.79        15.79 o                         
   4   3  13        200.02        240.12        21.08 o                         
  -5   4  13        545.69        472.39        43.21 o                         
  -4   4  13        128.00        118.53        23.00 o                         
  -3   4  13        350.52        410.93        43.76 o                         
  -2   4  13        843.13        800.32        35.93 o                         
  -1   4  13        106.49        124.49        14.59 o                         
   0   4  13       1381.97       1488.03        43.63 o                         
   1   4  13         17.61         21.23        13.93 o                         
   2   4  13        735.29        773.66        30.56 o                         
   3   4  13         11.47         16.64        19.25 o                         
   4   4  13        209.64        249.61        22.68 o                         
  -5   5  13         38.34         41.42        25.70 o                         
  -4   5  13        217.36        236.91        30.05 o                         
  -3   5  13        564.72        412.83        41.14 o                         
  -2   5  13        137.23        134.81        20.87 o                         
  -1   5  13       1085.44       1091.60        42.34 o                         
   0   5  13          6.72         22.87        12.99 o                         
   1   5  13       1257.05       1244.23        37.79 o                         
   2   5  13        156.35        180.67        19.29 o                         
   3   5  13        964.23       1029.33        38.32 o                         
  -4   6  13          0.06        -10.11        21.64 o                         
  -3   6  13       1089.45       1068.76        57.44 o                         
  -2   6  13          2.43          4.86        18.75 o                         
  -1   6  13        513.58        584.15        30.91 o                         
   0   6  13         34.02         55.66        15.62 o                         
   1   6  13         98.17        118.38        17.48 o                         
   2   6  13         84.92         91.06        16.85 o                         
   3   6  13         35.35         57.09        18.17 o                         
  -2   7  13        232.64        290.62        46.63 o                         
  -1   7  13        508.43        552.75        35.15 o                         
   0   7  13         65.21         69.08        22.49 o                         
   1   7  13        664.77        696.53        31.48 o                         
  -4   0  14       1483.78       1618.98        58.89 o                         
  -2   0  14       2023.57       1712.51        58.18 o                         
   0   0  14       1230.98       1249.50        50.36 o                         
   2   0  14        536.59        557.84        48.86 o                         
   4   0  14        143.46        117.88        25.43 o                         
  -5   1  14        286.29        348.32        18.20 o                         
  -4   1  14        114.68        141.87        13.28 o                         
  -3   1  14        376.92        427.00        23.14 o                         
  -2   1  14         57.76         60.25        10.15 o                         
  -1   1  14        421.60        467.10        18.41 o                         
   0   1  14        600.93        632.02        23.81 o                         
   1   1  14        344.41        361.50        18.16 o                         
   2   1  14        745.51        766.17        28.73 o                         
   3   1  14         65.67        105.64        17.06 o                         
   4   1  14        609.00        609.69        26.41 o                         
  -5   2  14        247.93        331.07        25.15 o                         
  -4   2  14        265.89        321.87        17.87 o                         
  -3   2  14         27.23         -0.03        12.09 o                         
  -2   2  14        487.28        525.19        28.52 o                         
  -1   2  14        111.64        140.57        11.95 o                         
   0   2  14        309.02        369.53        18.51 o                         
   1   2  14        784.19        787.71        28.12 o                         
   2   2  14        111.82        120.91        15.39 o                         
   3   2  14       1061.43       1107.62        37.68 o                         
   4   2  14         19.16         65.44        20.06 o                         
  -5   3  14       1048.43       1235.81        96.54 o                         
  -4   3  14         14.58         11.23        18.68 o                         
  -3   3  14       1348.04       1090.66        45.54 o                         
  -2   3  14         23.04         29.01        10.97 o                         
  -1   3  14       1504.49       1456.04        71.84 o                         
   0   3  14         34.32         28.61        13.78 o                         
   1   3  14       1069.57       1029.68        35.59 o                         
   2   3  14         20.58         27.90        14.41 o                         
   3   3  14        176.83        186.68        17.92 o                         
   4   3  14          2.53         33.89        18.40 o                         
  -4   4  14        442.07        415.06        62.18 o                         
  -3   4  14         15.57         24.36        24.30 o                         
  -2   4  14        474.79        466.26        28.14 o                         
  -1   4  14        137.51        179.30        15.85 o                         
   0   4  14        262.82        274.64        18.27 o                         
   1   4  14        553.84        587.10        25.20 o                         
   2   4  14         88.71         76.87        15.30 o                         
   3   4  14        838.82        880.82        34.86 o                         
  -4   5  14         59.02         43.08        23.05 o                         
  -3   5  14        217.15        287.99        53.25 o                         
  -2   5  14         99.73        102.67        21.91 o                         
  -1   5  14        266.14        304.56        33.91 o                         
   0   5  14        638.44        715.75        33.32 o                         
   1   5  14        169.70        211.27        16.35 o                         
   2   5  14        783.84        811.81        34.88 o                         
   3   5  14         17.48         17.74        19.94 o                         
  -3   6  14         17.94        -18.28        23.86 o                         
  -2   6  14       1517.63       1655.24        89.43 o                         
  -1   6  14          0.07         31.79        28.66 o                         
   0   6  14        789.23        855.86        35.02 o                         
   1   6  14          0.58         41.01        21.16 o                         
   2   6  14        133.56        144.87        18.59 o                         
  -5   0  15        327.03        405.01        28.38 o                         
  -3   0  15        669.78        629.96        28.47 o                         
  -1   0  15       1315.71       1316.89        47.29 o                         
   1   0  15       1535.65       1480.58        59.61 o                         
   3   0  15        717.32        780.12        42.97 o                         
  -5   1  15        553.13        613.89        26.80 o                         
  -4   1  15        206.07        254.32        20.48 o                         
  -3   1  15        467.91        461.02        18.94 o                         
  -2   1  15        350.34        360.86        17.62 o                         
  -1   1  15        141.06        157.70        13.34 o                         
   0   1  15        265.15        301.06        16.76 o                         
   1   1  15         50.22         64.88        15.29 o                         
   2   1  15        169.58        182.59        16.52 o                         
   3   1  15        327.41        346.41        24.61 o                         
   4   1  15         83.02        106.22        26.94 o                         
  -5   2  15         63.68         89.29        20.43 o                         
  -4   2  15        545.69        557.77        38.13 o                         
  -3   2  15        188.74        204.65        17.79 o                         
  -2   2  15         50.94         62.55        11.79 o                         
  -1   2  15        392.42        412.49        16.87 o                         
   0   2  15         88.19        116.26        15.08 o                         
   1   2  15        357.37        376.04        18.85 o                         
   2   2  15        264.97        277.03        18.46 o                         
   3   2  15        103.18        193.69        18.49 o                         
  -4   3  15        644.04        666.66        70.21 o                         
  -3   3  15         11.16        -10.11        15.16 o                         
  -2   3  15       1231.90       1225.70        42.75 o                         
  -1   3  15         16.54         40.90        13.97 o                         
   0   3  15        956.74       1018.17        32.85 o                         
   1   3  15         19.86         24.82        13.92 o                         
   2   3  15        584.04        581.01        24.49 o                         
   3   3  15         15.56         27.19        18.29 o                         
  -4   4  15        394.73        303.67        42.70 o                         
  -3   4  15        118.87        130.50        38.16 o                         
  -2   4  15         49.96         74.76        17.54 o                         
  -1   4  15        191.84        258.45        15.94 o                         
   0   4  15         12.92         37.08        15.35 o                         
   1   4  15        283.46        328.84        18.49 o                         
   2   4  15         81.84         93.55        17.78 o                         
  -3   5  15        190.11        233.36        48.16 o                         
  -2   5  15        210.00        245.11        23.59 o                         
  -1   5  15         41.12         86.50        19.17 o                         
   0   5  15        149.93        189.36        16.10 o                         
   1   5  15         39.25         82.81        15.99 o                         
  -4   0  16         25.11          7.62        16.61 o                         
  -2   0  16        377.27        371.98        30.77 o                         
   0   0  16        701.10        771.30        40.95 o                         
   2   0  16        921.45       1037.49        49.72 o                         
  -4   1  16       1096.20       1256.90        54.12 o                         
  -3   1  16         41.18         41.00        10.04 o                         
  -2   1  16        749.95        772.54        22.12 o                         
  -1   1  16        160.63        178.21        13.45 o                         
   0   1  16        269.04        330.21        18.08 o                         
   1   1  16        248.74        269.34        19.26 o                         
   2   1  16         16.73         48.24        16.54 o                         
   3   1  16        187.77        248.69        21.76 o                         
  -4   2  16         34.48         61.30        13.47 o                         
  -3   2  16       1004.25        947.96        38.47 o                         
  -2   2  16        170.73        167.99        15.49 o                         
  -1   2  16        689.81        706.94        25.99 o                         
   0   2  16        232.13        280.67        18.64 o                         
   1   2  16         98.79        140.77        15.95 o                         
   2   2  16        217.94        239.24        19.35 o                         
  -3   3  16         74.15         34.05        22.94 o                         
  -2   3  16          5.85         21.40        13.29 o                         
  -1   3  16        573.58        600.98        43.74 o                         
   0   3  16          3.37          3.17        14.11 o                         
   1   3  16        939.01       1010.45        33.89 o                         
   2   3  16          0.44         31.73        17.16 o                         
  -2   4  16         14.87         43.12        15.78 o                         
  -1   4  16        502.02        541.84        29.67 o                         
   0   4  16         70.57         96.14        16.55 o                         
   1   4  16         69.65        100.65        15.73 o                         
  -3   0  17         19.23         10.03        14.07 o                         
  -1   0  17         99.24        143.54        20.43 o                         
   1   0  17        378.80        398.06        39.28 o                         
  -3   1  17        637.33        604.75        37.37 o                         
  -2   1  17         13.54         22.09        10.86 o                         
  -1   1  17        682.45        743.13        24.12 o                         
   0   1  17          0.25         13.74        15.46 o                         
   1   1  17        272.37        335.17        21.60 o                         
  -2   2  17        591.91        614.29        23.14 o                         
  -1   2  17         26.93         26.44        12.43 o                         
   0   2  17        622.21        717.28        29.66 o                         
   1   2  17         75.08        114.12        17.16 o                         
  -1   3  17         21.91         40.51        14.75 o                         
   0   3  17         33.84         63.20        16.12 o                         
                                                                                
